# Supplementary material for: Expression profile analysis of prognostic long non-coding RNA in adult acute myeloid leukemia by weighted gene co-expression network analysis (WGCNA)
Source: J Cancer. 2019 Aug 19;10(19):4707–18. doi: 10.7150/jca.31234 (PMC6746144; doi:10.7150/jca.31234)
Supplement: Supplementary file 1 — Table S1. [file jcav10p4707s1.xlsx]

## Sheet: prognostic genes
	sample	tcga-ab-2803	tcga-ab-2805	tcga-ab-2806	tcga-ab-2807	tcga-ab-2808	tcga-ab-2810	tcga-ab-2811	tcga-ab-2812	tcga-ab-2813	tcga-ab-2814	tcga-ab-2815	tcga-ab-2816	tcga-ab-2817	tcga-ab-2818	tcga-ab-2819	tcga-ab-2820	tcga-ab-2821	tcga-ab-2822	tcga-ab-2823	tcga-ab-2824	tcga-ab-2825	tcga-ab-2826	tcga-ab-2828	tcga-ab-2830	tcga-ab-2832	tcga-ab-2833	tcga-ab-2834	tcga-ab-2835	tcga-ab-2836	tcga-ab-2837	tcga-ab-2838	tcga-ab-2839	tcga-ab-2840	tcga-ab-2841	tcga-ab-2842	tcga-ab-2843	tcga-ab-2844	tcga-ab-2845	tcga-ab-2846	tcga-ab-2847	tcga-ab-2848	tcga-ab-2849	tcga-ab-2851	tcga-ab-2853	tcga-ab-2854	tcga-ab-2855	tcga-ab-2856	tcga-ab-2857
	status(1=dead, 0=alive)	1	1	1	1	0	1	1	1	1	1	1	1	1	1	0	1	1	1	1	1	1	1	0	1	1	1	1	0	1	1	1	1	1	1	1	1	1	1	1	1	1	0	1	1	1	1	1	1
gene symbol	survival time(days)	792	577	945	181	2861	31	243	366	31	792	822	245	273	303	2496	0	822	973	0	30	212	731	2284	275	365	456	245	1673	518	0	365	486	28	1401	0	215	122	304	1402	608	455	2220	242	89	366	212	150	306
A1BG	mRNA	7.4715	2.1048	4.7194	7.5407	3.3064	4.9056	2.579	2.8748	5.218	4.5333	3.5807	6.3421	5.0107	3.5054	1.7264	7.4748	3.2835	7.5827	5.2955	2.1751	4.1379	1.9149	2.6219	4.6246	4.3823	2.3403	3.8212	2.52	3.4684	4.3832	2.6943	5.5472	10.2275	6.3606	1.7367	1.7113	4.8298	4.7184	3.9945	2.1387	5.6357	3.5297	6.0984	2.7476	4.2947	6.1107	5.0834	1.1993
A2ML1	mRNA	0.1024	0.1126	0.138	0.0478	0.0864	0.1179	0.0105	0.1009	0.5135	0.1937	0.1247	0.1497	0.3144	0.0829	0.1488	0.2633	0.832	0.1561	0.092	0.5922	0.1534	0.0539	0.1785	0.411	0.4116	0.1367	0.1011	0.0771	0.3785	0.2883	0.9842	0.2853	0.0473	0.071	0.0538	0.2541	0.1818	0.1098	0.1097	0.0896	0.175	0.12	0.2434	0.1297	0.1153	1.5973	0.0337	0.7534
AADAC	mRNA	0.0321	0	0.046	0.0227	0	0.1652	0.0313	0.0951	0	0	0	0	0.1281	0.1235	0.0496	0.0378	0	0	0.0469	0	0	0	0	0	0	0	0	0	0.0528	0.0032	0	0.0084	0	0	0	0	0	0.048	0	0.0767	0.3965	0.0833	0	0	0	0.0313	0	0.2925
AADACL2	mRNA	0	0	0.0251	0.0712	0	0	0	0.1233	0.035	0	0	0	0	0.0356	0	0.1023	0.0157	0	0.12	0	0	0.2095	0	0.0296	0	0.0511	0	0	0.0286	0.1538	0.0145	0.0938	0.1776	0	0	0	0.0908	0.0054	0	0	0.8637	0	0.0471	0	0	0.0132	0.1002	0.0275
AAMP	mRNA	26.6048	24.5404	23.711	20.9894	21.5356	36.4362	34.1239	24.6817	33.088	23.2049	23.1264	26.2598	29.799	20.2712	33.3468	24.3159	29.4542	21.6997	24.1932	33.5061	25.5074	19.4679	23.9766	30.0688	28.8405	35.6095	23.4506	26.9835	31.7104	27.513	25.2844	24.7643	25.3238	27.9098	11.9276	26.989	27.9713	38.0797	26.7647	22.498	23.0149	11.4075	31.5659	22.6243	28.2369	29.0829	48.1949	26.8826
ABCA1	mRNA	7.3565	7.8077	0.5095	2.5584	3.6161	1.5645	6.4225	6.0987	3.7706	4.0964	3.2751	2.7474	2.5609	6.9931	0.3877	8.5574	5.2626	6.201	4.5738	2.6369	1.097	2.8344	2.691	2.4006	7.8522	0.5312	3.2441	3.6742	4.1929	5.8408	4.8235	0.7313	4.9642	1.8203	18.2918	2.4149	1.3547	4.2266	1.7902	7.961	3.2386	27.7723	3.0209	0.9894	1.7724	13.1907	0.814	5.3168
ABCA6	mRNA	0.0664	1.4092	0.0855	1.1752	0.1391	0.2235	0.0046	0.1954	0.367	0.0956	0.7201	0.3304	1.1751	0.1883	1.4937	0.0272	2.8684	0.0934	0.0029	0.0531	0.3765	0.1183	0.5908	4.1646	0.0072	0.193	0.2895	0.1375	0.1662	0.9913	0.3677	0.0368	0.984	0	0.2662	1.8791	0.1396	1.4765	0.392	0.3413	1.5219	0.3057	0.175	0.0897	0.5985	0.0495	0.1314	0.5136
ABCB11	mRNA	0	0	0.0077	0.0609	0.0051	0.0144	0	0	0.0186	0.1593	0.0264	0	0.2009	0.0383	0.0165	0	0.0049	0	0	0.0275	0	0.1482	0.0093	0.0138	0	0.0159	0	0.005	0.0178	0	2.0836	0.0113	0.0638	0	0	0.135	0.0095	0.0242	0.0087	0.1116	0.1448	0.0274	0.0045	0.0194	0	0	0.1142	0.5961
ABCD1	mRNA	3.6368	10.8055	9.5013	12.525	4.8788	5.213	18.543	3.6176	17.3773	5.7493	10.9172	14.2806	13.6649	9.5489	4.6361	8.4912	6.0705	5.2193	6.4187	9.651	20.6055	7.4941	9.8218	10.9255	32.4905	12.2004	5.5361	20.7138	17.1477	16.1853	8.5348	4.2673	5.5612	7.8563	8.8956	12.1631	8.7212	9.3031	10.0241	14.5565	12.6042	2.1326	23.3881	6.948	9.334	3.4028	15.4041	7.0759
ABCG4	mRNA	0	0.0104	0.0094	0.0253	0	0.0127	0.0223	0	0.0082	0	0	0	0.0149	0	0	0.0077	0	0	0	0.1441	0.0115	0	0	0.0065	0.0723	0	0.0119	0.0177	0	0	0.0273	0.0137	0	0	0	0	0.0115	0	0.0106	0.0159	0.027	0	0.0108	0	0.0117	0.0191	0.0192	0.0308
ABHD11	mRNA	1.0711	3.0698	1.4826	1.4607	2.5708	5.2572	10.3049	3.1315	3.6783	2.5599	2.9947	5.1013	1.4943	4.1221	3.5925	4.6359	2.586	1.0899	1.2235	9.7301	6.2977	6.2875	3.9915	5.3112	9.131	5.5053	3.9687	5.4609	6.5685	6.433	2.2753	3.8086	1.1401	0.7059	2.4414	7.271	3.3334	3.8196	2.2759	7.1233	4.5625	2.1434	5.6674	2.4696	5.435	4.0446	5.3451	2.18
ABHD15	mRNA	6.5881	15.5525	9.0511	46.622	6.725	9.1039	7.8768	11.5862	9.005	8.4935	14.7957	17.0924	8.3761	14.5231	11.8089	15.2208	7.9076	14.3276	13.403	18.057	20.2846	14.303	18.3077	26.3912	43.7772	9.7452	15.6191	24.2541	12.9506	11.2232	6.2588	11.5573	14.3689	12.3953	18.6825	15.1888	17.8882	17.0689	16.0629	19.0823	11.3547	13.8694	16.8284	16.8471	9.2226	39.4093	22.877	7.344
ABHD2	mRNA	16.3588	34.5714	26.5618	34.526	36.7076	19.9526	9.0129	71.5087	36.6774	56.4613	39.6437	58.1806	25.7706	60.7385	15.618	42.4462	35.8904	27.5863	24.5798	41.0268	41.1043	61.8608	43.6317	34.8602	16.9299	46.874	36.5982	53.8408	51.7594	46.46	61.684	71.5306	13.3063	13.5053	44.7122	27.4981	27.1935	22.5622	37.8931	47.9895	55.2574	38.6043	51.945	69.1852	23.8691	53.6332	28.1428	33.5317
ACADL	mRNA	0	0	0	0.0531	0	0.0414	0	0	0	0.0484	0	0	0	0	0	0	0.0969	0.1226	0.0182	0	0	0	0	0.0177	0	0	0	0	0	0	0	0	0	0	0	0	0	0	0.0418	0.0127	0.4947	0.0065	0	0	0	0	0	0.0164
ACAT2	mRNA	15.3111	25.5616	18.4199	19.632	28.1824	34.2838	14.9621	21.0687	13.8704	16.4417	20.7059	16.0515	22.0129	17.5122	32.2726	11.8406	17.4236	16.0864	28.8944	32.0346	24.2461	27.2674	20.7962	23.2366	18.4201	29.1659	34.2274	27.5751	21.3615	9.1138	26.7532	29.0646	32.3661	17.3611	19.6919	25.8938	29.1576	25.5095	20.6434	28.4992	23.9275	17.0767	15.9195	27.3514	26.795	29.9424	26.7772	28.212
ACCS	mRNA	18.1035	8.2118	34.1151	9.4669	27.484	8.0973	38.7809	10.8445	2.0414	8.0403	12.3221	8.3289	23.8907	17.4588	12.1945	13.4893	8.6509	20.3225	30.159	6.4864	15.0736	4.9435	9.255	16.5471	15.419	8.7831	2.7692	24.6369	13.586	38.1865	8.9596	19.5638	38.5926	69.6479	5.252	10.9756	14.2769	36.2838	23.4384	11.8066	43.8311	4.9784	14.9985	11.3769	10.1904	4.0486	18.3398	11.4594
ACD	mRNA	13.3535	9.1664	6.8136	10.3094	5.9744	27.4936	22.6364	10.3284	4.7927	11.3045	8.0695	8.4437	13.8016	9.0933	10.4828	18.2246	10.7224	11.7764	9.4787	22.118	13.0109	11.0494	6.5078	16.9017	12.8218	10.4086	9.5059	14.7343	12.4695	11.8806	5.7719	10.9883	11.0658	18.7647	7.6918	19.1452	13.2451	12.3044	10.762	17.0237	15.0822	7.3024	12.5539	9.7252	10.4164	16.0418	23.4271	10.2151
ACER2	mRNA	0.4903	0.6827	0.8619	0.9003	0.7027	0.1223	0.0965	1.1075	0.5802	1.2853	1.5154	0.1943	1.1609	0.886	0.9326	0.5538	1.189	0.8883	1.394	2.2559	0.4845	0.6914	0.7604	0.751	0.9604	0.4711	1.3628	0.3182	0.9912	0.7022	0.6599	0.3705	1.5059	1.0133	0.5467	1.0186	0.3509	0.7351	1.1239	2.0163	0.827	5.9443	0.5091	1.0083	1.6455	1.0727	0.5688	1.7603
ACO2	mRNA	17.9313	29.5782	30.2483	34.6246	27.6322	37.1394	38.1452	32.8495	35.8663	34.8332	37.04	36.6407	40.1131	25.4033	43.0656	40.5331	39.1368	33.5096	39.0357	54.9652	52.912	32.7299	45.8128	46.6639	72.1009	43.3662	32.1472	55.1909	41.0186	39.6154	30.5252	36.2104	26.4399	30.8763	33.8591	53.4749	42.7438	39.9686	39.3676	51.7222	31.8244	19.293	48.7925	28.4728	34.3933	47.4075	65.6141	47.6702
ACOT1	mRNA	0.2897	0.4096	0.4027	0.7878	0.1374	0.4503	1.0116	0.2824	0.2216	0	0.4591	0.0531	0.5331	0.3588	0.5831	0.7391	0.5661	0.0971	0.3799	1.3062	0.2833	0.2396	0.264	0.8653	1.1122	0.2584	0	0.2453	0.4494	0.3487	0.6916	0.3243	0.0403	0.0952	0.2014	0.4486	0.2788	0.5104	0.1948	0.9407	0.3296	0.0994	0.3868	0.7515	0.6952	0.4854	0.2827	0.5948
ACOT2	mRNA	1.1979	1.6422	3.0573	2.4276	1.7989	1.7175	4.8865	1.5481	1.5016	5.2676	2.3132	1.1298	3.3247	2.1476	3.2172	4.7619	1.7771	1.6669	1.2491	2.5845	1.9508	1.9542	1.4792	4.804	4.102	1.7799	2.1123	2.4714	1.861	1.559	3.355	2.4936	2.0941	1.3727	2.3501	3.8967	2.4412	2.6754	1.7036	6.0503	1.3749	3.7038	2.6361	3.4293	2.3471	2.1902	3.0953	2.8115
ACOT4	mRNA	0.6866	0.0754	0.8239	0.9546	0.465	0.7792	1.5931	2.3655	0.4089	0.2508	2.0284	0.8692	0.2347	2.277	3.1758	0.3395	0.8671	0.6851	0.4781	4.5135	2.2316	0.4294	1.0322	3.445	3.0186	0.004	0.2292	0.9625	1.1206	1.6896	2.9205	0.2647	0.7203	0.2791	4.4818	0.5156	0.767	0.212	0.7201	2.4165	0.6362	2.2186	0.2816	5.1741	0.7726	0.0461	0.9761	0.7246
ACOT7	mRNA	4.0637	4.7263	1.1458	4.8948	4.4294	12.6492	12.95	8.0779	5.0278	3.0654	5.0965	3.4473	9.3767	2.6512	6.4554	8.2724	5.0669	3.2403	23.0544	12.3388	8.6551	7.1276	3.5018	8.9425	4.6982	6.4406	5.1332	10.4159	5.3268	3.2404	8.1661	5.464	7.658	10.4495	1.5998	11.1826	9.1573	5.5403	4.3198	14.2013	2.3798	2.8138	3.528	4.7916	5.4314	18.5104	20.6704	11.7458
ACOT9	mRNA	5.0823	24.5911	11.5711	6.3423	14.811	14.7769	14.4968	13.6017	23.8124	7.4147	19.6249	21.5967	16.8082	23.1352	13.1997	6.1047	11.8078	11.8121	11.9346	14.6582	25.9757	20.3254	21.6034	7.317	11.8399	20.1327	14.9281	19.5102	22.714	25.24	16.9036	12.5193	9.0497	12.1795	17.9826	13.7426	15.4997	15.1402	17.5081	7.9685	17.4436	9.501	21.5047	17.7023	19.6321	12.1592	19.0204	10.6269
ACP2	mRNA	10.4684	7.9007	4.069	5.2708	4.2695	9.2349	8.9777	4.1735	9.869	6.0932	8.5026	12.4934	9.2501	14.2223	3.4668	15.77	12.0485	6.1924	8.73	18.2408	14.309	13.9518	10.1834	7.5272	7.8544	8.9941	7.2261	18.4987	29.2202	26.216	28.8625	6.4776	8.5329	10.7182	8.686	6.2924	5.9057	6.4111	6.1455	14.3328	16.2135	5.5486	18.1466	12.7582	6.0666	5.6211	15.707	14.1898
ACSF2	mRNA	2.9609	7.7363	8.9225	7.3101	4.7871	9.3024	9.4871	5.6872	3.6605	12.0997	11.1822	11.9241	14.2084	3.6234	7.6334	4.1867	11.359	9.2345	6.8501	9.2866	6.9	4.7447	5.6364	10.993	12.2045	4.4049	7.3717	5.8115	7.8858	6.9844	5.5089	14.4049	7.0063	3.8679	7.7289	18.6206	6.5915	10.8107	8.1471	16.6581	7.6989	10.151	10.7544	6.6054	7.2906	16.7001	13.3639	6.3173
ACSL5	mRNA	11.9723	19.5865	26.2177	23.1761	27.9386	13.5938	9.4293	30.1393	20.6283	29.04	22.0027	22.0464	21.3458	21.6404	32.6897	37.5512	28.639	25.6171	13.8336	35.0077	20.7473	18.2518	23.3644	26.3694	23.7086	18.3947	24.2097	20.8165	25.0942	22.6261	31.1872	32.2491	11.8911	9.9656	28.4958	31.2476	24.6554	28.9979	22.1858	24.4085	17.1942	28.7489	20.8305	36.7257	21.1136	34.4911	22.5851	37.2933
ACSM1	mRNA	31.2062	0.9264	4.1065	1.52	5.0549	42.4369	1.5725	23.9344	2.0778	0.0338	2.7144	0.3025	3.9048	1.4536	4.484	0.802	1.6434	1.2863	17.2234	0.6692	0.6957	5.2042	4.3686	0.635	0.1456	0.9277	1.6751	0.0579	1.529	0.3702	3.2918	2.6309	23.8941	9.1154	0.0618	1.4188	9.1209	4.4245	2.4844	3.4112	1.5407	0.1565	0.2982	0.8809	4.2488	0.0488	2.714	6.1924
ACTA1	mRNA	0.0692	0.0688	0.0728	0.2205	0.0656	0.4045	0.3004	0.1729	0.2184	0.1014	0.0831	0.4271	0.2844	0.0154	0.0684	0.1515	0.2022	0.0958	0.1143	2.5644	0.2785	0.1188	0.1028	0.1335	0.3899	0.1241	0.1849	0.3779	0.2007	0.2003	0.1239	0.0724	0.0408	0.1662	0.3017	0.3689	0.1668	0.1784	0.0698	0.2397	0.367	0.1359	0.097	0.0467	0.1408	0.2732	0.2137	0.1629
ACTC1	mRNA	0	0	0	0.0418	0	0	0	0	0.0119	0	0.0113	0.0384	0	0	0	0	0	0	0	0.2342	0	0	0	0.006	0	0	0.0127	0	0	0.0057	0.0058	0	0	0.0052	0	0.0087	0	0	0.0055	0	0.0088	0.0157	0.0289	0	0	0	0.005	0.0727
ACTG2	mRNA	0	0	0.0129	0	0.029	0.0136	0.0195	0	0.0263	0	0.0166	0	0.035	0	0	0.024	0	0.0094	0.0021	0.1038	0.0178	0.0108	0	0	0	0.015	0	0.0069	0.0168	0	0.0085	0.0038	0	0.0302	0	0	0	0.0152	0	0.218	0.0131	0.0458	0	0.0092	0	0	0	0
ACTN4	mRNA	122.137	83.1965	62.2235	84.143	95.4855	207.533	133.849	129.418	137.163	108.609	104.893	114.049	134.135	101.995	98.1725	102.579	141.537	85.1064	167.908	173.79	157.882	141.29	97.5258	156.816	120.805	159.091	156.304	237.071	123.688	127.984	112.151	111.549	129.343	148.743	130.722	152.369	137.923	121.255	101.394	159.817	150.006	58.6414	182.076	98.376	115.144	189.754	233.364	148.866
ACTR1A	mRNA	23.5796	40.473	26.632	20.961	28.384	39.6522	60.8243	30.44	36.1542	25.8323	33.8801	46.6208	34.9032	32.9352	32.7934	44.7278	28.4746	29.6045	41.9829	44.7849	49.3561	36.9476	29.4261	26.4126	43.7432	46.5844	43.4122	45.1302	41.0126	42.455	32.8178	30.7968	29.3155	42.9383	34.8933	36.6742	31.2079	34.348	30.4077	39.8902	38.3601	25.2741	43.7769	29.4463	37.3153	31.9392	47.0368	31.689
ACTR1B	mRNA	19.8458	21.1273	25.7654	25.0957	17.2825	41.6395	73.4923	22.375	31.0401	25.6822	22.2555	22.7091	33.1772	26.067	29.3549	21.2868	30.9116	29.3872	35.4914	28.6855	31.9594	21.7346	19.8166	37.6652	35.9635	24.973	24.3172	35.0594	29.3188	26.4836	27.3554	31.063	22.0375	34.8547	19.964	29.211	32.0914	31.9589	29.547	25.8721	26.0646	18.4646	33.9677	32.2869	23.3302	25.6249	46.1709	28.1221
ACTRT2	mRNA	0	0	0	0	0	0	0	0	0	0	0	0	0	0	0	0	0	0	0	0.0616	0	0	0	0	0	0	0	0	0	0	0	0	0	0	0	0	0	0	0	0	0	0	0	0	0	0	0	0
ADAM15	mRNA	17.8015	30.9135	16.2863	6.9525	11.9148	28.3023	49.213	19.5587	33.7418	16.5229	35.5036	23.0485	32.8087	26.9246	33.6779	33.0653	33.04	18.7671	24.5155	24.1787	28.8646	22.8287	27.5134	29.4625	36.7394	34.7692	16.3109	47.5605	37.5007	49.5097	27.0479	14.802	12.2433	36.4361	11.7182	29.5386	35.3347	15.4765	33.2834	26.6293	20.8314	9.33	54.3382	22.0371	22.1631	53.1793	65.5473	20.2525
ADAMTS17	mRNA	0.0547	0.0519	0.1085	0.2083	0.1194	0.1179	0.1639	0.2272	0.0669	0.053	0.0443	0.0257	0.2423	0.0728	0.082	0.1985	0.7034	0.0575	0.1684	0.3368	0.0464	0.2725	0.0604	0.313	0.1211	0.0659	0.1487	0.063	0.147	0.026	0.2364	0.057	0.2695	0.0246	0.0973	0.232	0.2465	0.1376	0.1251	0.6026	0.1552	0.9744	0.1074	0.072	0.3975	0.0549	0.0655	0.43
ADAMTSL5	mRNA	0.1531	0.0093	0.147	0.049	0.0762	0.1877	0.2678	0.0526	0.1207	0.0753	0.0827	0.0486	0.2004	0.1023	0.1076	0.2109	0.3819	0.1174	0.1014	1.3239	0.1162	0.151	0.046	0.4955	0.092	0.0213	0	0.1717	0.4517	0.1192	0.1507	0	0.0113	0.1692	0.043	0.1848	0.1914	0.1769	0.0443	0.9295	0.2376	0.2095	0.146	0.0244	0.3832	0.4016	0.2635	0.4047
ADAR	mRNA	41.7445	99.6331	77.1386	89.7125	85.6976	53.2765	58.0464	65.2272	103.216	98.2143	82.4962	72.996	91.2959	80.9809	96.1479	117.122	85.8034	85.1536	62.1021	62.4356	74.7357	57.495	82.6083	75.7156	114.688	81.0375	82.8675	67.6097	116.252	84.9919	145.521	80.4242	55.0516	54.4496	91.4547	160.906	72.3518	90.2544	80.519	94.5049	72.0578	101.547	75.6824	77.9059	59.3827	107.171	60.3342	83.7696
ADCY7	mRNA	16.2972	74.2056	3.9585	52.6805	44.9912	22.4124	26.4232	23.5914	32.8916	44.7534	24.8039	84.112	43.1666	53.1178	4.7223	58.6372	53.271	20.9485	59.0429	49.5205	78.5994	45.5416	34.4865	35.0625	36.2197	47.8764	45.9468	62.7769	103.284	107.206	54.8381	40.3638	33.0345	38.4742	34.3301	69.8757	44.0902	50.6851	19.6288	32.6709	83.7678	28.891	85.2167	23.526	47.7102	60.4246	40.9667	38.94
ADD1	mRNA	18.8168	33.6722	26.3008	33.1822	31.8548	26.1534	24.3741	25.1882	23.6862	25.7257	33.4639	38.7763	43.8314	29.6369	21.3884	37.9636	32.1468	36.1724	34.502	37.7287	36.7296	28.3418	29.9503	44.9368	27.9313	36.9028	31.5287	35.6498	32.5205	30.6457	28.77	31.3135	25.1593	27.364	27.1605	44.8244	27.8549	32.0413	36.8885	31.7965	35.8485	43.8268	33.5954	26.8155	26.6837	43.1351	30.1096	37.5126
ADHFE1	mRNA	5.2	4.4618	8.7253	2.8999	3.643	5.8719	16.4399	7.5164	8.5074	6.5798	8.8879	9.2493	13.4259	12.9468	1.9769	8.8134	14.7241	19.8409	12.8254	2.7649	10.0997	2.2536	3.5797	8.022	5.2543	3.0654	2.7183	5.6987	6.9135	5.5866	5.5083	7.4692	10.5249	7.0475	4.7346	5.6297	11.9779	8.3154	13.8545	8.0302	18.0142	1.3381	8.304	11.7636	11.6954	3.2016	9.2802	6.3578
ADORA3	mRNA	0.4693	1.3299	0.3401	0.5898	0.9281	0.2521	1.2127	0.3542	0.6299	0.3745	1.7105	3.1221	0.3926	0.8917	0.2489	1.2853	0.7221	2.1141	0.3908	0.0771	8.5315	2.1003	2.0056	0.2965	0.2701	2.5148	0.3018	0.8466	2.3014	2.9302	0.75	0.6297	2.5694	0.2405	0.2679	2.6609	0.4001	1.2903	1.1469	0.3326	1.3634	0.6256	1.489	0.1678	0.8745	0.5627	0.5763	0.7313
ADRA2B	mRNA	0.0623	0.0126	0.1607	0.195	0.0075	0.3617	0.1655	0.0802	0.0701	0	0	0	0.153	0.0141	0.1404	0.1395	0.0428	0.0111	0	0.786	0.0139	0	0	0.0337	0	0	0	0.0107	0.026	0	0.2557	0.0614	0.056	0	0	0	0.0277	0.0118	0.0447	0.0918	0.0506	0	0.0719	0	0	0.0175	0	0.1501
ADRB2	mRNA	20.8602	31.7917	15.7565	2.7187	9.9376	11.8573	1.6994	17.5382	10.7568	4.2997	5.2676	27.9263	9.195	25.272	6.871	3.9393	6.1485	4.2946	22.4543	9.6865	21.5652	45.5565	15.6832	27.4717	3.3052	7.7485	10.8811	19.1529	24.2522	32.9018	9.2505	16.3159	32.3048	32.8093	5.7834	7.2344	11.9105	27.7804	4.8464	5.6026	46.8131	2.4711	25.6956	12.2923	4.3238	32.1786	19.2491	2.5134
ADSS	mRNA	32.8708	35.9689	41.1775	20.9848	55.866	14.8853	7.0449	33.2084	27.8584	58.7737	36.3865	30.7888	18.8874	26.933	40.0078	31.1284	29.7774	33.2733	37.7194	19.0137	22.5448	34.0304	41.0434	22.337	23.1257	30.9269	41.1961	25.4545	23.0386	25.176	30.6672	28.2125	35.042	30.7718	32.635	17.7618	28.4907	34.2531	34.9085	21.9892	33.6889	39.8778	20.616	38.3294	24.8184	31.8519	21.793	30.1316
ADSSL1	mRNA	0.1646	0.5395	0.2235	0.7105	0.1315	0.7777	1.0162	0.4961	1.9494	1.6515	0.8091	1.3943	0.9981	0.44	0.6483	0.5628	0.9279	0.2862	0.2149	2.2663	2.4425	1.7392	0.4988	0.4845	1.6525	0.9538	0.5836	2.2055	0.729	0.7247	0.4561	0.2611	0.2023	0.2814	1.5561	1.1115	0.3043	0.5031	0.5501	1.0886	1.2933	0.6553	1.1027	0.3292	0.4256	0.8173	1.01	1.0641
AEBP1	mRNA	17.1707	3.1927	10.3709	9.5754	2.6926	6.3314	1.4423	9.4507	1.1196	0.8387	2.7962	3.6977	6.0733	2.0426	8.7609	15.7758	14.3391	9.1842	14.352	2.9042	1.1436	2.0588	1.7623	5.4008	1.5468	2.3265	1.8047	0.5146	3.1968	3.4222	4.5159	3.1481	14.5122	5.0747	1.8571	12.1301	3.9205	2.6366	2.0861	16.6043	3.7611	30.3462	3.2266	5.0933	2.012	7.5544	1.3853	10.6025
AEBP2	mRNA	8.1547	10.9117	13.1588	8.5153	13.4856	5.9586	10.1586	13.2548	3.3507	11.6744	8.5628	9.6997	8.5466	9.2415	11.7696	8.9521	7.4418	10.2551	7.3462	5.9631	5.7092	8.386	8.7382	6.3704	5.0754	7.3799	9.9982	4.7002	6.2313	5.4003	6.4842	12.5643	9.9499	4.5025	9.7795	5.3075	8.3253	7.3834	7.841	7.1721	6.6341	10.1982	5.9642	12.8586	7.0943	3.4288	4.8583	5.1944
AGRN	mRNA	7.2255	2.4441	1.308	2.6086	3.2838	9.1048	5.2746	4.5771	2.4444	4.5554	3.3969	2.8784	14.3394	4.7693	3.7212	3.3289	3.1492	9.3255	67.2491	12.0439	4.3296	4.3733	1.9787	6.0144	6.1014	0.331	0.5284	10.1276	6.3124	4.4541	2.0146	2.2001	24.1883	39.7505	0.4901	6.2078	3.5557	4.0644	3.9148	16.9953	4.7053	8.6553	2.55	2.4576	3.5002	11.7179	4.1342	3.3728
AGRP	mRNA	0.4626	1.2854	1.4533	0.9441	0.5902	0.8251	0.738	0.4904	0.7537	1.2935	1.1564	1.1462	1.3778	1.1148	0.5883	0.9749	0.8417	0.6445	0.6975	1.926	1.7217	1.4595	1.0966	1.1716	1.6747	1.3341	1.427	0.83	1.0117	1.4359	0.6752	1.4048	3.2816	0.8093	0.6501	0.7111	1.617	1.1546	1.1797	1.2794	1.3469	0.8825	1.6962	0.6584	0.5498	1.2373	1.2626	0.462
AGTPBP1	mRNA	51.8599	45.8888	45.6468	33.9593	63.2613	16.1308	16.6817	15.7881	54.8902	34.1318	49.4917	40.5013	24.1641	31.1423	26.4652	13.0592	25.9996	42.5184	40.8	16.3587	37.0936	29.407	53.1795	13.1468	11.9932	33.5779	24.5449	28.5414	23.5458	29.5752	26.3631	6.9395	38.3967	35.1981	17.879	22.9467	19.0861	34.9312	49.1876	27.5182	45.0588	27.3908	20.6835	15.0268	40.3473	18.5522	19.8802	22.1802
AGXT2L2	mRNA	36.1416	29.973	27.6044	28.2052	35.7242	36.4936	23.417	41.8762	15.3899	44.0212	21.2443	32.4153	41.1193	34.9309	25.3438	52.2096	27.3579	28.9221	19.6512	27.8734	36.1514	33.4951	22.7862	28.9363	36.7507	19.9204	32.6737	24.9192	31.4447	26.4276	24.9146	36.2165	34.7355	26.1635	27.0168	32.0265	31.8157	30.7919	20.3605	24.4121	40.5436	20.7694	33.3447	29.9542	36.2391	26.4016	31.0294	15.0895
AHCYL1	mRNA	27.2961	41.6653	33.544	27.1481	35.8269	23.8929	10.011	33.384	39.1551	34.4078	35.9101	28.101	33.6423	34.1675	35.944	36.55	27.8953	39.6756	26.9212	39.3873	35.9239	30.3829	34.4119	30.6938	44.9834	31.6427	46.2276	32.8068	29.3742	27.2151	35.3855	38.8204	22.2467	13.3759	49.2668	20.3919	33.6334	28.0569	27.1008	24.6853	24.9212	38.8384	27.5755	40.443	38.8935	35.309	30.8018	36.2561
AHSA1	mRNA	28.3468	28.3613	27.8587	26.8117	45.1289	46.5397	23.4618	42.2828	36.719	50.4332	31.6248	38.5304	35.3253	37.4978	85.2917	40.1233	51.0246	48.2824	57.8114	61.721	43.722	38.8451	32.7741	39.8498	44.414	40.9429	36.5049	66.1663	49.2731	29.9316	47.2339	42.8891	46.5979	39.302	31.173	44.9044	58.503	67.4061	46.4671	40.5328	22.5723	20.0784	48.3685	54.4377	38.7497	101.94	70.8188	56.9824
AIDA	mRNA	1.1402	4.5642	2.4165	4.3457	2.6022	1.0162	0.8277	2.4873	2.3708	2.8351	2.9475	2.3073	2.9623	2.6703	2.797	4.1868	2.3146	3.2346	3.839	3.7703	2.9228	1.8509	3.0625	2.9138	1.9247	2.8188	2.3967	1.5475	2.5365	2.3898	3.1316	2.9994	3.6004	2.2408	3.1322	2.8576	2.0744	1.807	2.5304	2.2676	1.8303	4.0977	2.1364	4.3242	2.6024	3.0779	1.5109	5.7731
AIFM1	mRNA	7.5685	9.0696	11.014	8.2338	12.1362	8.2682	8.9306	11.1774	10.4656	10.5317	10.4375	12.042	10.6684	11.6683	16.6996	8.0331	10.4276	10.4429	9.7898	15.715	14.7974	10.1966	11.1879	10.2953	14.6646	11.8732	10.3736	13.8734	12.8524	9.3967	8.9056	13.3609	9.3239	6.9829	11.8269	13.49	12.3476	13.628	11.4333	13.1903	9.7893	8.1319	10.8105	14.3903	10.9634	10.4153	15.938	11.3014
AIFM2	mRNA	0.2411	1.0001	0.649	0.9853	0.3773	0.3974	2.571	2.0193	0.9013	1.2796	0.4382	1.7547	0.4993	2.5608	0.8104	3.4172	1.7819	1.247	0.2226	4.4475	4.9478	1.5871	0.6159	2.0084	2.6432	0.3902	0.8732	2.7097	1.9836	2.4656	0.6882	1.5217	0.6674	0.2992	1.0833	1.8073	1.2419	0.9378	0.4385	0.8455	1.7951	0.8426	1.9308	1.3354	2.4465	1.0614	1.4473	1.073
AIP	mRNA	27.6	31.4328	26.7633	27.9822	19.5493	65.4673	70.0543	20.8046	37.7429	34.6485	30.6576	36.7403	38.9259	28.8184	42.345	55.9652	30.8562	29.878	30.798	43.4403	39.6867	32.5448	24.9789	73.9504	56.9012	42.9461	32.6835	41.9235	39.3631	40.7145	40.612	29.314	30.9122	35.827	20.3894	51.716	34.6492	48.1057	41.1102	45.0571	35.5748	14.5085	46.1853	24.9657	28.3041	38.0634	55.6743	29.6362
AK1	mRNA	2.1622	1.2704	0.8128	4.4799	1.5963	2.3168	12.8252	1.1462	1.4462	1.157	0.7859	1.0634	9.9896	2.0382	1.3812	4.4268	3.2582	1.2513	1.1712	10.3968	1.7381	0.6173	0.2269	3.9679	5.773	1.218	1.0691	1.585	2.2579	1.3603	2.3866	2.2315	1.19	1.9416	1.0517	7.178	1.5935	1.958	1.0832	4.0569	2.21	2.831	1.9382	1.3117	10.132	1.7737	3.4177	7.5774
AKAP2	mRNA	20.4109	19.4105	42.5728	18.957	27.3794	11.1051	3.6892	3.3183	10.8472	45.5958	14.2214	7.8027	18.7033	4.7904	36.4588	14.3959	15.1823	19.7034	18.0585	5.412	8.1003	10.2106	22.0781	5.9181	30.2889	14.4925	6.2534	14.49	3.596	1.4969	13.9303	27.7458	21.503	12.2912	0.7733	30.7559	0.85	22.5222	16.079	28.2945	4.2262	41.6849	3.4121	4.6249	14.5554	30.8391	14.4473	16.8718
AKAP9	mRNA	50.0432	25.3499	29.1271	38.6202	28.955	18.3596	4.5371	31.5764	16.3303	27.4222	21.5744	19.3139	11.5003	23.277	18.3747	18.5206	26.0932	42.6516	29.6557	15.3398	15.7967	24.0381	22.7925	16.7352	10.9421	18.9116	19.9467	10.4456	13.1972	14.3163	10.679	32.9659	31.7984	21.4113	23.7377	23.3369	18.8564	22.8152	19.2957	19.8827	23.8541	41.2567	15.1964	31.6201	20.8903	22.0687	9.5278	13.1577
AKD1	mRNA	4.4827	6.7556	5.929	6.5667	4.5155	3.244	0.4295	5.2283	1.8851	7.2059	2.9925	3.4243	4.431	3.8953	2.6514	4.0516	4.0467	5.4617	4.6345	2.1795	2.2409	5.133	3.2663	3.9692	2.6471	3.2451	3.5513	1.7817	2.7435	2.4162	2.0933	8.4922	8.643	4.4498	4.3469	2.8658	3.6005	3.9594	3.2222	3.6619	3.7362	9.3794	2.9186	4.9559	3.0649	3.5231	1.2789	4.6233
AKNAD1	mRNA	0.016	0.0186	0.1421	0.159	0.0444	0.0747	0.006	0.0348	0.0385	0.0589	0.0315	0.0005	0.1507	0.019	0.0062	0.1378	0.0929	0.4444	0.0998	0.2088	0.0334	0.0852	0.0185	0.0101	0.0293	0	0.0696	0.0047	0.0507	0.029	0.0956	0.132	0	0.05	0.0086	0.0189	0.1023	0.0538	0.1816	0.0819	0.1057	0.0835	0.0066	0.0432	0.0491	0.0766	0.0704	0.0444
AKR1B1	mRNA	2.4113	20.1301	15.745	21.0899	10.5142	16.5939	39.4606	16.7036	9.6903	19.5333	16.4706	13.0945	14.7809	9.7908	33.8008	9.0241	20.6598	18.5961	2.0527	29.5249	15.2064	11.3277	15.3616	24.3892	53.297	25.1045	13.3439	18.8427	20.1904	18.8307	8.3164	13.6141	2.2897	2.5627	23.6878	25.4605	26.6795	32.7375	20.784	16.2839	13.8248	17.9553	16.1188	22.8016	23.1009	26.0847	41.3927	14.5662
ALDH16A1	mRNA	9.2059	10.594	6.3257	12.2414	9.401	17.6278	23.0068	9.5665	11.2236	7.8657	11.6649	11.0867	16.4252	10.7569	14.6011	12.61	13.0565	9.9343	10.4717	19.8802	20.4349	12.7767	12.9581	21.903	20.8485	16.4415	13.156	18.7298	14.4357	16.9219	8.1065	6.9121	15.9973	19.1834	6.6957	20.5384	10.1897	16.1504	11.4372	15.4985	17.0131	3.5583	17.88	7.5073	20.4644	16.7468	32.1529	12.1578
ALDH7A1	mRNA	0.3735	1.6998	1.7867	4.0673	0.8885	3.8562	0.4025	5.4827	0.1125	0.0693	4.7996	0.872	4.5341	0.4522	6.5062	0.1218	1.41	1.3039	3.1486	0.2844	0.3673	1.5994	0.9527	3.4919	0.1006	1.4739	1.7213	0.1911	0.4099	0.2945	1.1184	1.3433	3.4247	0.6847	1.2745	0.7575	2.6075	1.9272	4.9108	2.2597	0.6896	4.9218	0.2154	0.3122	2.0787	3.1057	0.7737	1.2021
ALDH8A1	mRNA	0.3459	0.4134	0.4168	0.1978	0.3717	0.3611	0.1411	1.65	0.1203	0.8163	0.1755	0.3263	1.5837	0.7334	0.3275	0.6852	1.5377	0.3077	0.3784	3.2208	0.5673	0.3696	0.3132	0.4235	0.5465	0.6197	0.2905	0.1618	0.7338	0.2985	0.8158	0.4751	0.8428	0.1593	0.1061	0.4057	0.0986	0.3606	0.2376	0.8112	1.4291	0.3828	0.6431	0.1347	0.3017	2.3942	0.5043	0.7795
ALDOA	mRNA	224.852	178.778	134.729	138.976	149.239	431.132	505.93	170.367	246.454	172.949	231.63	249.091	191.068	200.308	213.944	120.07	315.459	179.041	210.742	296.533	332.665	269.543	224.238	232.918	241.083	427.495	235.444	359.379	234.571	250.628	116.343	186.717	182.546	306.781	198.281	231.922	245.337	264.095	259.964	217.723	218.876	69.892	313.884	174.656	228.734	260.04	490.628	185.81
ALDOB	mRNA	0.3542	0.1748	0.0335	0.0291	0.138	0.0416	0	0.0171	0.1413	0.3263	0.0371	0.0629	0.0891	0.1478	0.0525	0.2951	0.1335	0.3175	0.0557	0.1059	0	0.0166	0.0672	0.133	0.1037	0.0574	0.0566	0.0314	0.0929	0.0911	0.1212	0.1529	0.2948	0.1138	0.0406	0.0308	0.2386	0.1426	0.2652	0.1082	0.0799	0.3602	0.0516	0.2111	0.1835	0.1376	0.0512	0.2044
ALDOC	mRNA	1.1862	3.5606	1.0225	12.3707	1.1884	3.1444	9.2592	1.826	5.5704	0.8821	2.4156	3.8876	3.3648	2.148	2.8272	5.8594	3.1396	1.3433	0.8793	7.41	9.8487	1.1377	1.8094	6.5776	16.6818	4.3045	1.1443	4.9264	1.5306	2.5156	7.211	0.9715	2.318	2.5983	1.6971	3.9633	1.2735	1.8856	2.9033	23.1352	4.8682	0.9385	3.5684	6.6782	2.5199	2.0272	1.7608	6.9171
ALPK2	mRNA	0.0203	0.0322	0	0.0381	0	0.0283	0.0809	0.0034	0.093	0.0126	0.0055	0	0.0772	0.006	0	0.0199	0.088	0	0	0.0115	0.0119	0.0359	0.0116	0.0258	0.0216	0	0.0061	0.0087	0.0666	0.0506	0.0113	0.0071	0.0279	0	0	0.0086	0	0.0151	0.0054	0.0308	0.0173	0	0.1261	0	0.0183	0	0.0124	0.0802
ALS2	mRNA	20.5632	3.6533	29.854	4.3088	12.9392	4.0819	3.0818	9.5477	3.7573	4.9509	4.6371	5.6759	8.3068	8.6829	13.3365	3.7339	5.7427	22.9223	19.338	5.5921	3.1598	3.969	4.43	3.813	2.7621	2.421	2.8829	2.074	6.4126	5.1968	33.5228	9.6884	18.2751	16.8093	5.1528	4.0602	9.0982	18.5359	6.4298	11.2173	5.8488	5.9891	5.0601	15.8601	3.9029	3.585	5.0327	28.205
ALS2CR8	mRNA	3.8394	6.7358	6.9521	5.5827	7.6861	1.6112	0.654	5.7645	1.8301	8.6733	4.38	5.0023	5.2273	6.1538	3.7406	3.0284	5.5935	9.4279	4.4836	1.1024	2.3479	3.4601	5.209	5.127	2.721	1.5979	3.8587	1.6808	3.5511	2.95	2.1076	7.6545	7.2598	3.8441	5.4048	3.2077	5.8846	5.7225	3.9214	3.7537	5.2536	10.2287	3.2173	5.72	3.5079	3.7455	2.0243	3.9911
AMBN	mRNA	0	0.0351	0	0.2778	0	0	0	0	0.0112	0	0	0	0.2577	0	0	0.4554	0.0236	0	0	0	0	0	0	0.0959	0	0	0	0	0.0234	0.007	0.0218	0	0	0	0	0.0586	0	0.0195	0	0.0216	0.009	0.0284	0.0216	0	0	0	0	0.031
AMHR2	mRNA	0.0106	0.0111	0	0.0713	0.0779	0.0489	0.0792	0.1083	0.0787	0.0174	0.1791	0.1531	0.0635	0.1846	0.0473	0.0373	0.0532	0.0398	0	1.3123	0.0561	0	0.0096	0.0543	0.0191	0	0.1142	0	0.123	0.0028	2.2672	0.2908	0	0	0.0738	0.0726	0.1383	0.2463	0.0532	0.5389	0.0356	0.0403	0.1951	0.0635	0.0239	0.0387	0.0371	0.9495
AMIGO1	mRNA	2.752	0.3072	1.4833	0.2461	0.3368	0.3477	0.1018	0.6019	0.4733	1.0532	0.2614	0.6895	0.6194	0.805	1.637	3.7539	1.0247	2.3676	4.8382	1.1534	0.441	0.211	0.3527	1.3168	0.7796	0.2303	0.6497	0.4439	0.761	0.9801	1.6323	2.2642	2.4241	1.9591	0.3306	1.1339	0.9765	0.7573	0.5054	2.8904	0.6145	2.6793	1.3998	1.5474	0.4631	2.0918	0.5723	1.4627
AMIGO3	mRNA	4.8044	3.4746	3.4483	17.7893	4.9608	11.4069	11.0978	6.2332	5.1257	6.8618	5.5905	4.6355	7.0421	3.3265	5.7427	7.1794	8.3974	5.2792	9.4177	5.9519	4.8581	3.7568	4.5371	20.3823	10.094	2.5253	7.179	4.8129	6.8477	4.3979	4.1654	6.3617	17.4252	15.0636	3.6788	12.1903	11.3484	13.8584	12.0712	18.6988	13.1886	12.8529	7.0168	3.324	6.9978	6.1167	11.0146	6.147
AMY1A	mRNA	0	0	0	0	0	0	0	0	0	0	0	0	0	0	0	0	0	0	0	0	0	0	0	0	0	0	0	0	0	0	0	0	0	0	0	0	0	0	0	0	0	0	0	0	0	0	0	0
AMY2A	mRNA	0	0	0	0	0	0	0	0	0	0	0	0	0	0	0	0	0	0	0	0	0	0	0	0	0	0	0	0	0	0	0	0	0	0	0	0	0	0	0	0	0	0	0	0	0	0	0	0
ANAPC16	mRNA	22.5809	23.2566	19.4608	25.1202	23.167	27.9194	13.9055	26.6877	19.4576	40.6773	15.1443	28.5122	20.4126	26.1513	21.9637	30.7187	17.1678	23.7829	12.6344	18.3619	25.8254	29.1925	19.1332	20.7291	21.3248	23.4153	30.4802	24.441	17.0739	19.2266	17.4241	24.8687	23.721	10.2533	23.386	15.851	26.4141	21.9433	13.1204	20.3052	18.6724	20.4796	23.8919	25.8814	22.9995	19.9239	22.1839	21.3555
ANGEL1	mRNA	6.1434	11.0615	16.4011	17.6289	11.6413	7.6682	5.8619	13.1277	12.1574	17.2422	16.1233	9.403	17.7081	7.6195	16.3571	12.7629	14.4133	10.7558	10.158	15.379	8.5291	8.0539	10.7587	13.3008	13.4502	10.1528	8.2018	8.3359	12.045	11.4584	12.5071	18.0422	10.9408	6.1969	7.6857	14.24	15.307	11.8425	12.3789	13.7641	9.3293	17.5476	10.3675	14.3212	10.0062	15.3345	15.1856	22.2578
ANGPTL1	mRNA	0.6498	0.5075	0.5801	1.7121	1.0077	0.2278	0.0757	4.1735	0.4619	1.7692	0.3535	1.447	1.3258	1.8952	0.851	0.1972	1.9592	1.4283	1.4401	0.7304	0.7564	2.2893	0.0728	1.2408	0.2868	0.1705	0.8746	0.3186	0.7569	1.1989	0.1558	2.5414	2.6471	0.2668	1.1434	0.4006	1.227	0.8497	1.0455	0.9597	2.3823	3.2557	0.6385	1.1142	0.4117	1.4406	0.0734	2.5263
ANGPTL3	mRNA	0.0823	0.2724	0.3262	0.6119	0.2823	0.1668	0.0066	0.6525	0.1174	0.5412	0.2955	0.1555	0.5802	0.1407	0.1653	0.6261	0.3923	0.4236	0.2918	0.1375	0.2841	0.0258	0.4627	0.3772	0	0	0.0387	0.0439	0.2061	0.3287	0.1183	0.7877	0.1029	0.0169	0.0401	0.1006	0.1511	0.0971	0.5101	0.2592	0.3778	0.6667	0.0309	0.0592	0	0.3159	0.0053	0.2429
ANKFY1	mRNA	24.9871	25.4333	21.0074	16.0354	18.4179	7.898	6.0313	11.386	22.1124	14.5119	18.3073	17.2029	17.7728	17.1881	13.4853	15.6176	23.6461	13.0774	41.5675	18.0158	19.7618	17.7992	21.8382	13.4577	20.7836	14.8403	17.5591	14.874	27.0177	26.7268	12.5766	14.2169	48.6556	42.7749	19.0485	18.3394	17.0301	15.4281	16.969	17.1493	21.9404	10.8738	20.3576	17.46	23.573	10.3556	9.2087	11.1181
ANKRA2	mRNA	14.0441	11.0926	13.0041	15.1232	11.3814	6.5663	4.5866	10.4098	4.3225	15.5566	10.5786	7.0201	9.0925	13.3062	11.1525	7.8138	7.9941	15.8178	9.3019	6.246	8.3021	9.1613	8.5715	8.3569	8.6864	9.4949	9.0948	5.797	9.8488	8.3883	5.0275	13.824	16.6822	9.8885	11.31	7.6486	11.6029	12.1486	8.5779	9.6556	9.9412	17.4011	8.6355	13.79	11.6577	6.0652	6.7002	7.2905
ANKRD26	mRNA	2.9897	4.3233	4.8781	6.2293	8.9461	2.3749	0.6042	11.3108	2.321	6.4224	5.2359	5.0159	4.7576	4.8445	5.9374	1.5892	5.7514	5.6413	4.8456	4.3592	2.6226	4.1964	5.6821	6.1223	2.3022	4.2441	4.2693	1.5502	4.0397	3.1364	1.7608	8.4173	7.5006	1.8201	5.3577	4.8696	5.3523	5.0888	6.3977	6.5257	4.0993	15.4475	2.8004	6.3023	6.3491	8.3081	2.3257	3.9779
ANKRD27	mRNA	38.3177	9.6382	17.901	7.6863	31.7993	19.2045	9.1686	31.4083	12.4753	20.8144	9.5179	14.0274	11.3973	16.5125	15.2808	23.8002	25.8321	38.2701	36.0718	14.329	13.2304	16.9895	9.9843	15.1632	31.66	7.0519	13.8711	9.5714	15.7216	10.9172	29.9257	24.8906	41.4054	27.6632	19.2085	10.0487	31.9308	37.5203	10.9478	17.6997	20.5233	35.5082	13.6911	27.7046	12.5514	34.5215	17.4324	31.1244
ANKRD29	mRNA	0.0113	0.132	0.0137	0.3641	0.0215	0.0756	0.0334	0	0.0781	0.2526	0.0093	0	0.1296	0	0.0351	0.0401	0.0377	0.0419	0.0167	0	0	0	0	0.0706	0.1365	0.0501	0	0.0306	0	0.0189	0.0378	0	0.0134	0.0168	0.0189	0.0086	0.0199	0.0678	0.0621	0.0282	0.0581	0.0833	0	0.0104	0	0.1367	0	0.2915
ANKRD35	mRNA	2.6871	0.0322	0	0.0928	0.5344	0.1059	0.9134	0.1777	1.1265	0.3211	0.8502	1.3041	0.1052	1.4372	0.0711	0.1174	0.3108	0.0072	1.4423	2.2307	1.0134	0.0082	0.6788	0.4284	0.1132	0.2585	0.0945	3.6518	0.6713	1.4486	0.2486	0.095	1.552	1.7698	0.5547	0.0869	0.9047	0.2641	0.4637	0.447	0.1656	0.3429	0.4577	0.331	0	1.0867	0.9453	0.6155
ANKRD45	mRNA	0.0376	0.0176	0.1371	0.0292	0.0265	0.0661	0.0244	0.215	0.0108	0	0	0	0.1851	0.042	0.0097	0.0182	0.0453	0.0287	0	0.0213	0.011	0	0.0137	0	0.1202	0.0645	0	0.0169	0	0.0133	0.1295	0.0491	0.0734	0	0.0314	0.0291	0	0	0.0152	0	0.1123	0.0391	0.0207	0.0225	0.0397	0.1033	0.0138	0.2025
ANKRD5	mRNA	0.0733	0.1474	0.2006	0.4756	0.019	0.1144	0.0454	1.2565	0.5053	1.5222	0.0755	0.401	1.2238	1.2696	0.5551	0.2154	0.8765	0.1598	0.1227	1.6706	0.758	0.3577	0.0797	3.0304	0.9636	0	0.151	0.2025	0.8147	0.5158	0.4811	1.2825	0.2362	0.2207	0.9249	0.3883	1.3068	0.3064	0.0698	1.9336	0.443	0.7556	0.8992	2.2224	0.2883	0.2133	1.4168	1.2836
ANKRD50	mRNA	7.9956	18.1006	14.8519	6.7792	14.4684	3.8026	2.7426	9.605	7.9637	5.1892	7.8824	6.2484	11.5158	13.2591	4.5521	5.1437	6.2206	10.5815	8.5326	4.5212	5.4252	6.222	8.9348	2.7608	3.4491	6.2793	3.4192	2.5995	7.2567	8.683	9.6242	3.7324	7.1808	6.6083	11.581	7.0084	9.1379	10.5396	6.4236	6.4837	9.1324	23.9458	6.4966	10.9071	4.1367	15.0556	2.4387	8.363
ANKRD9	mRNA	0.4287	0.2824	0.8813	2.3917	1.4924	0.7527	31.6268	1.5491	3.0101	1.1434	1.4151	0.0944	0.537	1.8543	1.4551	1.7482	2.3691	0.5221	0.4036	6.3502	3.673	0.396	0.9235	4.4614	4.0972	1.1459	0.638	2.965	1.7055	1.0594	1.1273	0.8442	1.3779	6.5341	0.6141	8.4184	2.2674	1.8455	1.127	3.2648	1.3796	1.5826	1.8051	0.9715	8.2901	0.4233	2.2636	13.4937
ANO3	mRNA	0	0	0	0.0619	0	0.0091	0.0011	0	0.0245	0	0	0	0	0	0	0	0.073	0.0401	0	0	0	0.0555	0	0	0.0009	0	0	0	0	0	0.0072	0	0	0	0	0	0	0	0	0	0.0024	0.0279	0	0	0.0197	0	0	0.0069
ANXA11	mRNA	62.265	43.8616	22.4859	44.4049	42.3582	69.6987	78.4724	44.3912	74.583	34.9218	53.0492	55.4595	57.6347	51.3716	40.3425	51.9187	43.8753	45.5801	59.5717	35.3302	102.491	78.8756	53.3185	49.2641	39.858	65.8413	43.0509	71.2654	50.7761	56.0118	75.5654	49.1486	55.6564	71.1055	73.0355	57.7991	49.8829	43.4914	56.4372	52.8077	48.8992	26.3659	67.2291	42.6513	63.0753	37.2446	77.9261	48.8379
ANXA4	mRNA	7.1872	40.1203	9.1481	11.1321	23.0406	19.7305	11.4106	27.945	22.1257	21.2753	34.037	40.7301	22.6416	28.8807	18.0794	10.8252	26.345	13.5387	21.0705	18.8797	31.2965	38.0737	31.6358	14.1109	15.1415	35.176	27.9999	34.3233	28.03	28.9307	24.233	23.9566	9.9583	9.8587	20.2116	17.7707	17.1018	17.7848	26.8263	23.206	20.3342	10.3797	25.3799	31.7155	20.8848	28.2177	22.5491	12.6456
AP1G2	mRNA	39.0381	37.2335	34.5439	34.7637	36.8245	64.8677	102.884	36.3284	34.3953	49.3791	39.008	52.6306	63.6338	60.506	24.7867	83.6937	53.2273	62.0997	38.0484	39.7272	49.2622	30.1939	24.3435	60.716	71.7726	20.4968	33.9995	58.5008	64.4839	53.4823	51.1328	44.0627	39.505	48.1017	27.1995	46.5769	56.8903	60.0088	52.1221	38.7395	81.2261	26.4306	64.9431	54.966	41.3251	44.0975	79.1886	28.5876
AP1M1	mRNA	21.6532	35.6626	33.2502	28.8015	23.5233	42.838	39.9519	30.4873	55.3806	29.3872	39.2375	41.2323	41.5607	33.931	30.7844	52.3098	40.0591	26.3394	53.7085	46.6757	62.0593	43.9382	35.1052	47.2018	53.8588	52.6306	47.9719	74.6385	56.8154	51.4275	40.6243	30.2285	39.762	50.7286	48.7389	51.842	41.8665	42.385	46.9312	40.5845	52.611	20.8272	64.0227	26.8898	34.0377	89.0366	67.7953	46.1253
AP2A1	mRNA	11.7275	22.4523	14.3992	19.6355	18.1694	17.5715	27.849	12.9397	30.4205	14.518	25.5346	27.5431	24.7479	17.3333	19.6292	28.8899	21.9659	14.5504	20.7349	30.7372	43.8196	22.4885	27.8928	26.5763	32.5852	37.6561	22.1228	37.9087	43.5147	40.6617	21.4433	14.9941	19.6851	29.4952	16.3226	37.2176	21.4296	19.5167	28.0502	26.2662	25.1764	12.7198	38.3924	11.2598	31.2578	38.9094	41.7398	24.5011
AP2A2	mRNA	9.4731	14.5469	7.1401	8.4225	8.4875	9.4588	14.5315	6.9819	22.7261	10.5298	14.4656	10.6043	18.6171	13.8665	10.2757	79.6721	10.5333	9.0331	17.2059	11.9804	20.3283	11.4283	18.0928	11.0892	13.8484	15.325	8.3527	20.2709	18.057	29.2924	15.9159	14.1015	14.1689	15.0196	14.2648	20.3386	9.9474	10.3686	36.2941	14.4017	16.3351	7.3565	18.3544	7.9814	10.4742	11.8516	13.7412	12.137
AP2M1	mRNA	67.7634	108.725	113.279	131.147	96.5311	175.204	243.596	102.482	133.917	91.4149	122.829	116.948	142.991	102.718	130.673	134.068	116.137	103.688	170.19	194.145	172.659	94.8166	110.111	174.904	174.147	151.283	108.53	181.994	140.783	138.312	128.79	127.858	95.9522	167.581	120.962	189.676	121.033	148.845	156.138	136.116	106.243	85.6934	157.413	143.78	101.329	154.137	198.431	198.522
AP3S1	mRNA	60.474	37.6546	43.1257	34.8014	46.8556	31.1394	30.7695	41.2123	23.5068	25.4104	32.7097	37.2745	30.9873	43.1631	49.0347	22.0568	22.7426	31.9005	41.6563	19.3099	31.2122	63.1478	38.7787	24.1224	23.5506	40.0198	52.3789	37.7376	25.3835	28.7964	29.7053	31.8609	43.8794	31.9387	55.4139	20.1775	40.2415	28.3969	27.6442	35.8707	32.9386	59.1854	23.9356	48.5814	36.5911	29.3637	34.22	20.8214
APEH	mRNA	23.6421	24.5778	24.7815	24.2271	33.4129	35.682	26.1434	28.7395	26.0599	21.7147	26.6876	23.9681	27.9142	30.2329	35.0397	24.9518	25.254	27.8238	33.9191	75.9998	41.0172	28.242	27.1487	45.094	52.454	31.7781	30.2428	26.409	39.8673	29.8716	28.6476	34.0363	20.3467	35.0807	31.0058	39.8176	38.4533	31.6555	33.9629	51.0987	22.6895	17.8282	33.3689	36.2888	34.659	28.969	67.7368	41.2669
APOA1BP	mRNA	25.7456	11.9684	10.3911	15.7965	16.5417	46.3092	42.5347	20.8164	15.098	16.2504	13.5859	16.6217	13.8141	14.4788	23.8539	13.8298	24.1368	18.25	13.7541	30.5684	18.8659	29.2814	11.1333	21.3769	39.9063	22.3062	20.0474	28.2875	18.7897	15.5133	19.7056	20.1856	15.2804	20.8861	16.6054	17.5587	19.8379	26.6415	14.7384	19.1848	13.432	12.3382	21.4076	19.1903	19.0065	30.0367	34.4323	17.1988
APOBEC1	mRNA	0	0	0	0	0	0	0	0	0	0	0	0	0	0	0	0	0	0	0	0	0	0	0	0	0	0.0425	0	0	0	0	0.0255	0	0	0	0	0	0	0	0.0233	0.048	0	0.0266	0	0	0	0	0	0
APOBEC3C	mRNA	52.3039	68.3539	37.8952	54.4784	77.2764	61.586	58.4907	54.9621	51.6217	62.3298	70.4593	67.8539	45.2308	57.5104	52.0058	45.11	50.4164	60.8512	47.7285	118.856	66.8979	90.7647	51.5742	70.4852	80.4193	72.4106	60.3102	88.6753	73.0301	62.9868	46.4723	64.4728	57.6333	63.9369	78.9051	118.266	50.8886	68.449	53.392	108.285	48.2013	43.1343	63.3437	49.9963	50.2792	68.5434	74.2919	83.1432
APOBEC3G	mRNA	3.1765	14.4088	9.1876	8.3478	9.0349	9.101	3.7367	6.4554	10.2558	18.848	13.0798	11.3081	13.7725	9.3041	12.0654	20.7387	8.6756	12.1251	7.6894	9.9051	10.9234	9.9651	10.9717	10.7628	15.391	11.6998	6.5196	7.5545	13.8353	11.2388	10.2075	9.4915	8.2015	6.9572	9.8345	17.2598	6.7225	13.4879	9.8559	15.7423	7.9826	18.9302	9.84	8.0916	9.3129	9.3891	12.3577	14.3149
APOL1	mRNA	12.3402	7.3831	3.1732	5.9465	9.6428	6.5776	3.7995	12.14	9.8746	12.9703	10.165	8.0707	7.7911	9.4177	10.0293	14.6322	11.4131	7.0122	2.3746	10.286	9.8858	6.5335	6.5771	4.5211	8.0441	7.0573	7.4721	5.3975	9.7336	6.0866	8.0842	8.5672	3.3641	3.7948	13.8035	15.2299	4.594	8.1236	6.6379	9.4142	9.8485	8.9053	9.5413	9.0963	10.148	10.524	11.6815	7.2046
APPL2	mRNA	11.6139	14.7711	15.6912	23.1862	15.352	12.12	8.3565	11.996	7.5959	13.7683	9.5448	13.6843	12.7436	12.1619	7.1661	13.0649	12.8503	28.8187	9.6305	10.0891	8.2269	7.8688	8.4626	13.8051	10.4197	6.2918	8.4691	6.3589	10.8532	10.8656	10.4292	18.5345	11.5707	11.0146	10.5428	13.4443	10.6065	13.8136	11.2999	9.8827	14.5378	23.7232	9.2043	8.5398	13.0909	9.5843	5.4751	11.6343
AQP10	mRNA	0	0.0181	0.0388	0.067	0.0216	0	0.1108	0	0.0976	0.0213	0.0186	0	0.026	0.1625	0.026	0.2121	0.0308	0	0.0336	1.3899	0	0	0	0.1985	0.0417	0.0837	0.0301	0	0.1404	0	0.8449	0.2285	0	1.2341	0.0285	0.0577	0.0599	0.017	0	0.4514	0	0.2147	0.0998	0.0297	0.1648	0	0.0247	0.3714
AQP11	mRNA	1.9341	1.5098	3.7785	1.9916	3.0773	1.0529	0.5117	4.1422	1.1664	3.6206	1.5765	2.6814	2.6171	2.1512	2.1417	3.1151	2.3433	5.3207	2.4734	1.361	1.6479	1.9058	2.8036	4.1575	2.3973	0.4656	1.9832	0.8964	1.8393	1.2397	2.1055	5.3366	5.09	1.2717	1.0733	1.354	3.9843	2.4166	2.8121	2.4243	4.0755	3.3218	2.1449	3.5632	1.9692	3.419	1.1623	2.4103
AQP12A	mRNA	0	0	0	0	0	0	0	0	0.0117	0	0	0	0.018	0	0	0	0	0	0	0.0268	0.0139	0	0.0136	0	0	0	0	0	0	0	0	0	0	0	0	0	0	0	0	0	0	0	0.0355	0	0	0	0	0.0004
AR	mRNA	1.0632	1.3842	0.1606	0.2388	0.0109	0.0382	0.0084	0.0058	0	0	2.2598	0.1705	0.7746	0.0051	0.1551	0.4317	1.7311	8.2949	3.4778	0.0292	0.0202	0	2.7363	0.1711	0.0053	0.7599	0.052	0.0232	0.0094	0	0.1325	0.0299	3.5333	2.955	0	3.7227	0.005	0.0475	6.147	6.8897	0.0514	0.0129	0.0457	0.0196	0.3638	0.0056	0.0042	0.5011
ARAP1	mRNA	17.301	48.7096	15.459	21.757	23.7342	27.429	52.9324	17.0113	72.2136	28.7981	36.6055	63.8561	42.1231	67.1894	14.7892	63.2031	35.1781	20.6624	15.1395	41.6323	60.5508	46.4576	42.4122	52.5933	38.2271	55.9062	31.7841	74.5225	93.7614	93.641	76.8812	22.6387	16.2934	17.444	28.4521	44.3775	31.7222	30.0538	31.2705	26.0159	69.8294	17.402	77.6095	23.3821	40.7148	31.7658	45.512	28.7009
ARF1	mRNA	119.565	119.606	117.145	150.314	102.098	244.024	424.383	116.725	212.948	99.9687	130.286	133.952	144.25	145.095	150.577	145.463	141.204	126.691	196.14	156.53	195.526	132.178	151.399	154.508	149.171	212.154	121.316	271.554	165.009	162.304	138.929	108.577	144.697	222.908	117.825	157.976	146.938	151.675	176.226	134.754	170.627	62.8763	189.856	109.478	163.415	136.447	226.967	180.087
ARFGEF1	mRNA	29.2121	19.832	38.1993	14.7987	26.5477	9.4283	5.3217	29.1206	17.0024	19.9043	21.1168	16.4956	17.6873	21.415	15.515	24.4993	27.4922	32.2822	44.7871	16.1344	18.201	18.3564	24.3987	13.9667	8.3667	10.4202	20.6079	12.1068	15.6278	17.9276	32.81	24.1168	26.7091	17.2402	21.1245	13.0269	17.1384	17.9891	19.7158	14.2728	22.5295	28.4209	14.9872	20.4077	13.9716	17.3798	8.8726	21.1937
ARG2	mRNA	10.6378	14.5813	11.9595	10.0834	10.9528	7.9019	5.5393	10.9765	11.253	13.3512	10.8047	18.2595	16.621	12.4311	14.0386	18.2723	12.0246	11.612	12.3979	13.0445	11.3878	14.3276	12.9861	10.2528	11.1427	14.9216	12.1867	11.8965	12.2661	13.7631	15.2656	12.3002	11.8061	8.2987	17.0689	11.858	11.4827	10.435	10.6865	12.5538	10.2396	16.2364	12.5071	12.0757	9.8309	12.7985	9.3353	16.6861
ARHGAP10	mRNA	4.7538	0.048	3.0086	2.3925	4.5223	7.7316	1.9718	2.2103	3.4436	5.4055	3.8848	2.2347	3.8683	0.292	5.6923	0.5683	4.5132	3.1671	12.3738	1.5891	3.0813	2.2288	0.109	7.8134	2.6009	0.0205	2.6416	0.7101	1.2152	1.6043	5.2939	0.6439	7.2814	3.816	4.8166	0.5399	3.2505	3.4421	4.382	0.8407	3.1683	17.2357	1.3258	1.9758	0.5766	4.3393	4.6009	5.3132
ARHGAP18	mRNA	4.0555	10.074	3.564	8.1933	8.2866	2.4564	1.2776	8.7398	4.3327	3.0819	13.6478	6.6958	5.3781	8.7615	5.6194	3.0512	6.8328	11.7164	11.358	9.4098	11.5376	9.1287	9.6442	9.7161	4.8009	9.243	9.2225	8.0687	7.8614	9.9048	9.7349	10.0946	7.8229	4.354	11.8482	10.9228	4.8671	5.8165	10.7164	2.4681	4.3971	7.9497	7.3464	8.1833	6.6322	4.1853	4.8312	4.75
ARHGAP27	mRNA	11.7968	49.4823	22.0802	48.3729	19.1374	23.343	52.449	13.8789	44.2376	8.8693	47.1869	59.8749	59.6467	40.3126	10.682	45.7597	35.5819	30.4062	23.0519	30.5226	63.7829	30.8695	41.5111	48.399	33.7385	41.6162	27.6577	38.0014	80.1745	83.6668	44.3602	26.9838	27.6131	30.1262	18.9992	55.2646	29.9135	37.5254	40.5897	17.2546	48.1282	15.5456	76.2538	16.6853	38.105	42.7034	35.6805	25.818
ARHGAP30	mRNA	36.6889	94.9796	31.9087	46.0304	52.2775	52.9875	39.0458	26.4047	84.033	50.5478	73.4291	88.7117	60.5125	86.3606	30.0307	57.0175	49.4433	52.3639	38.3994	37.2917	95.6054	79.5735	77.2966	48.193	78.107	94.0391	60.0468	79.3373	78.9938	107.277	51.8112	47.2467	28.251	43.9959	66.5942	64.7583	41.2752	51.8174	49.7033	39.6881	62.858	28.1873	91.5687	35.1913	62.581	55.4444	77.6759	35.8836
ARHGAP5	mRNA	3.4833	0.3856	0.4103	6.9487	12.0105	3.1185	1.6037	0.2326	2.0505	20.1424	5.6303	1.2209	11.0164	1.007	0.8536	0.4106	8.5669	20.2992	8.7358	3.1933	0.8982	1.7846	0.326	7.8331	0.0901	0.1764	1.4397	0.3448	1.2276	0.6016	6.9963	0.3878	9.3183	2.8306	0.6867	0.9453	3.9904	9.9943	8.7792	8.1042	2.3817	27.4517	0.582	6.8581	3.5892	14.0615	1.6152	11.6177
ARHGAP9	mRNA	22.9238	36.5879	39.0395	30.7316	39.8406	34.1705	58.8263	17.6076	50.5207	27.2458	34.6971	51.7475	39.3508	48.4603	23.7315	38.7417	41.8777	58.303	13.764	28.3328	36.3092	35.9384	26.311	35.1112	42.7056	34.7364	28.0724	42.2411	47.985	39.4091	50.1551	40.5089	15.4199	18.8474	30.8798	42.0478	36.6297	54.8243	36.6076	30.7779	59.0065	20.3051	53.2928	36.834	32.9037	27.1466	39.6943	34.7471
ARHGDIA	mRNA	106.772	70.0963	57.9402	75.1818	59.4588	265.08	593.392	79.4359	101.373	63.2798	91.6824	140.769	123.578	92.3019	98.885	99.0783	107.529	65.1481	158.798	124.328	177.323	120.296	88.3614	117.136	135.664	163.228	98.596	247.366	132.757	134.415	122.228	77.1949	122.402	294.868	67.26	129.842	106.436	103.843	125	94.3188	158.144	40.2527	197.439	67.7444	109.401	197.184	259.294	101.75
ARHGEF1	mRNA	46.8557	41.7202	30.3196	31.8155	32.9811	69.3471	150.245	29.9617	65.6237	30.2903	47.5194	69.3305	65.6431	67.2787	20.4954	119.849	76.1215	52.3097	29.2867	50.7897	88.4108	39.2931	42.9554	70.1884	79.818	43.0134	46.969	85.7334	87.0104	91.6406	48.038	45.098	43.4925	58.6038	30.2051	76.7144	56.4554	60.9886	45.9015	48.8051	120.067	22.7966	105.993	36.3159	72.3877	81.8042	84.4068	56.5832
ARHGEF16	mRNA	0.1974	0.0125	0.0774	0.0889	0.0112	0.4066	0.148	0.1498	0.1016	0.0839	0.0575	0	0.1062	0.0105	0.1411	0.4949	0.1455	0.1659	0.0984	0.0732	0.0521	0.0251	0.0306	0.1225	0.1376	0.0078	0.1038	0.0279	0.0359	0.0137	0.0473	0.0287	0.303	0.2538	0.1323	0.1119	0.0966	0.0778	0.0732	0.4551	0.1583	0.4181	0.0604	0.0272	0.2216	0.3318	0.0087	0.2568
ARHGEF35	mRNA	0	0.0075	0.0283	0	0.0255	0.0358	0.0524	0.2592	0.0243	0.0251	0	0	0	0.3119	0.0208	0	0	0.0579	0.0298	0	0.0753	0	0	0	0	0	0.1462	0.0363	0.0221	0.0224	0.0672	0.1512	0	0.0199	0.0785	0.0511	0.0943	0.0201	0	0.0223	0	0	0	0.2782	0.1582	0	0	0.0852
ARHGEF5	mRNA	0.1725	0.0136	0.0798	0.0753	0.057	0.0286	0.2858	0.8294	0.1016	0.016	0	0.1321	0.0354	0.3217	0.0382	0.4593	0.0923	0.0633	0.117	0.2147	0.4285	0.0502	0.0349	0.177	0.0078	0	0.6981	0.0211	0.1777	0.2251	0.213	0.2312	0.1468	0.0792	0.0894	0.0649	0.2208	0.0522	0.0208	0.0951	0.0975	0.0481	0.2318	0.846	0.4943	0.0167	0.0466	0.2546
ARID3B	mRNA	2.1225	3.3826	1.7138	2.4043	3.6516	3.2555	15.6661	10.1073	4.0768	2.4266	3.6713	4.4659	6.871	3.7306	1.5724	3.1594	2.8788	1.693	6.9992	3.6803	4.9194	2.9043	2.9297	7.4968	5.0319	4.9694	4.2644	4.3873	5.0201	3.9578	4.0917	3.1335	16.9213	4.4581	3.1548	8.092	4.1197	3.8331	3.1929	3.8566	4.7057	1.1288	4.5312	1.985	4.1802	1.4749	11.551	4.7871
ARID5B	mRNA	0.3647	12.1716	4.1689	2.8757	5.6596	5.6188	1.8696	3.5105	3.5305	1.8754	1.1572	8.0154	9.081	3.3188	3.6818	13.8528	4.6346	10.3956	0.6447	4.2812	5.4717	7.2826	2.672	7.3678	0.7719	6.168	3.5691	5.5765	6.8136	9.6018	2.7214	4.3467	8.0679	1.5954	0.9191	9.024	3.1027	2.677	1.4681	5.6725	12.3334	8.9573	3.9111	3.3151	8.0551	4.1088	2.277	7.7665
ARL13A	mRNA	0.3096	0.582	0.8113	0.5106	1.2512	0.3626	0.1159	0.811	0.6775	1.3995	1.0118	0.3586	0.9958	1.1996	0.6534	0.8551	0.812	2.6753	0.5521	0.5622	0.5221	0.6062	0.6157	0.9791	0.6992	0.4637	0.8435	0.2037	0.6016	0.6589	0.8788	1.3898	1.3225	0.6824	0.5156	0.8182	1.1558	0.6391	0.6194	1.2938	0.6554	2.6925	0.596	0.982	0.4028	1.1679	0.3777	0.7239
ARL2BP	mRNA	16.5133	28.4619	29.7668	26.3069	30.3228	34.507	19.8165	31.9135	14.6125	32.5952	29.5981	36.6617	28.4646	28.9927	33.6899	15.9494	19.5279	26.6597	23.176	37.9737	36.3857	33.7885	31.178	26.8707	31.3327	40.9007	25.3272	29.9061	29.4147	27.9113	22.8077	33.4094	19.3267	19.6844	53.036	25.8369	27.7317	25.4532	22.1289	28.0399	22.1374	33.7045	31.761	41.5434	21.0995	30.3081	27.783	28.6193
ARL5B	mRNA	3.3427	12.9149	18.4468	25.4315	16.3072	3.4927	6.384	23.2445	9.4531	14.2527	8.7033	5.1455	9.4182	10.3469	11.6558	17.7611	17.4709	15.3909	8.0907	3.3541	5.311	7.4836	9.197	6.3254	4.0801	5.7854	6.6211	4.1824	6.6591	5.4454	11.8219	12.6875	12.1111	6.9554	10.2189	6.3803	10.8798	9.8383	16.1474	8.1933	12.2611	24.5374	7.9269	11.0476	16.5784	7.1718	1.2994	24.7126
ARL6IP5	mRNA	133.878	212.543	88.7426	72.1378	115.976	60.2871	69.3877	133.564	100.475	222.086	118.917	204.058	74.4706	186.065	86.655	52.4652	87.1046	190.25	116.876	90.9121	134.679	147.777	93.6646	93.8552	87.0569	146.207	144.998	138.517	118.722	117.25	93.3288	170.64	81.4984	66.9409	296.896	125.653	94.6187	97.7958	80.7713	68.4042	126.802	63.1402	164.697	217.775	138.078	91.3143	104.735	61.2702
ARMC5	mRNA	20.686	2.8445	11.073	8.8812	5.9388	46.8973	7.2032	20.7622	6.5853	9.5969	4.29	10.2411	9.5693	12.2084	10.4509	9.2644	21.0202	12.0011	15.1617	16.8971	8.4314	6.9879	3.6043	17.9423	20.6445	3.8012	4.5309	9.5022	10.2307	6.4279	2.6894	15.5139	21.1808	24.7677	8.5545	9.9293	14.8881	16.0639	9.4659	10.7781	20.4387	7.0408	23.0181	9.4701	8.3687	9.2754	20.2709	12.4171
ARPC1B	mRNA	103.032	171.143	67.9006	75.8358	106.832	171.933	233.928	86.4977	294.218	73.9342	201.974	291.453	80.3236	183.005	140.115	59.8976	142.641	88.5696	104.602	172.692	281.666	236.566	223.345	158.613	206.807	399.215	176.644	355.798	241.97	274.772	75.9559	94.6657	76.3107	184.278	179.089	154.279	157.537	183.389	199.853	60.3647	147.934	27.7017	303.791	106.361	193.028	134.882	377.404	62.0377
ARPC2	mRNA	177.231	179.593	166.701	134.033	186.608	191.734	274.538	128.75	222.177	119.198	167.604	222.424	134.066	197.149	192.394	81.5992	119.785	124.913	154.166	125.307	200.109	256.078	166.265	132.379	188.015	247.623	212.072	274.18	174.869	161.289	187.262	146.499	168.289	154.538	228.261	126.746	147.284	175.358	165.579	118.2	158.159	88.4921	191.858	174.166	182.875	140.503	227.357	131.414
ARPC4	mRNA	57.5746	56.2617	31.909	44.0625	56.7551	49.079	87.7555	31.6839	56.7949	34.891	49.4544	58.488	46.2908	68.475	46.0449	25.5327	35.75	32.7105	44.9873	60.8615	70.47	75.5679	50.1155	42.5446	58.8607	72.1316	68.7416	89.1964	55.3827	56.1811	44.2097	34.5612	35.6239	54.6728	52.9451	46.7209	48.3618	50.8387	46.0134	41.695	51.4463	19.965	61.6519	42.4203	65.4982	46.7662	86.4069	35.851
ARPC5L	mRNA	7.6564	10.4256	12.7774	20.7123	13.4145	25.0208	22.7729	17.359	17.8532	19.6541	10.7741	11.217	17.3743	12.2169	21.0319	15.3669	10.9072	9.4533	11.4835	15.197	13.3726	16.0767	10.2704	15.4123	16.2777	22.6126	12.1711	19.2334	10.7362	7.8016	10.0621	12.5804	17.5725	9.399	11.3109	15.0332	12.2783	15.0875	14.0135	15.7379	13.0692	9.2165	11.3138	14.2543	19.2554	18.0121	20.3867	15.1663
ASB2	mRNA	0.1538	0.112	0.0679	0.2271	0.2587	0.1394	0.4178	0.5845	0.5606	0.0977	1.4869	1.161	0.6782	0.287	0.1658	0.2148	0.4517	0.0511	0.0817	1.3218	3.0787	1.1159	0.718	0.7705	1.5863	0.3373	0.532	1.7525	0.7554	0.4561	0.9949	0.5714	0.1999	0.0543	0.3071	2.8276	0.8562	0.9412	0.6648	0.6462	0.1541	0.136	1.5598	0.414	0.5085	0.5491	1.3125	1.0654
ASCC2	mRNA	23.4209	18.8744	20.498	18.9281	21.5177	37.7206	46.4036	18.937	34.4976	23.0079	23.8264	22.0097	27.4741	21.1483	21.1616	41.8312	30.2936	22.8924	23.5214	39.9113	27.5493	22.0655	22.992	33.5768	32.3895	26.004	23.8468	31.4659	30.8809	25.4793	27.9062	24.0639	29.3728	38.3512	18.8506	38.0517	27.7956	29.1729	27.8638	30.3294	25.1994	19.1647	30.0161	18.7235	40.102	24.9153	37.6361	37.9282
ASNS	mRNA	65.4567	3.2306	17.9327	4.184	11.5574	5.7859	16.1624	15.7809	5.4301	12.795	3.271	4.1345	6.9655	10.7704	9.7457	9.6542	13.9557	18.242	12.8111	16.1954	6.6492	2.6518	6.2354	5.3062	18.5441	8.8001	3.4992	7.0245	9.4798	5.9617	6.897	12.521	30.5012	20.8867	3.1296	12.6288	17.316	15.276	9.0982	13.9428	10.2376	7.2664	7.4785	22.9551	16.354	6.8758	13.2247	7.8857
ASPG	mRNA	0.0187	0	0.0035	0.0382	0	0.087	0	0	0	0	0.0608	0	0.0034	0	0	0	0.0505	0	0.1371	0.0772	0	0.0198	0.0079	0	0	0	0.0085	0	0.0153	0	0.0552	0	0.0925	0.2975	0	0.0118	0	0	0	0	0	0.0105	0	0	0	0.0091	0	0.008
ASS1	mRNA	7.8555	0.0523	0.0251	0.511	0.1639	0.2149	0.0511	0.0193	0.5445	0	0.1087	0.0943	0.4123	0.0764	5.3432	0.0224	0.7666	0	4.2694	0.022	0.1279	0.5694	1.878	0.7512	0.4441	0.0765	0.1778	0.1473	0.0775	0.0635	1.272	0.0022	4.6033	10.1745	0.0477	0.216	0.9209	0.1091	0.0853	0.5339	0.041	0.1375	0	0.0428	0.1988	0.1106	0.4997	0.4359
ASTL	mRNA	0.0398	0.1647	0.51	0.557	0.0589	0.2753	0.2771	0.4284	0.37	0.2308	0.3105	0.2818	0.7267	0.0895	0.3643	3.394	0.5181	0.4777	0.0376	0.9537	0.0175	0.0508	0.1276	0.6557	0.3108	0.1311	0.0541	0.1075	0.3457	0.2668	0.4667	0.2574	0.141	0.0324	0	0.2885	0.1173	0.1935	0.2242	0.7714	0.4429	0.312	0.4919	0.1103	0.2067	0.2251	0.183	0.5437
ASTN1	mRNA	0.733	0	0	0	0	0	0	0	0.0049	0	0	0	0.0065	0	0.0088	0	0.0077	0	0.0104	0.0035	0	0	0	0	0	0	0.0205	0	0	0	0	0	0.0334	0.6934	0.0047	0	0.0025	0	0.0091	0.0117	0.3292	0.0057	0	0	0.0051	0	0	0.0316
ASTN2	mRNA	0.1016	0.0269	0.0312	0.2533	0.0275	0.0709	0.0635	0.2759	0.0944	0.4317	0.0158	0.1065	0.138	0.0675	0.419	0.074	0.2108	0.0179	0.0447	0.5898	0.2201	0.1059	0.0625	0.2736	0.3515	0.0142	0.0657	0.1141	0.2214	0.1202	0.0661	0.0101	0.2014	0.0361	0.0646	0.29	0.0168	0.0488	0.0156	0.2828	0.0856	0.0634	0.0317	0.1591	0.0656	0.6359	0.1519	0.3131
ATAD3A	mRNA	3.2853	1.8911	4.555	2.9984	4.024	9.4315	8.6036	5.6693	3.9186	4.1446	3.3203	1.9806	4.5274	2.7412	7.2995	6.1681	6.6313	2.7305	4.7255	9.8066	3.933	3.0297	3.2063	6.9819	7.7371	4.5464	4.1833	5.9639	5.2885	1.9505	4.9628	3.8514	5.4536	7.6955	2.2016	8.0525	6.532	6.181	5.7343	8.4705	4.6046	1.7832	3.8245	3.1644	6.0454	6.7172	9.9352	9.4121
ATG2A	mRNA	8.6828	6.6059	5.2283	9.9857	6.2176	16.8899	20.3949	8.6836	9.4329	8.9901	7.2658	8.0428	12.9838	8.5497	5.6	22.831	11.5137	9.9133	8.508	17.5385	12.3826	5.6543	8.1048	27.5558	13.9373	7.7721	7.2125	11.4442	13.8057	13.5538	14.1347	10.2486	9.4734	10.2642	6.1981	15.8485	11.5348	9.6917	11.6862	12.3765	15.0802	6.0346	14.1161	7.9372	10.3545	10.4743	13.4722	17.9819
ATG4A	mRNA	7.1862	6.4552	5.5722	6.8724	7.7066	2.9722	4.2303	6.093	5.1663	5.6471	4.8231	7.0451	5.5001	8.4513	5.6715	4.5153	5.882	5.7756	5.7225	10.9256	6.6985	6.5701	5.6613	4.7588	7.909	4.9157	7.3993	7.1888	6.1122	5.4361	7.0014	5.3803	6.265	5.0714	7.9123	8.8323	6.7685	6.8631	4.8519	6.2514	5.6549	8.6339	5.2047	8.9555	10.045	4.7147	5.3238	13.3889
ATL2	mRNA	20.753	19.1407	28.9093	15.1411	29.6256	17.2538	22.4325	25.357	15.1664	23.0179	18.5534	11.8297	14.5686	18.8645	22.5168	14.4538	17.1741	21.3905	19.1602	17.3916	12.539	17.8523	18.4188	12.1486	16.2495	13.7887	25.4389	13.8351	14.3422	12.9486	16.4577	20.5542	19.7568	14.712	21.9361	12.2472	23.8841	21.5089	18.8616	14.4166	25.3459	31.5036	11.8782	26.1528	19.8895	17.2789	11.0811	23.4481
ATP10A	mRNA	0.1011	11.6768	0.5691	22.017	6.9591	0.2928	0.38	0.1905	5.3302	0.1815	8.4498	5.5871	32.5643	0.5185	3.0705	32.4147	5.7122	0.7032	0.3949	1.4396	19.1945	1.1875	2.5562	14.4542	17.6118	10.041	2.6183	1.0097	4.7814	2.9295	10.0945	1.2547	0.0883	0.4129	1.5683	22.3502	2.7861	5.5511	8.6296	13.1304	1.237	0.3679	2.5676	0.2864	5.7701	14.7181	14.6759	3.4126
ATP10D	mRNA	5.9508	12.3926	9.8729	7.2271	11.3547	3.9947	1.0747	7.0361	6.983	5.2922	7.693	8.7806	8.3997	9.3212	7.6103	12.0484	12.0659	10.4426	5.597	7.5463	6.4928	4.6415	6.69	7.2329	2.6439	4.9289	4.906	4.243	10.6229	10.0608	6.4923	11.7257	5.0189	5.5471	4.8311	8.9535	5.6369	12.6419	7.6964	10.7542	11.5993	21.1284	11.4385	6.3209	4.5038	17.3203	4.2073	6.5321
ATP12A	mRNA	0.1379	0	0	0.0384	0.0984	0	0.0035	0	0	0	0	0	0	0	0.0186	0	0.0392	0.0066	0.1224	0.0205	0	0	0	0.0674	0.1036	0	0	0	0	0	0.006	0.0035	0.2717	0.137	0.024	0.0173	0	0.1057	0	0.1942	0.0184	0.4651	0.0214	0	0.013	0	0	0.0873
ATP13A2	mRNA	10.5673	7.3033	1.5802	12.1331	7.0118	8.7078	16.2208	9.3909	14.5436	17.2156	5.4999	10.8371	26.7426	9.4125	4.0368	38.647	11.6784	5.3935	11.842	21.0602	18.6093	10.0371	8.1194	27.9728	10.2352	10.6606	10.0528	21.0899	16.3857	18.8127	24.824	16.3108	8.7592	8.534	10.8891	23.563	11.5883	12.0768	7.1691	17.9532	14.1523	12.157	22.0122	8.0126	7.0365	20.5996	25.2522	14.2581
ATP1A1	mRNA	42.1218	59.6988	70.4432	62.7196	53.2511	74.2622	78.3619	49.1613	61.584	47.264	64.1731	69.4632	62.7378	58.2922	82.3166	65.8976	86.6203	59.7353	58.025	77.4212	70.478	77.5016	69.2447	62.3525	47.054	77.0108	78.2261	101.088	84.2163	78.8065	75.5375	53.761	38.9614	49.9361	68.0206	68.6153	69.8959	62.1848	67.2678	81.976	70.474	62.47	74.4216	77.5338	61.2446	131.852	99.8602	87.6024
ATP1B1	mRNA	24.6351	4.9198	3.4364	13.0738	12.1084	13.8576	9.7387	14.6123	3.5158	13.0212	11.5111	14.6949	12.5203	6.1731	3.8998	10.755	25.8226	43.8769	33.9964	3.7893	4.2371	6.8911	6.1889	12.1964	1.4845	5.1648	3.3633	0.6544	10.8155	4.6072	10.2704	11.6583	27.399	13.5864	1.914	10.1317	12.0913	12.2991	11.2071	15.2242	12.5723	24.066	8.1991	18.2607	4.4032	7.0129	15.6828	10.1364
ATP5B	mRNA	170.399	290.455	316.067	285.462	287.408	361.229	390.595	269.885	242.356	259.016	263.774	249.47	277.183	219.578	474.621	170.223	303.548	241.064	330.707	444.778	370.127	301.24	337.881	361.442	524.761	378.002	297.176	418.027	292.467	223.856	292.836	333.673	204.236	240.277	296.875	392.651	366.05	385.627	363.848	384.278	211.749	160.606	287.508	397.835	255.73	343.99	483.961	372.141
ATP5D	mRNA	33.3508	16.4573	14.9365	19.3614	14.745	74.7951	177.773	23.5326	26.1533	30.0963	16.1948	40.0645	39.3467	16.659	34.64	38.6815	40.2501	26.0911	25.9576	74.1489	30.2963	28.2423	22.0944	68.9396	60.5389	44.0398	23.8262	44.6512	33.9237	25.6766	34.4136	29.7493	42.226	62.4556	15.1838	54.8614	39.686	47.5779	34.9976	43.4474	25.1151	6.2198	47.2903	14.8848	43.2417	49.4094	74.0794	19.9859
ATP6V0A1	mRNA	18.7868	9.8519	1.3854	25.0442	11.7251	4.1659	33.9204	11.0405	18.6292	4.6752	20.1551	24.1525	9.5376	24.9045	1.9432	9.4499	11.7551	13.1145	15.7142	25.8021	36.3063	10.7056	12.1047	18.5251	6.1	10.9091	14.4942	20.0211	25.5827	32.7118	24.6137	18.7112	10.953	16.1652	20.4318	25.9133	11.289	8.2243	21.9604	10.1191	17.3747	8.4924	32.2329	9.6938	22.3599	3.4546	18.3787	22.7961
ATP6V0C	mRNA	114.385	77.8827	58.4945	108.107	71.7762	282.224	903.924	92.9594	218.275	77.6032	113.371	223.474	124.301	128.201	100.171	81.784	118.348	77.7923	143.317	188.274	242.57	146.509	112.331	168.297	116.804	264.181	106.546	369.868	210.217	223.59	162.205	82.8649	147.559	302.341	79.1362	173.172	146.901	134.355	165.147	144.339	165.647	46.9583	306.714	65.6232	147.706	127.04	245.545	136.616
ATP6V0E2	mRNA	0.5274	1.872	0.7874	4.1951	1.1756	3.0879	6.0181	6.3531	2.3244	2.0977	1.7101	3.5511	4.2793	1.4926	4.7146	3.4459	4.4104	5.3849	0.238	4.4696	6.5839	3.7151	1.7597	3.2623	5.8024	5.0755	1.0538	6.5825	1.8571	2.243	1.6679	1.5985	1.5278	0.81	4.8691	4.4291	4.4474	1.9665	0.9784	4.1472	1.6205	0.9046	4.6828	1.933	2.9289	8.7213	6.5659	2.9319
ATP6V1A	mRNA	17.7288	66.1594	23.3149	38.0622	41.5492	8.2198	12.3409	33.0789	43.4777	40.8572	41.9752	44.9512	33.2384	51.3307	23.5487	27.2573	37.1132	30.4203	32.3111	54.0157	58.8474	41.6287	55.8999	33.5103	13.5323	54.4218	48.0477	41.7281	41.1762	47.0295	37.7777	36.9682	19.1444	10.7658	75.3482	33.4963	35.1411	29.9641	37.9578	29.0379	36.9793	25.4189	43.0121	45.2811	42.983	21.5601	27.1825	49.3884
ATP6V1C2	mRNA	54.2708	20.4966	28.1789	26.0365	40.8515	40.9133	30.7366	42.3914	28.0262	24.6775	31.4032	24.6917	24.4212	24.971	101.338	12.9407	24.4749	16.41	53.5196	23.5164	20.9604	52.9223	41.3007	30.8062	50.4519	34.2895	39.1667	43.1324	25.3715	22.4339	25.2819	19.5444	48.7892	55.0659	55.6178	28.3565	47.0264	31.8621	33.1467	29.814	22	25.7247	21.4617	32.2498	24.6646	32.8678	34.6911	36.037
ATP8B2	mRNA	3.8034	11.4977	19.9939	23.4887	5.6252	6.5995	2.7658	8.7722	9.0723	12.4183	7.3704	6.6704	36.4147	5.605	13.5523	37.116	20.8021	20.9831	13.61	11.699	3.1255	2.6849	4.2001	16.2371	9.2258	6.7494	5.8739	1.8841	8.4145	3.1737	16.6084	18.3233	10.8001	4.7028	4.3509	20.1975	11.7271	9.4243	13.1183	19.392	6.7911	22.065	8.2954	14.5015	9.0303	9.7649	11.3064	16.2911
ATP9B	mRNA	4.4119	4.7293	6.4263	6.0044	6.0916	3.6605	2.158	8.0739	3.0842	5.6549	6.7186	4.7388	6.9581	5.1075	5.373	4.0088	6.7511	6.8274	6.0193	7.8092	5.2996	3.7673	7.5885	7.2557	6.2791	3.6007	6.0255	5.1697	5.8965	6.054	4.3424	7.7516	7.8679	4.665	5.3879	7.0977	6.7443	5.7624	6.8309	6.9928	8.5904	9.6048	5.6577	5.8024	4.8395	4.9629	4.6462	4.9633
ATXN1	mRNA	8.1787	11.7265	0.2717	2.4995	5.0833	2.073	2.0091	0.3737	9.6579	5.5253	6.9942	3.953	6.0418	6.038	1.1339	2.4588	3.9192	4.845	7.9834	3.0996	6.6339	7.6833	7.0895	1.4506	4.2618	6.0709	8.5277	6.4676	3.7882	7.9263	3.9228	0.6132	8.4975	8.4623	9.3711	5.652	1.1404	1.3159	7.9116	2.5552	7.3689	9.1908	3.8635	3.2129	7.6548	4.6709	1.2816	4.801
ATXN3	mRNA	11.0162	16.1748	19.0654	10.7398	17.7596	6.6983	4.0297	16.1378	10.2177	20.9757	13.1514	13.7063	11.0081	15.6468	12.9478	18.3828	10.2363	19.039	10.0281	5.6341	9.6197	11.8462	14.5208	7.7389	7.0465	9.3849	14.3863	6.279	9.5589	10.646	9.9646	17.3183	13.1373	7.0177	19.2	7.6052	12.0147	11.3252	8.7538	9.5281	11.1061	21.9336	10.0924	17.1882	11.0134	14.5731	5.9669	8.6346
ATXN7	mRNA	15.0431	18.2271	15.3902	18.8207	16.7917	9.0374	6.4385	19.723	13.7868	18.103	16.9937	17.423	14.8407	20.6518	8.3954	14.6656	21.7409	20.2035	15.4426	13.6643	13.3033	15.0707	15.919	11.432	7.4953	9.2181	16.2961	11.2529	13.8455	15.7556	16.3088	19.3048	20.5205	14.5523	13.7024	12.8209	13.8939	14.5713	15.6966	11.5917	25.5696	17.819	14.9824	16.9365	16.2364	13.7313	5.516	18.6322
ATXN7L1	mRNA	15.4225	9.8044	7.5015	6.0367	6.8598	7.6394	2.1738	11.7441	8.0411	9.3273	9.345	10.1094	3.7203	10.9741	7.6766	8.8331	12.0376	11.852	8.6936	8.332	8.107	12.1343	9.7621	6.3792	9.5542	9.2121	10.0237	6.343	8.6826	9.5255	4.0585	10.4523	11.5593	8.3058	14.1875	7.1373	10.2925	6.1825	8.3959	3.6699	10.8275	7.0571	8.2632	11.2149	4.9683	9.7224	6.2396	4.0845
AUH	mRNA	9.1813	6.1592	9.3343	7.4899	8.7915	5.8314	2.1496	7.7083	4.4007	9.7973	4.4044	9.1847	5.416	8.045	6.1025	7.9467	10.8365	8.8808	8.3442	7.0524	5.394	5.5679	5.1738	6.0911	4.0994	7.0051	7.7208	4.3026	6.2921	5.5869	6.2118	11.0283	10.0777	8.1722	6.3013	7.8277	7.2804	7.8112	6.036	8.7918	8.0444	8.8216	5.2317	8.5404	5.1355	8.1324	4.8452	6.3326
AURKAIP1	mRNA	17.0952	10.307	8.5176	10.7244	10.5163	24.1486	39.6844	7.9861	14.0061	10.0291	9.4719	14.2972	17.4159	12.1579	23.2719	19.8219	12.5317	8.2445	14.9043	26.9855	17.1575	17.8557	10.6625	20.787	20.0641	21.1661	17.1982	22.6825	14.8748	12.5317	17.2881	8.7292	17.4836	31.0312	8.5461	26.535	14.4559	16.3916	12.348	16.1999	14.8018	5.1368	22.4537	7.8402	27.1333	16.7417	32.8663	19.0299
AUTS2	mRNA	3.6741	3.5906	1.838	10.5562	1.3663	7.5615	2.878	3.6306	0.7288	2.4321	5.6891	1.1869	5.2359	0.3996	2.5892	3.6233	7.6457	9.8883	7.4965	1.4585	0.9792	2.9762	3.2068	10.0465	0.2138	0.2266	3.4773	0.2669	1.8143	0.5284	1.2195	3.1671	11.0477	5.9089	1.0684	3.2417	5.7325	3.1297	6.9614	5.6394	2.0794	16.803	0.9899	2.8862	0.5643	5.9761	1.0196	2.5361
AVEN	mRNA	11.7391	3.1447	10.2219	7.3114	8.8381	9.8605	4.8594	10.1599	3.0052	5.0015	6.4622	4.9734	9.493	4.6796	15.8279	2.9921	7.8087	8.2886	25.0154	7.1446	4.0061	6.197	5.5516	6.3773	5.8584	5.2231	2.5021	4.2658	5.2787	2.8889	4.5558	7.0958	17.0075	11.8255	5.9503	4.1723	8.5681	9.76	8.4885	5.9981	12.6015	5.1461	4.7319	8.5501	5.8867	6.2494	8.091	6.1857
AVPI1	mRNA	2.2978	2.0557	0.821	1.0428	0.5631	3.3714	3.5418	3.7868	3.4211	1.9219	1.5313	0	1.8142	1.5639	1.9447	1.3469	3.1678	0.6979	1.0498	4.1384	1.5054	0.596	1.6134	2.6287	1.9259	1.1407	0.6885	1.0041	2.2204	3.5675	3.6634	1.1248	1.3521	2.2558	0.8385	1.6001	2.0526	0.6913	1.6811	5.0983	1.0296	1.9815	1.3892	1.7755	7.493	2.9738	2.3445	3.5517
AVPR1A	mRNA	0.0041	0.0247	0.0356	0	0.169	0.1158	0.0061	0.0157	0.0107	0	0	0	0.0993	0.1606	0.0192	0.2413	1.0721	0.1204	0	0.0516	0.0214	0.0396	0	0.0907	0	0	0	0	0.0868	0.0104	0.1707	0.143	0	0.0551	0.0104	0	0	0.0093	0.01	0.2373	0.3419	0.007	0.0514	0	0.0337	0.0121	0.1	0.0935
AVPR1B	mRNA	0.4321	0.0893	1.0576	0.6228	0.3233	0.701	0.0326	0.5865	0.025	0.0937	0.3053	0.6726	0.6146	0.1046	0.1764	0.7542	0.9686	8.0742	0.0541	0.1358	0.095	0.1393	0	0.1971	0	0.0749	0	0	0.2239	0.1805	0.6558	1.3828	0.1199	0.2259	0.0536	0.2965	0.2054	0.2205	0.6391	1.8368	1.2617	1.9213	0.2334	0.3224	0.2143	0.3839	0.0452	0.4368
AZI2	mRNA	50.7315	16.8276	19.0722	12.0638	17.4443	15.3808	5.8419	23.5877	17.2149	19.0739	15.8941	17.7866	10.8523	28.9479	23.1398	7.3141	14.0614	13.7048	23.1154	11.8333	18.1842	25.4392	19.2256	9.3822	6.3815	20.4082	30.0283	14.6414	14.0916	17.8708	31.7649	14.423	39.35	25.9129	23.9694	11.0057	20.9998	10.8967	15.4033	8.2262	14.9795	17.7541	13.6464	17.1647	24.0779	10.2815	7.6933	12.9693
AZU1	mRNA	3061.17	1.3234	160.614	18.0965	143.224	1884.19	2185.74	864.762	147.894	2.5109	202.052	112.978	169.211	873.902	690.035	5.0988	110.207	0.3096	1265.67	519.835	237.312	656.093	209.494	181.082	67.3905	39.2966	769.65	590.103	260.453	217.423	233.873	135.727	2081.54	3376.86	1613.54	82.2173	1896.94	200.4	912.213	75.1482	734.847	1.5287	173.141	460.841	489.899	83.1044	872.138	313.429
B3GALT1	mRNA	0	0.0757	0	0.0122	0	0.1585	0.0348	0.1931	0	0	0	0	0.218	0.2335	0	0.1785	0.043	0	0	0.9286	0.7016	1.1807	0.041	0.0353	0	0.0612	0.0216	0.2091	0.0391	0.2579	0.0198	0.0249	0	0	1.2751	0	0	0.0091	0	0.0493	0.2416	0.0534	0.0394	0.0642	0	0.0463	0.0174	0.0155
B3GALT4	mRNA	2.6386	3.5712	1.0743	1.02	1.2999	2.0329	2.5598	1.7071	3.3834	1.9978	3.1225	10.888	3.3782	5.4055	1.6819	2.761	1.2566	2.4585	3.2879	2.7813	6.8876	2.0306	3.4701	4.6765	4.7617	6.9318	3.7916	6.0336	6.1136	7.4539	3.229	2.0187	3.1543	6.8747	3.494	3.5704	2.1331	2.0562	2.9806	2.6618	5.4884	1.848	7.6346	1.9266	3.9549	2.3076	6.5629	2.598
B3GALTL	mRNA	2.8968	2.2588	6.344	2.2039	3.2699	2.0709	1.299	4.8866	0.8822	2.6345	4.3087	1.5695	2.8277	3.2168	5.714	1.7785	2.0313	2.2868	4.5825	4.0165	1.8087	2.923	3.2209	1.9804	1.0696	1.4883	2.3966	2.7642	1.4837	2.216	1.1793	2.0915	6.9029	3.3413	4.2611	1.3007	3.0933	2.4378	3.8092	3.2801	2.1164	2.2083	1.1139	5.8049	1.8911	1.7954	1.0202	2.1084
B3GAT1	mRNA	0.0141	0.0842	0.0303	0.101	0.0134	0.4693	0.0903	0.0573	0.2542	0.1976	0.0173	0.0777	0.2255	0.2636	0.0867	2.4644	0.3742	0.2149	0.1687	0.1202	0.1611	0.075	0.0304	0.9258	0.0969	0.0876	0.0256	0.0238	0.3556	0.1963	0.639	0.0665	0.0167	0.5765	0.0235	1.0259	0.0681	0.1212	0.111	0.5506	0.2992	0.1736	0.1328	0.1142	0.0263	0.0818	0.1186	0.5717
B3GNT6	mRNA	0	0	0	0	0.0196	0	0.005	0.063	0.0534	0	0.0086	0.319	0.03	0	0	0	0	0.0189	0.0076	1.2934	0.059	0.022	0	0.0353	0.0474	0.0149	0.0188	0	0.0107	0	0.0345	0.0555	0	0	0.0268	0.0296	0	0.0155	0	0.0257	0.0466	0.0697	0.0851	0	0	0.0101	0	0.019
B9D1	mRNA	0.0247	0.731	0.7313	0.2068	0.4818	0.4148	0.2233	0.2111	0.7143	0.0963	0.1788	1.1128	1.9061	0.4181	2.6484	0.4449	0.6724	0.1696	0.0011	1.8333	0.3758	1.8112	0.4958	0.437	1.0984	1.8788	0.5488	0.7042	0.6065	0.7662	0.2524	0.385	0.1967	0.0192	0.2427	2.6948	0.4557	0.3108	0.3104	1.7948	1.0496	0.4145	0.6853	0.3084	2.0384	1.8729	0.4417	1.589
BAG3	mRNA	0.4709	0.837	0.2484	1.7937	0.3769	0.4148	8.5173	0.2595	4.1608	0.5849	0.221	1.505	3.1219	0.6754	1.3436	0.5929	1.8459	0.3969	0.1031	1.765	5.5748	1.3023	0.2682	2.1933	2.1218	3.3686	0.2275	1.4702	1.5991	1.9829	1.7402	0.1213	0.6243	0.2172	0.3434	1.1706	0.4747	0.3219	0.3283	7.5391	0.7368	3.3169	1.6183	0.6774	1.3377	5.1446	1.0263	4.4189
BANF2	mRNA	0	0	0	0	0	0	0	0	0	0	0	0	0	0	0	0	0	0	0	0.2889	0	0	0	0	0	0	0	0	0	0	0	0	0	0	0	0	0	0	0	0.0353	0	0	0	0	0	0	0	0
BARHL1	mRNA	0.0576	0.0215	0.0291	0	0.0146	0.0292	0	0.0445	0	0.0578	0.0355	0	0.0924	0.0121	0.0572	0.0659	0.1431	0.1031	0.0299	0	0.0124	0.0213	0.035	0.2001	0.0109	0.0398	0.0427	0	0.0111	0.0956	0.0174	0.0903	0.1757	0.04	0.0113	0.0343	0.0949	0.0707	0.0437	0.0381	0.0571	0.0179	0.0991	0.0243	0.0551	0.1206	0	0.1643
BATF	mRNA	8.8727	3.6864	3.9052	2.9101	6.1121	6.4264	8.4518	5.2342	26.7362	16.5342	5.743	9.5053	5.2251	9.4271	9.3866	14.6491	7.8299	3.86	6.1926	12.812	11.9521	11.3433	3.0914	8.762	17.6649	9.7262	10.2382	12.4897	8.813	9.3749	12.261	9.2708	7.2295	15.1882	8.3075	11.7181	9.8885	10.9695	6.779	6.9899	4.4946	2.9981	14.5143	7.7379	8.7783	17.4216	14.3685	10.0759
BATF3	mRNA	0.079	0.2077	0.0377	0.7258	0.3497	0.1403	0.5207	0.1057	1.0053	0.1681	0.8359	10.7726	1.0368	0	0.2204	1.7489	0.5502	0.243	0.7726	0.8039	2.7368	1.0644	0.6694	0.157	0.3122	0.7149	0.1908	0.3194	1.915	0.8921	0.9207	0.1102	0.1243	0.2658	0.0878	2.4602	0.367	0.5106	0.3772	0.457	0.4583	0.5704	1.8083	0.2131	1.2605	0.0256	0.5026	0.5485
BBC3	mRNA	0.7634	2.1202	0.3028	0.344	1.0901	1.5963	7.7931	1.0906	0.7341	1.0788	1.9406	5.1964	1.5023	2.004	1.2178	1.2911	2.209	0.8495	2.7094	3.7492	2.6071	2.3859	1.2929	1.9101	0.8929	2.3806	1.0591	1.1245	2.9087	3.6387	2.3658	0.6347	4.2644	2.4974	0.5818	2.4459	0.485	0.616	1.7396	3.2305	0.8169	1.981	3.1281	0.3633	1.347	4.6549	3.4311	2.7229
BBS7	mRNA	1.2251	2.6921	1.5322	3.3482	2.3327	1.2198	0.5824	3.5811	1.9773	3.5632	2.2982	2.5096	2.9625	4.0034	3.3663	1.2056	2.5471	2.2791	2.3752	2.5598	3.1541	3.0791	2.6018	2.1739	2.0833	2.8176	3.3155	2.1672	2.6537	3.4298	2.339	2.5508	3.6307	2.4485	3.7999	2.164	1.5477	2.2085	1.9486	3.6817	2.1323	0.5872	2.3654	5.5406	3.1765	0.6287	1.3756	2.982
BCAN	mRNA	0	0.0051	0.0183	0.0261	0.0163	0.6341	0.199	0.1244	0.0604	0	0.0377	0	0.0061	0.1819	0	0	0.0914	0.0235	0.0082	0.2313	0.0745	0.1005	0.022	0	0.0117	0	0.1528	0.0927	0.1093	0.1099	0.0462	0.1992	0.0379	0	0.0729	0.065	0.1169	0.0205	0.0111	0.028	0.0896	0.1946	0.1021	0.0198	0.021	0.099	0.0601	0.1774
BCKDHB	mRNA	9.1799	6.8269	9.1624	8.1365	11.7157	4.8231	1.6972	9.4062	2.9633	12.6341	6.289	5.4876	7.0732	5.1497	9.8373	4.3837	8.615	8.2483	7.8668	6.572	2.784	4.2103	5.6319	7.2081	6.0967	4.2054	5.5919	3.612	3.7561	1.9366	4.5494	8.9008	8.8022	4.7038	4.4034	5.6705	7.0572	9.1647	7.2034	8.5907	3.5446	13.8829	2.3832	9.6589	6.6801	6.806	4.6007	8.583
BCKDK	mRNA	15.0329	15.9577	14.4854	15.8948	17.3281	28.0664	39.8978	22.8489	37.4601	22.0879	19.2017	32.2956	29.2099	25.7718	18.3772	21.1402	21.0839	17.9471	17.4057	35.2205	35.6399	20.2515	19.963	32.6027	22.085	25.3523	22.1803	35.0088	32.1109	41.0775	15.1158	25.0893	12.2922	18.5971	26.8593	23.2783	24.2572	29.5974	19.3189	27.1222	30.5808	9.0868	44.289	22.9091	24.3817	21.9608	53.0015	20.52
BCL2L11	mRNA	3.449	3.614	1.7801	3.2678	5.797	0.6078	4.8128	6.2069	13.1797	4.2259	8.0308	6.6897	2.4307	7.9481	1.4985	4.0981	6.788	1.5512	0.8759	23.8363	12.4867	6.3972	10.1722	6.6239	8.9274	15.1935	4.7131	3.4602	11.0042	9.695	10.3007	4.1102	9.3708	5.4982	4.4867	8.2392	3.6511	1.8241	4.7069	4.6523	2.373	4.8952	11.0553	4.9105	12.0809	3.0225	4.9478	16.5775
BCL3	mRNA	20.1922	17.1936	3.7385	21.8822	8.4027	20.6592	213.514	8.4266	37.5331	18.8938	10.539	28.5126	15.1657	19.5436	13.0856	169.307	33.8728	11.3932	6.0713	11.0217	23.2554	15.8748	13.9859	18.4203	66.1371	50.5868	9.2068	30.6724	26.4338	38.0685	27.5056	10.2996	5.2647	25.1436	9.0975	35.9785	13.1561	14.215	18.2555	19.2824	42.6334	9.3296	39.9922	5.0086	29.8834	31.3531	16.3146	30.0243
BCOR	mRNA	15.7554	11.4496	18.2411	13.4616	13.5632	6.4877	12.9106	14.1314	12.7146	18.1137	14.1272	11.1695	11.8969	15.2576	8.2519	26.4727	15.9521	17.0916	10.7916	25.5122	12.6951	13.6202	11.3407	16.3445	16.2794	7.9063	16.8974	13.1643	14.3304	12.959	12.9321	19.8886	9.9238	8.0776	21.2304	13.5949	14.2346	17.9754	13.7982	24.675	12.4556	6.952	13.8384	18.9174	8.3139	14.7196	9.2613	16.8712
BCS1L	mRNA	10.4833	7.2249	9.7177	8.047	9.15	7.1028	9.6383	9.6651	9.2981	11.7875	7.246	5.3502	14.8898	8.8524	10.5972	13.2251	14.0846	9.2852	12.6614	19.297	10.3697	5.2035	7.4118	17.1912	15.7387	7.2164	7.2198	10.8553	11.6335	7.0613	14.5898	10.9869	16.3975	16.4208	4.6637	11.8073	16.2584	16.0971	10.8641	14.1262	9.4368	6.9377	8.827	10.9219	9.4039	16.6921	20.8786	15.8808
BDH1	mRNA	9.7957	1.4262	5.8044	4.0475	8.7717	7.7472	1.9139	6.9833	1.932	6.4404	5.0933	3.2319	6.4497	3.3108	6.8484	2.7802	7.0089	6.8687	10.4799	6.1039	3.4775	4.8369	5.4267	9.8784	8.4388	1.8446	5.2105	4.822	3.4604	1.8525	8.9274	5.1702	12.339	7.0683	0.5901	4.668	7.6636	9.826	8.2504	6.6767	4.9654	5.0564	1.8154	5.6444	4.2119	7.5455	8.3149	5.0931
BDKRB1	mRNA	0	0	0	0	0	0.1129	0	0	0	0	0	0	0	0	0	0.0023	0	0	0	0.333	0	0.2108	0	0	0.0129	0	0	0	0	0	0	0	0	0.0002	0	0	0	0	0	0	0	0	0	0	0	0	0	0
BEST1	mRNA	32.0645	40.3036	17.4288	23.7568	22.769	52.7172	137.663	15.5245	66.6587	15.1172	28.9944	96.8989	27.2841	36.9467	18.5052	37.755	21.8654	14.3353	17.3767	42.2254	28.3799	54.4382	28.7147	42.1821	29.9171	68.8459	19.5617	60.2096	119.677	117.15	79.7741	13.8261	18.6326	20.4467	18.6384	36.5587	28.2371	27.597	37.053	40.4011	46.9665	17.2004	83.5914	14.7455	117.118	14.6857	41.8668	59.6462
BEST4	mRNA	0.2191	0.2038	0.2376	0.663	0.1401	0.529	0.4682	0.4524	0.1735	0.744	0.2115	0.5064	0.1355	0.2926	0.3237	0.5632	0.3197	0.3506	0.0826	3.0011	0.2381	0.1558	0.2104	0.3912	0.4365	0.4604	0.1659	0.1563	0.207	0.2033	0.2328	0.5015	0.1918	0.0577	0.1021	0.2224	0.3637	0.202	0.201	0.3912	0.5442	0.4029	0.5203	0.6394	0.1585	0.3969	0.5352	0.2329
BIN1	mRNA	0.8424	1.3099	6.6014	11.1947	3.5021	1.8638	7.5379	1.2917	8.4562	22.9356	10.4858	2.9408	26.2965	1.961	2.4097	22.2281	6.3085	23.747	7.0045	2.0881	2.7218	1.0909	1.9377	11.7605	0.9924	2.3898	1.2612	4.0523	4.1068	3.3216	22.8302	22.1719	3.7801	5.4101	0.7372	8.9483	4.0715	7.0197	7.5125	12.0779	1.6632	3.8285	5.6196	3.5055	12.2628	2.306	1.8988	11.8477
BIN2	mRNA	63.4702	111.915	73.2981	63.3479	98.871	108.903	65.256	48.7326	134.546	96.2569	124.347	120.421	73.288	169.156	22.5455	77.6903	102.751	132.473	52.9905	66.2722	135.709	136.351	88.4747	47.7817	107.454	145.487	92.9599	125.109	126.514	134.465	104.721	71.5707	79.8741	122.174	128.946	83.6368	71.6045	87.8083	120.773	89.4103	222.434	59.8518	177.191	101.936	112.186	54.0063	128.5	67.5849
BIN3	mRNA	11.2063	10.9205	8.2276	12.5445	11.7905	40.0011	18.9994	14.6133	13.0862	9.2792	9.7214	13.2061	15.1416	10.2515	14.5601	16.8626	15.5804	16.9879	11.7382	12.4781	12.1535	13.5621	11.1184	13.0618	11.2986	13.4326	15.2747	16.574	14.2755	12.1053	19.3473	13.8849	18.447	12.0931	10.5303	13.7585	14.5202	12.7806	11.8805	15.6367	23.1156	8.686	14.7558	9.564	14.2234	13.3467	12.8738	15.0169
BLNK	mRNA	0.3088	47.929	1.6073	63.9415	3.5182	0.954	1.0245	4.4078	3.1055	1.4124	20.2716	5.0868	97.1287	2.7679	2.4499	6.6478	3.4632	0.9764	1.9465	10.9562	5.7264	0.4737	10.2536	64.9634	14.4942	12.572	6.7987	0.9132	5.864	3.8056	3.5141	2.099	4.604	0.7251	5.2072	37.9187	11.6683	17.9278	14.4929	24.1765	2.7023	0.7516	3.916	1.217	2.7314	0.5075	23.2055	8.4109
BLOC1S1	mRNA	22.7165	28.011	9.8177	21.2686	19.2078	40.7081	75.5746	11.7568	43.9983	9.4052	21.242	38.1209	29.2318	28.048	18.7763	9.9324	18.6855	12.2161	20.0409	38.7842	38.8517	39.9196	20.3216	30.8248	29.9503	52.9722	37.3629	55.7641	38.1776	39.2976	26.7486	18.6764	29.8487	40.2552	30.6057	33.942	28.8936	41.9329	28.5647	21.7294	26.5231	9.5816	41.7292	14.7951	25.4861	24.4436	43.3353	23.9116
BLOC1S2	mRNA	10.4756	20.3322	10.294	10.9323	17.1589	14.1115	12.7483	19.7914	15.0184	13.6066	16.984	20.0263	11.0665	17.6016	13.6805	10.1037	7.8147	9.9555	7.4742	13.8153	16.5937	21.6161	18.5422	10.2817	16.4799	23.7925	16.0799	16.0972	15.9695	16.4158	13.5783	12.438	10.679	7.7724	23.6842	11.5576	14.1918	12.6931	14.8445	14.1332	13.7926	11.561	15.7196	13.765	14.9921	11.5694	17.4407	14.2782
BLOC1S3	mRNA	8.7892	6.3153	4.6466	3.2666	3.9759	5.0338	13.6504	3.8473	5.4677	4.9952	7.063	4.76	5.368	7.2328	4.3399	10.0929	4.8283	4.5887	4.356	6.0217	7.0539	7.1503	5.2897	5.2553	5.8883	6.7262	8.1207	6.4882	7.4354	7.5173	7.4921	4.5866	5.218	6.7202	4.3394	5.1639	6.3276	5.763	5.3409	4.8985	6.3458	4.3349	8.13	6.3064	6.1086	13.2294	7.2436	5.9122
BMF	mRNA	6.6307	31.5948	8.4107	30.8343	3.1765	5.0566	30.3789	2.38	13.046	8.7429	14.5582	17.5155	9.8851	7.6373	4.1942	26.6159	15.6165	14.9678	11.4295	2.6283	12.173	7.331	14.8273	21.7596	8.1188	13.3402	12.3461	6.4947	15.8673	22.4911	8.9119	9.9745	27.9449	5.0561	11.4048	26.6876	12.6947	9.2057	14.667	11.3351	10.9305	13.1393	16.7905	5.325	8.6	4.4289	9.5095	2.6715
BMP2	mRNA	0.0819	0	0.0352	0.434	0.0232	0.1637	0.7061	0	0.3514	0.649	0.0267	0.0193	0.0468	0.0511	0.0506	5.6721	0.3242	0.0378	0	0.0556	0.1441	0.0436	0.0917	0.4461	0.06	0	0.1926	0.4527	0.0539	0.0273	1.8339	0	0.0387	0	0.0137	0.0208	0.0359	0.0245	0.0661	0.1017	0.021	1.0022	0.0677	0.0295	0.2809	0	0.024	0.7127
BMP4	mRNA	3.3286	0.0193	1.2639	0.2671	0.069	0.0323	0	0	0.0417	0	0	0	0.0969	0.1081	1.7184	0.1285	0.0875	0	0.474	0.0617	0.064	0	0	0.1343	0.0222	0	0.1208	0.0491	0	0.0202	1.0902	0.2788	1.8282	0.3936	0.0607	0	0.0213	0.0272	0.0391	0.4103	0	4.7716	0.0301	0	0.252	0	0	0.1438
BMP8B	mRNA	0.8241	0.7155	1.4501	0.8941	0.7379	1.4034	0.5217	1.2722	1.9124	2.4685	0.9878	1.076	1.8101	1.6105	0.5289	2.3346	1.7351	0.8172	0.84	1.8608	2.4365	2.1996	1.0545	2.1773	2.2755	0.6679	1.7803	0.8724	1.2782	1.2387	1.9443	1.5023	1.3507	0.8822	1.4706	1.8295	1.7728	1.4342	1.3163	2.3462	2.0936	0.6996	2.1357	1.0107	1.9074	0.6994	1.9152	1.9368
BNIP3	mRNA	9.8597	2.84	5.7787	6.547	6.6472	5.773	1.1642	6.3007	3.5368	9.3517	3.5294	5.8841	1.9475	5.39	2.2156	7.0843	7.774	7.646	8.5581	2.5894	3.2203	9.1283	3.0921	4.3113	1.6049	2.5459	3.0534	3.9556	4.7799	3.7816	3.7606	6.295	10.1594	6.2137	7.0131	2.6414	6.9511	6.1738	4.4121	3.9452	5.2792	8.4737	4.3434	3.4017	3.9355	4.4755	3.4158	5.2837
BOLA2	mRNA	1.0787	1.4171	1.5231	2.1724	2.9192	1.4723	3.8139	2.8576	1.0069	2.4456	1.5005	3.1668	1.4632	1.3059	1.5336	0.6068	1.3064	2.3425	1.2316	1.1479	1.0287	1.08	1.3884	1.2546	1.4713	0.4919	1.3105	1.8304	1.468	1.481	1.4749	2.2324	2.2697	0.9444	1.1512	1.3752	2.4302	1.4782	2.827	1.6908	2.3366	3.0245	1.05	2.5163	0.8329	1.6042	0.7276	1.7235
BOP1	mRNA	2.3845	1.4061	3.3047	2.87	2.7095	4.9026	5.8734	3.4481	2.6486	4.5098	2.4999	1.8516	3.3844	1.7244	4.2481	6.8909	6.7975	5.129	7.0335	9.5315	2.9583	2.8038	3.0929	5.3489	5.7639	3.4371	2.9825	4.9641	3.5072	1.9349	5.5588	3.3556	3.3331	4.5488	0.6147	6.4761	4.0862	2.8998	3.2138	4.3656	1.3299	0.938	3.4643	2.5126	3.7138	8.9224	7.2957	5.7348
BRAF	mRNA	4.9902	8.5309	11.8583	11.3752	9.5705	5.1839	4.8124	14.291	9.522	10.026	8.1371	10.9957	6.6287	12.2852	8.7664	13.1505	14.9047	11.7653	10.4561	8.8495	9.8035	8.4134	8.7388	10.1075	4.897	4.1716	9.275	5.9555	8.3677	10.0323	6.1464	15.7501	8.1104	5.6892	12.3496	9.6492	9.8235	7.9104	9.5796	5.8431	14.791	17.8371	7.7382	11.4321	5.8403	10.5889	3.713	8.6379
BRD9	mRNA	9.3699	10.2708	12.136	10.2135	9.2614	11.7632	13.6603	10.174	11.0126	8.8382	10.1652	8.2492	12.6675	8.9642	11.5019	14.5245	9.0203	12.248	10.2029	11.1775	9.6175	8.7849	10.4271	13.8725	14.9695	9.6285	9.8088	10.6088	9.3143	8.6868	10.8021	9.1879	11.5829	10.2759	6.0095	11.4265	11.9688	11.7253	11.188	11.0947	12.9084	9.5126	9.2615	10.3108	12.636	10.093	13.275	9.5804
BRE	mRNA	22.1444	28.295	20.6367	20.2303	22.2792	32.5659	32.7489	25.1001	22.6492	19.4465	26.2782	27.5208	24.8873	25.1785	35.4197	13.7475	36.0197	29.1007	20.0134	25.9592	24.1685	27.7468	24.4853	24.9653	29.2652	32.6195	28.2368	29.6778	22.2936	21.1157	18.3104	28.4895	17.0415	22.6665	37.2542	25.0192	26.4936	25.926	27.1753	24.2801	30.327	17.2353	26.2445	26.6096	24.0153	31.9695	37.453	20.7285
BRF1	mRNA	6.0019	8.5014	5.2458	8.5805	5.1499	6.771	21.3607	5.6001	7.2098	9.2257	4.5244	7.6254	11.8426	4.7635	4.0022	17.8072	7.8055	9.1334	6.0079	8.7723	6.4257	4.4801	5.272	8.7349	8.9873	5.2218	5.8595	8.3027	6.9798	6.222	6.9744	7.3224	6.6768	9.7016	3.0405	7.56	9.2745	6.5404	5.3702	10.51	9.9933	6.7808	7.3076	6.1099	7.6126	11.9389	8.5186	8.9307
BRMS1	mRNA	15.7749	11.8608	6.8576	10.5636	9.0104	24.3018	35.3419	9.0665	12.1852	9.0594	10.3478	14.076	11.9882	12.76	11.3679	20.9299	9.8594	9.5547	13.0555	20.5508	13.479	13.181	10.24	27.0493	14.8166	17.1031	13.7913	16.3265	13.305	13.3624	14.0817	10.3304	15.2824	17.7905	9.0402	14.024	12.6214	12.1386	11.1436	11.6019	14.9357	5.8564	15.7775	9.3039	15.2604	10.5803	21.9231	8.9077
BST2	mRNA	131.365	71.8974	15.3187	56.5501	59.3377	8.6114	131.321	56.2995	100.006	113.399	47.5571	106.193	92.0277	64.6576	92.7436	108.675	44.3685	27.0907	40.1789	101.171	85.2583	62.5823	51.8488	57.3805	158.024	82.7618	60.0095	136.028	108.425	73.1916	142.622	64.6736	59.1519	47.316	67.7495	148.174	47.3688	100.599	48.0352	52.68	3.9306	16.5337	114.049	72.0954	135.38	125.286	122.978	39.8064
BTBD11	mRNA	7.1647	3.7705	1.1289	4.5164	4.2792	5.2013	2.375	2.8207	5.9592	5.1754	0.5334	2.4777	0.6708	0.8767	0.1013	2.0887	12.7608	12.4785	7.047	1.117	0.4815	2.7479	0.5441	1.5638	8.3363	0.6892	5.4659	0.4015	1.7486	0.31	6.2373	4.857	6.5121	6.2017	5.6821	1.2281	3.2465	5.8492	4.1363	11.3291	14.2403	17.2111	0.8867	5.0142	0.1588	4.6275	4.0269	5.0129
BTBD17	mRNA	0	0.1339	0	0	0	0	0.015	0	0	0	0	0.0163	0	0	0	0	0.0278	0	0	0.0031	0	0	0	0.0786	0.0107	0	0	0	0	0	0.0697	0	0	0.0455	0	0.039	0	0	0	0.0474	0	0	0.0254	0	0	0	0.0225	0.001
BTBD6	mRNA	6.6885	9.4753	7.0008	10.1244	8.1952	15.9977	13.5602	9.7037	11.3634	7.3127	8.6435	14.5313	8.9824	9.3994	8.3111	25.2886	4.5692	8.0536	14.2642	17.038	12.912	9.4492	10.8842	19.3206	15.1475	11.8784	15.1819	18.8013	11.6801	11.5464	10.6966	9.9093	17.9889	14.1481	11.203	13.4534	14.4104	10.859	9.1184	12.4696	17.6269	10.8097	10.5325	6.9941	14.5264	13.9542	16.5917	9.2799
BTF3	mRNA	299.538	128.688	273.782	174.921	187.225	357.985	239.773	218.174	64.8732	240.792	137.946	153.36	204.988	119.183	270.79	83.08	135.668	228.94	141.591	195.93	94.3054	176.462	158.183	174.33	215.361	230.602	148.421	149.61	110.725	80.7246	81.5469	254.767	152.613	96.5103	243.107	172.11	231.569	223.07	190.447	209.691	89.2392	126.269	128.186	303.579	168.839	127.251	238.406	92.8085
BTF3L4	mRNA	27.682	34.9648	46.5046	31.4329	46.9629	38.412	11.6441	50.5887	22.7898	39.3121	30.9364	27.2204	23.0761	28.559	39.3463	33.1598	22.9581	37.018	29.5927	20.0262	21.4161	30.2525	36.4704	24.6529	30.362	30.105	38.086	27.2718	23.0718	20.2036	27.1438	38.2868	29.8154	17.9381	35.2215	21.1881	33.9102	34.2057	30.7997	28.3523	24.4333	50.3215	23.2333	49.8117	22.0657	35.9824	22.5721	29.8809
BTNL9	mRNA	0.7668	0.1066	0.1603	0.7661	0.6043	0.1587	0.0472	0	0.4622	0.1489	0.121	0	0.3062	0.3236	0.2565	0.0028	1.1162	0.1443	0.1944	0.1642	0.0655	0.0158	0.3197	0.1406	0.0613	0.1149	0.2693	0.4361	0.1099	0.0635	0.5873	0.0078	20.4208	0.1562	0.062	0.0566	0.284	0.167	0.4024	0.7428	0.0627	0.2757	0.0488	0	0.8748	0.0145	0.1745	0.6368
BYSL	mRNA	4.8749	5.752	7.8871	7.5253	8.5064	11.8834	3.8039	12.0359	6.7282	13.1876	3.7178	5.3109	8.0438	5.7804	11.8342	17.1179	9.6873	8.7158	7.2107	12.8103	7.2663	6.2616	4.456	9.4967	10.2948	6.5819	6.6008	6.1274	7.0028	4.1804	9.3818	8.4835	10.55	4.74	3.807	10.2229	8.6792	10.7286	5.9187	10.622	11.4968	6.2255	7.2988	9.9534	8.9747	13.2541	12.8119	15.5013
BZRAP1	mRNA	36.5749	49.5838	47.981	32.1723	10.7462	12.7302	9.3233	35.4582	30.133	6.3041	16.2662	10.2552	35.2008	39.2303	28.07	7.4437	123.79	23.7442	12.3831	6.4135	1.9667	5.4619	25.4693	15.6439	12.3669	21.317	31.6004	4.4622	21.5841	18.2902	47.6878	21.4519	44.9453	34.9596	15.1193	76.7325	22.2913	32.5163	19.425	23.6568	15.3352	53.8953	7.9086	16.8531	45.8489	141.059	7.2122	12.7926
C10orf10	mRNA	2.4152	9.3139	1.5029	12.0342	1.9753	2.5405	4.3027	0.9892	13.8429	1.0632	7.0725	3.9976	26.5229	5.2046	1.5744	31.8592	16.8023	2.1982	3.3269	5.7837	5.2457	3.6427	7.6886	4.5706	2.0712	2.5365	6.122	6.3945	3.9056	8.3703	14.8516	4.2224	5.7437	1.3701	6.8739	4.9587	4.4205	1.449	4.8779	4.9332	7.8762	1.9033	8.1488	0.988	10.5188	10.3051	3.4322	11.3708
C10orf111	mRNA	0.4271	0.1707	0.3581	1.8351	0.2122	0.4311	0.1583	1.6145	0.144	0.1551	0.2664	0.3148	0.3927	0.4212	0.4301	0.3715	0.2382	0.5618	0.1555	0.2554	0.3407	0.6445	0.1654	0.7575	0.2518	0.0996	0.1227	0.1965	0.1747	0.2022	0.2515	0.5219	0.4442	0.2889	0.4327	0.3849	0.4144	0.1097	0.589	0.3973	0.474	0.2105	0.2231	0.1706	0.5674	0.14	0.2204	0.4654
C10orf32	mRNA	8.5292	14.5018	18.7612	20.7652	18.1872	21.5725	7.3988	23.6009	14.8712	22.4945	14.8178	15.1236	11.1399	15.1027	16.0455	7.9552	5.7351	18.0296	13.5631	13.8829	9.1756	22.1107	16.5276	13.1919	10.3433	15.2079	20.0529	14.1923	15.4843	10.2079	11.1211	20.1124	18.3592	5.5277	23.2116	12.408	15.1434	11.6182	12.2702	11.0249	13.7386	6.1643	15.0991	19.3454	15.2374	10.3414	9.3692	10.1466
C10orf54	mRNA	47.8688	92.6304	8.2862	27.0138	41.4457	61.3914	373.586	45.7678	139.365	32.5717	53.7914	211.791	61.2698	163.903	7.4866	75.7141	63.5722	14.9357	19.6754	74.3648	278.46	122.392	87.8856	61.4362	119.151	165.366	88.7873	342.687	229.725	304.846	73.1882	35.1691	14.6422	21.4624	92.5063	86.26	59.1972	44.8937	56.8982	39.2401	220.011	12.7921	305.109	42.6669	88.4486	113.138	158.021	30.6353
C10orf62	mRNA	0	0	0	0	0.0405	0	0.011	0	0	0.0797	0.0348	0	0	0.0762	0	0	0	0	0	0.8152	0	0	0	0.0106	0	0	0	0	0	0	0	0	0	0	0	0	0	0	0	0	0.1094	0.0719	0	0	0	0	0	0.0338
C10orf91	mRNA	2.0412	1.3206	0.1988	0.6965	0.6746	5.7593	4.8459	1.1048	1.2544	0.5756	1.8314	1.863	1.0845	3.6818	0.5734	1.3287	1.8461	0.9299	0.1547	3.4279	1.4723	1.4373	0.3981	3.7698	2.33	2.1331	5.0893	3.7017	0.9461	1.1543	0.8784	1.7901	0.4952	1.1118	2.8145	1.4262	5.4934	1.1744	1.3747	0.7419	2.0898	0.6632	3.5356	2.5793	1.9824	2.1761	2.3454	7.3544
C10orf99	mRNA	0	0	0	0	0	0	0	0	0	0	0	0	0	0	0	0	0	0	0	0.3172	0	0	0	0	0	0	0	0	0	0	0	0	0	0	0	0	0	0	0	0	0	0	0	0	0	0	0	0.0493
C11orf24	mRNA	4.732	9.4948	5.7346	13.7049	6.9864	7.3177	3.8586	5.7509	14.5468	4.0923	13.8066	13.7532	7.1784	7.981	7.5371	16.6366	8.0197	8.0302	16.6652	12.6463	18.8422	8.9171	11.3582	21.1626	21.7693	14.4931	6.9816	11.3044	13.6724	12.8211	12.1857	6.3105	14.6136	18.9396	8.9805	15.1523	9.1113	12.8966	17.3723	10.5048	8.7325	4.5581	14.3587	4.7005	7.9939	12.0094	22.4282	13.8318
C11orf35	mRNA	1.4019	0.9927	0.1256	1.0189	0.6153	2.4413	6.3947	0.8629	1.2097	1.3243	1.55	1.3582	0.8952	0.926	0.1126	2.2445	2.2885	1.182	0.6535	1.6268	2.0214	0.845	0.7693	2.6433	2.321	1.1013	0.9267	2.8174	1.8176	1.5834	0.6346	0.9605	1.3359	1.6519	0.8061	2.505	1.8605	1.4321	1.0106	2.5865	6.3825	2.8313	2.1904	0.5743	1.5692	2.5818	3.3683	1.4468
C11orf48	mRNA	23.043	12.6004	12.883	14.4278	19.3963	32.1918	17.443	19.4077	13.6565	17.6526	15.9777	22.0776	19.5582	20.7532	22.8787	24.4543	17.0451	20.8876	12.5131	30.4175	15.6379	19.1495	12.2079	39.9321	37.3576	22.2797	18.1613	16.1686	18.9091	14.0579	20.0543	19.8141	28.9957	22.8808	17.3862	14.6658	23.8955	25.7547	17.5468	19.8663	18.4679	13.0389	19.2214	28.8356	25.2712	13.5172	29.0413	17.6675
C11orf52	mRNA	0	0	0.0124	0.0043	0	0	0.0592	0.115	0	0	0	0	0.2575	0.0309	0.0174	0	0.0156	0.016	0.0256	0	0.0305	0	0	0.4278	0.3214	0.0127	0	0.0005	0	0	0	0.0726	0	0	0.0289	0	0.0152	0	0.0308	0.0854	0.0222	0.0097	0.129	0	0	0.0506	0.0231	0.0126
C11orf63	mRNA	0.0428	0.8892	0.0715	2.7967	0.0948	2.0602	0.5585	0.8234	0.6669	2.3821	0.7146	3.0195	2.0215	1.1668	0.2944	2.7006	1.4201	2.4917	0.9889	1.8778	1.996	1.0972	0.0605	4.2342	0.4461	0.1731	1.8877	0.0801	1.6016	0.937	1.7047	2.3267	1.2882	0.0633	2.8567	1.7562	1.1982	0.4242	1.1618	2.1222	4.9408	6.24	1.9049	1.9894	0.5548	0.3004	0.6277	2.2459
C11orf68	mRNA	24.7683	18.9053	15.5563	9.7778	11.7099	13.6487	41.4351	14.4676	16.6013	22.0149	15.5596	31.076	22.3914	17.0957	17.1205	36.9381	15.567	23.2806	22.9867	26.9869	19.8467	16.3071	13.7226	46.5344	22.7196	16.1626	17.4404	15.0984	24.0676	21.9462	31.5084	24.0996	22.8454	39.5232	14.956	27.2877	20.7193	23.3814	17.951	30.7665	14.3497	13.4874	32.2415	16.2642	14.2957	25.7125	30.3673	25.3912
C12orf26	mRNA	4.4966	3.823	4.5564	3.3372	4.6506	4.0166	1.8779	4.0492	4.1843	4.2299	3.5254	3.9899	3.5538	3.8804	3.25	1.5236	5.1135	4.6942	3.6937	4.1755	3.9612	4.3593	3.7572	2.8921	3.5161	3.2597	3.3781	2.9745	3.6727	3.4415	3.9475	4.847	3.2791	2.8401	4.7449	3.7832	4.3432	5.1158	4.1848	3.9969	4.1084	2.661	3.6766	5.7957	3.8114	1.9986	3.2007	3.7558
C12orf5	mRNA	0.7216	5.5636	1.3642	2.0299	1.4542	1.2873	0.9661	3.7776	4.4281	1.2465	5.1257	5.3009	1.7938	4.1375	2.8196	2.3158	1.0867	0.5691	1.1134	2.66	7.5889	4.378	5.8055	2.0155	5.7224	4.7645	2.6592	2.7858	4.5754	5.2788	1.7863	2.5628	4.6585	0.8811	5.3481	2.7922	2.0851	2.6641	4.0816	2.7238	3.9609	0.8899	3.3938	2.4337	2.7215	2.5556	3.3615	0.8492
C12orf61	mRNA	0.337	0.7591	0.5046	1.0303	0.3262	1.2818	0.3493	1.8235	0.4743	0.7132	0.631	1.009	1.0412	1.1807	0.7058	0.9622	0.5807	0.4686	0.87	1.3593	0.8971	0.391	0.3975	0.7715	0.427	0.5181	0.6846	0.3927	0.4874	0.8274	0.3502	1.6011	0.4521	0.487	0.8097	0.7613	0.7113	0.5304	0.5755	0.4514	1.3422	0.5586	0.5324	0.6258	0.7216	0.652	0.4548	0.963
C12orf73	mRNA	3.9853	3.5171	5.5865	3.0338	3.9331	2.3537	2.1702	3.2433	1.4823	6.1485	2.2839	3.9366	2.4222	2.6561	5.2074	2.4277	3.6474	5.2442	4.2672	2.0862	2.0175	3.5167	2.8955	2.9886	2.1413	2.8337	3.5104	1.8932	3.3628	1.8522	3.2013	3.5926	6.3414	2.7923	2.8021	2.0507	4.3905	4.7025	3.2761	2.8572	2.7299	3.443	2.4157	4.4317	3.6554	2.6236	3.7843	4.477
C12orf74	mRNA	0	0	0	0	0	0	0.0234	0	0	0	0	0	0	0.0214	0	0.0283	0.0343	0	0.0177	0.537	0	0	0	0.0307	0	0	0	0.0162	0.0198	0	0.0501	0	0.0567	0.0089	0	0.1714	0	0.0179	0.0194	0.0398	0.0049	0	0	0	0	0	0	0.0666
C14orf129	mRNA	4.1245	10.0758	6.8376	7.3734	9.6051	2.1318	1.2532	7.3062	4.6205	8.9413	8.1115	10.4199	6.7387	8.7002	6.5856	7.3851	4.6919	6.6691	6.0479	7.7539	10.189	12.3405	8.5158	5.7851	5.181	6.4684	10.4858	4.1014	9.4492	9.5119	10.4351	7.6753	5.4878	2.8905	11.2135	6.7051	6.4386	7.1535	4.5557	9.0101	5.4162	9.8794	6.8923	11.0631	7.965	7.9307	5.7653	10.504
C14orf182	mRNA	0.1152	0.8541	0.1897	0.2542	0.1589	0.1917	0.1901	0.4479	0.6934	0.2725	0.2734	0.5256	0.4347	0.4363	0.321	1.8296	0.7024	0.3315	0.2613	2.8587	0.4823	0.4858	0.1181	0.8847	0.7117	0.4098	0.6266	0.1268	0.2994	0.3681	0.5827	0.29	0.6502	0.1745	0.178	1.1335	0.2858	0.1339	0.286	0.9183	0.8835	0.2381	0.5462	0.1327	1.018	0.36	0.1154	1.5996
C14orf28	mRNA	2.6556	2.3425	2.1584	1.0135	1.1219	0.5674	0.7764	0.9056	0.7887	2.3111	1.4447	3.01	0.8681	1.9494	1.0415	0.9391	0.6026	2.2881	0.9954	0.2093	0.8431	1.3371	1.6982	1.1968	0.713	1.2497	0.9469	0.4087	1.3721	1.1997	0.6275	1.6531	1.504	1.3543	0.9649	0.7682	1.1937	1.4785	1.0946	1.0314	0.6815	3.6453	0.8322	1.7808	0.6763	1.6722	0.6957	0.9727
C14orf80	mRNA	2.3419	5.4754	1.5476	2.2668	1.4587	6.1186	10.3018	2.7963	6.798	1.3258	5.4879	10.5185	7.6133	3.323	2.6671	5.2693	3.4138	1.8063	2.5804	4.6501	7.0577	6.223	5.8085	7.2663	3.5826	2.5815	4.435	11.9778	7.1198	11.8586	3.0937	2.1935	4.3001	5.1964	2.2951	5.1547	4.1087	3.2066	5.3064	4.3186	22.0423	0.9199	7.3412	1.6609	8.0808	6.4868	7.949	3.505
C15orf26	mRNA	0.0283	0.0787	0.176	0.0629	0.2762	0.0377	0.2341	0.0884	0.0239	0.0003	0.4583	0	0.3364	0.2238	0.1507	1.4729	0.2555	0.4376	0.6728	1.2305	0.0943	0	0.0948	0.1415	0	0.1038	0.122	0	0.2637	0.0236	1.2844	1.2544	0.0334	0.8545	0.0118	0.4004	0.4296	0.0211	0.0571	0.1278	0.1452	0.2055	0.2096	0.1399	0.5383	0.0138	0.1638	1.1195
C15orf39	mRNA	19.3669	46.3616	3.9682	35.2969	18.8972	77.6198	65.7935	28.8577	47	75.9623	13.8293	52.847	42.4109	31.4329	5.282	66.5912	62.3859	23.2062	54	14.415	42.4881	28.2369	20.346	66.5907	111.354	49.101	37.4366	60.3063	81.9717	72.9285	48.1628	52.1899	26.8329	45.3591	28.6476	66.2113	38.1834	41.798	20.7897	65.97	77.9672	42.0274	78.8794	26.2831	19.5386	65.77	48.4095	31.2547
C16orf45	mRNA	0.1319	0.0764	0.0172	0.32	0.2035	0.1812	0.4666	0.3746	0.2706	7.8623	0.2076	1.1792	0.3806	0.6547	0.1547	0.2228	0.6916	0.3222	0.0052	0.7675	0.6443	0.8995	0.0622	0.8906	0.7279	0.2685	0.0873	0.878	0.6992	2.3837	0.8108	0.1383	0.0756	0.1417	0.9213	0.3743	0.0849	0.1118	0.1478	0.7589	0.8722	0.4238	0.6324	0.3075	0.2857	0.0562	0.3898	3.1528
C16orf7	mRNA	8.5718	9.4821	6.5346	4.9201	5.5294	11.0373	28.9105	7.3791	5.4539	9.514	6.7932	14.3628	13.7122	8.1646	5.3656	10.5918	7.8339	5.7934	7.438	11.1128	8.9946	7.2812	8.1157	9.2928	15.5276	9.97	4.625	12.0598	10.703	10.7096	2.8669	7.0591	7.1027	16.0173	5.7939	7.5864	10.0174	6.5139	9.0683	13.1235	17.3871	3.9607	12.459	7.8316	11.6221	11.5916	13.5586	9.5848
C17orf58	mRNA	6.1747	2.0251	2.5602	1.1191	4.7753	2.6394	1.0228	6.172	1.0066	1.4164	3.0214	2.7059	1.1821	3.2996	5.4867	0.7039	1.4817	3.0418	3.941	4.6779	3.6951	6.2873	4.8093	2.8956	2.2107	5.8738	3.5194	3.5326	2.9833	3.5618	1.9904	1.5869	5.7582	4.3228	5.4529	1.2256	2.8505	3.3843	2.1382	4.6227	3.0186	11.6976	2.1684	4.2455	3.5872	7.5446	3.8469	2.8837
C17orf66	mRNA	0.1994	0.2882	0.3089	0.4638	0.3247	0.0349	0.2745	0.3354	0.1881	0.2634	0.2772	0.3193	0.5651	0.7742	0.276	1.0099	0.5404	0.2131	0.1585	0.8736	0.1787	0.2533	0.1923	0.4591	0.3333	0.0574	0.3502	0.6353	0.2932	0.3778	0.258	0.6024	0.2441	0.3749	0.2066	0.9157	0.148	0.4145	0.1049	0.8818	0.5753	0.2139	0.2705	0.5199	0.3017	0.9449	0.2041	0.5967
C17orf72	mRNA	6.2484	7.9576	2.5565	6.5862	2.7403	9.4991	14.2371	4.101	4.3404	3.546	6.1722	8.0984	9.8312	5.1208	3.2499	4.5563	6.3633	2.9781	7.8648	11.2783	6.1992	4.6267	4.4338	6.0802	11.7552	7.5864	4.1624	5.5718	9.9619	8.1309	6.6039	5.2575	5.1576	7.1077	4.6636	7.5822	5.8055	8.2362	7.9906	8.2993	9.5339	5.9849	10.1909	8.9805	5.6444	6.3809	13.8462	8.7312
C17orf75	mRNA	6.0793	6.2544	4.7841	6.7952	7.2177	5.41	3.5261	4.9295	4.4789	10.5493	5.0231	4.6075	7.172	5.1924	5.6233	1.7098	5.2367	8.5392	6.3225	7.1247	5.1267	5.0467	5.024	6.5291	4.1785	5.3451	8.0923	4.2171	4.5528	3.8482	4.4652	7.8744	9.6618	4.9294	5.6973	4.8839	7.283	8.088	4.2881	6.0408	5.6503	14.2861	4.016	7.8839	5.9067	7.1012	5.2658	4.4124
C18orf1	mRNA	3.0271	6.5907	2.5709	12.0509	9.1778	0.3197	0.2119	1.6823	2.4035	12.6915	6.3678	3.6639	9.3308	1.8333	1.2937	16.0616	2.4374	2.0004	12.7942	1.8597	4.4969	3.6593	6.5694	1.2759	1.7033	3.0596	3.0332	1.7189	3.2398	5.1994	4.5667	7.7407	21.9537	4.7355	0.5062	5.2898	3.8434	9.4245	5.1617	4.7216	5.2253	22.8211	2.9489	0.5906	3.1905	4.1995	2.6081	4.8806
C19orf21	mRNA	0.0995	0	0.013	0.0467	0	0.4622	0.0088	0.0184	0	0.0169	0.0074	0	0.1182	0	0.0176	0	0.0817	0.0197	0.02	0.2266	0	0	0	0	0	0	0.0164	0	0.0149	0	0	0	0.0004	0.0669	0.0226	0	0	0	0.0569	0.165	0.0811	0.0203	0	0	0	0.0519	0.0132	0.0215
C19orf26	mRNA	0.0145	0.0162	0.0144	0.0689	0.0668	0.5046	0.1659	0.3206	0.1108	0.1467	0.0656	0.0983	0.2618	0.178	0.088	0.526	0.1829	0.1484	0.0371	2.6598	0.1905	0.1213	0.1196	0.1008	0.2526	0.0148	0.0972	0.258	0.5453	0.2933	0.1898	0.1373	0.1485	0.0372	0.0084	0.4013	0.0882	0.0777	0.2177	1.5179	0.5356	0.4398	0.1561	0.1117	0.083	0.2553	0.0595	0.3379
C19orf40	mRNA	3.3606	2.0609	2.2017	2.5181	1.9707	4.4066	0.99	2.6639	2.8465	1.6796	3.0493	0.3693	1.9276	1.8964	3.2957	0.7149	1.4681	2.487	1.8079	4.0514	3.2909	4.0644	3.7143	4.7793	3.0552	3.5789	4.1512	2.306	2.2374	2.7279	2.1108	3.2863	3.7907	2.5562	5.4159	3.5882	2.4328	3.9996	2.1243	2.8963	1.6355	2.1714	2.6067	2.6089	3.099	4.7197	3.4908	2.741
C19orf53	mRNA	23.6038	15.4213	13.702	25.4793	18.3934	41.9381	81.2159	21.8846	25.6892	17.4272	18.4924	28.694	23.7303	19.3494	23.4902	19.6152	15.8228	14.9163	20.9685	42.8286	20.7342	25.1163	13.2793	29.8011	35.2239	27.8337	23.4054	37.1636	27.0669	21.9306	21.9265	21.3111	26.056	45.1759	17.6905	29.9928	28.033	36.7875	25.7242	26.1006	18.5845	11.0953	29.8753	18.1779	25.4573	42.9361	44.4035	29.2839
C19orf54	mRNA	7.9858	13.4176	9.6593	12.3774	7.3917	13.6829	11.2896	6.8997	9.4864	7.8362	14.6066	10.1859	12.457	7.1432	8.4618	8.4409	10.5779	5.7482	8.8673	8.1921	14.3581	12.4334	12.5861	17.5291	17.1343	17.0729	9.6974	12.8407	11.5943	11.1995	8.0398	10.1631	14.0543	10.0188	9.1434	15.8336	12.1575	8.5425	11.8812	11.3554	11.4583	5.798	10.3367	7.0062	7.7912	11.7066	17.7754	9.6756
C19orf57	mRNA	0.8404	1.4684	0.4209	4.7613	0.4616	1.5711	0.1885	0.3518	1.0126	1.2589	0.6041	0.198	1.0879	0.1738	0.7219	2.0881	1.0576	1.3792	0.2248	0.6565	0.8912	1.0452	0.3558	0.915	1.26	1.8481	0.4706	0.2425	0.4269	0.1955	0.3915	0.5356	1.4151	0.7814	1.0661	6.1817	0.5063	1.0747	0.3288	4.7854	1.5006	1.375	0.5239	0.4454	1.079	1.4124	0.2369	1.8739
C19orf66	mRNA	9.3302	13.1679	10.6885	8.7291	8.2671	13.5552	39.0768	6.0064	14.0742	14.0453	10.5207	12.421	17.2877	9.9286	13.2002	32.4452	12.725	13.4052	10.7918	9.3776	10.4873	6.3776	7.1692	14.6001	30.6681	13.5301	6.0749	11.1522	20.6039	11.6879	23.0058	14.0157	12.4419	18.6642	8.1814	25.9105	11.0781	16.5036	12.5343	16.6516	14.5897	10.1961	16.7988	10.0274	11.3301	16.7353	15.949	11.0445
C1orf106	mRNA	0.7594	0	0.0225	0.1128	0.1613	0.3932	0	0.8563	0.2506	0.1586	0.2554	0.0831	0.0575	1.7429	0.2236	0.0297	0.1842	0.0809	0.0139	1.1114	1.3879	1.5791	0.0977	1.0932	0.0634	0.0093	1.1548	2.6064	0.5591	0.5755	0.4809	0.0917	0.3038	0.1117	1.1653	0.1592	0.6746	0.2775	0.1117	0.0209	0.6689	0	0.4142	0.1189	0.0621	0.1164	0.3047	0.6208
C1orf116	mRNA	0.075	0.0186	0.0201	0.1506	0.0578	0.1	0.1137	0.0523	0.0444	0.0394	0.0764	0	0.0977	0.0571	0.1089	0.1767	0.1034	0.026	0	1.2893	0	0.015	0.043	0.0795	0.0901	0.0517	0.034	0.0095	0.0308	0	0.082	0.0785	0.0166	0.2434	0.0078	0.42	0.1398	0.056	0.0605	0.1103	0.0651	0.1527	0.0482	0.0169	0.2358	0.0182	0.1167	1.042
C1orf127	mRNA	0.1354	0.3208	0.0668	0.0597	0.2611	0.635	2.0671	0.3996	1.2686	0.0718	1.2467	0.8249	1.2651	1.1532	0.081	0.2376	0.1347	0.1189	0.2016	1.2054	0.65	0.1997	0.6937	3.4967	1.04	0.234	0.7597	1.4186	0.8294	0.7952	0.6515	0.7653	0.1817	0.19	1.7073	2.8064	2.2613	1.4952	1.4332	0.4998	1.4411	0.0247	1.5663	0.4122	1.9628	0.0535	2.9769	0.586
C1orf177	mRNA	0.0231	0.1262	0.0056	0.0296	0	0.214	0.0492	0.3803	0.0124	0.0353	0.0169	0	0.0913	0.1255	0.0223	0.5247	0.1819	0	0.2326	0.1703	0.3419	0.0307	0.0497	0.1607	0.0325	0	0.122	0.0292	0.083	0.0808	0.222	0.1382	0.3241	0.2186	0.0241	0.1151	0.0253	0.0215	0.0465	0.2111	0.1085	0.0162	0.1338	0.0843	0.0783	0.0702	0.0602	0.0918
C1orf226	mRNA	0.1188	1.5385	0.0896	0.596	0.8602	0.3749	0.0183	0.0254	0.3384	0	0.0968	0	6.5307	0.6815	0.0579	0.2061	1.3379	0	0.1568	2	0.1981	0.8179	0.0323	0.0852	0.0687	0	0.2436	0.076	0.1696	0.0521	5.0143	0.1374	0.2584	0.0277	0.5473	1.6464	0.0877	0.0747	0.0858	0.7309	0.2641	1.3125	0.1655	0.0225	0.181	0.0791	0.3478	1.3184
C1orf50	mRNA	7.354	8.2938	9.2758	8.3132	7.3004	6.4829	12.722	8.2664	6.813	8.5919	5.466	8.1303	9.7214	7.875	7.3611	12.6485	8.2573	9.1259	9.8848	15.4378	9.328	8.8364	5.1212	8.8919	11.6219	9.8379	6.9105	7.7024	8.4375	7.1849	8.4006	10.844	9.1679	12.1161	5.5453	9.4437	9.0483	9.6273	6.8382	9.8982	7.7232	8.955	8.8605	7.4785	5.8264	8.0485	8.8219	9.7029
C1orf51	mRNA	0.1748	0.0677	0.0915	0.5105	0.0404	0.0378	0.2192	0.1569	0.073	0.4477	0.1605	0	0.3138	0.1951	0.0986	0.5521	0.4121	0	0.0017	0.4815	0.1781	0.31	0	0.1806	0.5358	0.0835	0.0771	0.0479	0.067	0.1656	0.2128	0	0.0335	0.0629	0.2992	0.0313	0.0617	0.0424	0.2056	0.2769	0.1272	0.0472	0.0235	0.1404	0.2695	0.0458	0.1261	1.1482
C1orf54	mRNA	0.8504	3.7796	2.6543	9.0766	1.6901	1.2437	8.9172	2.8449	5.1537	5.1979	6.709	4.3836	18.3203	4.9519	5.1403	0.5367	0.5553	0.806	1.308	1.8141	6.0279	4.4733	1.887	10.5779	13.4868	4.9024	2.8281	3.4207	4.9976	5.2044	4.2834	1.9125	2.6399	0.4792	31.9577	3.1856	5.7505	3.9398	5.0612	10.2077	1.6442	0.7123	4.9885	7.0968	0.9235	0.5171	9.6136	6.3294
C1orf56	mRNA	10.8034	13.0569	7.1921	4.1126	10.6378	6.1851	33.0295	7.0244	7.65	6.0284	8.0803	15.364	4.4784	18.581	6.4905	10.106	4.5257	4.0859	8.7758	3.8549	7.9782	13.7246	5.7474	4.1543	6.8588	10.2138	6.6631	8.5434	12.5464	10.6999	5.2766	6.3674	7.4959	6.7945	10.5391	5.6001	5.5531	4.8268	7.8655	5.8324	10.2434	6.7903	8.7365	9.2642	9.1893	5.0795	9.2302	5.4753
C1orf61	mRNA	0.0074	0.0257	0	0.0324	0	0.0516	0.0139	0.0066	0.0139	0.0181	0.0053	0.0818	0.0189	0.0115	0.015	0.0335	0.0292	0.0194	0.003	3.3682	0	0.0206	0	0.0467	0.0685	0	0	0.015	0.0333	0.0235	0.0672	0	0	0.0119	0	0.0396	0.0057	0.0289	0.0007	0.0214	0.0281	0.0725	0.0053	0.0029	0.0027	0.0126	0.014	0.0473
C1orf64	mRNA	0	0	0	0.0574	0	0	0	0	0	0	0	0	0	0	0	0	0	0	0	0.6406	0	0	0	0	0	0	0	0	0	0	0	0	0	0	0	0	0	0	0	0	0	0	0	0	0	0	0	0
C1orf86	mRNA	5.1842	2.427	1.9281	4.1143	1.7849	9.0451	17.7851	3.2691	5.7017	4.6078	2.0499	5.0058	5.3843	2.9969	3.3479	15.2007	4.6728	4.6687	2.9127	7.5811	3.7111	3.8241	2.2979	5.1131	8.3047	3.4892	4.274	5.7069	4.7906	3.5838	4.6086	3.1615	6.5428	10.7382	3.0994	7.3944	6.1298	4.2129	3.0375	7.4197	6.6445	1.9139	4.9673	2.1997	4.8846	4.7748	7.5898	5.8779
C1orf94	mRNA	0	0	0	0	0	0	0	0	0	0	0	0	0	0	0	0	0	0	0	0	0	0	0	0	0	0	0	0	0	0	0	0	0	0	0	0	0	0	0	0	0	0	0	0	0	0	0	0
C1QL1	mRNA	0	0.0274	0	0.0353	0	1.3034	0.5781	0.314	0	0	0.028	0	0	0.1841	0	0	0.031	0	0.0254	3.0725	0.4522	0.6907	0	0.0879	0.2046	0	0.0932	1.8781	0.4095	0.344	0	0	0	0.0763	0	0.0436	0	0	0	0.057	0.6746	0.1738	0.3983	0.5723	0.0311	0.0335	0.0378	0.0817
C1QTNF3	mRNA	5.2308	3.4206	6.126	4.8187	5.1941	5.1057	2.572	3.805	1.1584	4.0593	2.5617	2.1366	4.7298	4.0365	3.771	1.2513	3.6621	8.8882	3.0054	1.153	1.2737	2.1924	2.2723	2.9362	2.3846	1.2472	2.54	1.8981	2.2228	1.0853	3.9806	5.6222	6.0979	3.132	2.5312	2.0022	5.624	5.416	4.8688	3.9707	2.8309	8.36	1.8927	5.2944	3.1942	2.732	2.6754	3.11
C1RL	mRNA	10.3485	19.189	11.7268	11.9767	10.871	24.5318	7.5358	21.4972	13.7926	12.8647	18.0637	32.7873	15.106	27.0799	7.5921	8.3107	26.0032	24.8315	9.5321	8.0246	24.8801	23.8083	12.5399	12.7105	13.9053	26.3671	21.0488	12.0676	14.7952	14.5553	16.3816	18.2727	10.0705	7.2786	25.5833	14.9366	19.5938	10.499	12.5264	15.4193	17.9721	13.3856	19.6609	20.537	10.7369	3.9201	24.2542	13.2388
C20orf132	mRNA	1.1505	1.5234	3.2389	3.3948	2.2736	2.1346	0.9486	2.2129	1.1636	1.1891	1.7184	1.0114	2.2966	1.2307	2.5738	0.9331	2.0006	2.2864	2.3901	1.8824	1.5964	1.1943	1.2514	2.5787	2.0036	1.4823	1.1394	1.6721	1.3662	1.1898	1.2416	2.811	3.8866	2.7	2.0731	1.4747	2.2157	3.0948	2.0223	1.6597	1.5194	1.7267	1.6254	1.9348	1.1447	1.3519	1.7146	1.8805
C20orf144	mRNA	0.0954	0.1229	0.1434	0	0.1122	0.4727	0.0776	0.2428	0.041	0.1113	0.255	0.2624	0.3639	0	0.109	0.0135	0.1377	0.1215	0.1499	0.5307	0.5262	0.2607	0.6466	0.1349	0.5629	0.3253	0.2143	0.1262	0.505	0.4912	0.0628	0	0.4357	0.294	0	0.2417	0.0067	0.257	0.1778	0.4135	0.8693	0.4251	0.1514	0.1004	0.0863	0.2728	0.1675	0.3851
C20orf152	mRNA	0.0433	0.0499	0.0539	0.0386	0	0.1096	0.033	0.1329	0.0216	0.0348	0.0613	0.2761	0.0287	0.028	0.0504	0.0642	0.034	0.0358	0.0551	2.1633	0.0662	0.1674	0	0.0716	0.139	0.0461	0.0995	0.0236	0.0717	0.1009	0.0309	0.0375	0.1827	0.0006	0.0944	0.0477	0.0356	0.0421	0.0685	0.0333	0.1943	0.0282	0.0867	0.0395	0.0057	0.0771	0.0342	0.1116
C20orf196	mRNA	3.8648	3.9384	6.3787	1.8976	4.162	3.9012	1.8957	4.4313	5.0166	4.732	3.9279	5.1553	4.9912	3.808	4.5012	3.5816	3.3151	3.9975	3.1649	7.5762	4.6558	5.8516	3.4702	4.6727	4.9525	3.4728	5.2904	3.0812	3.5087	3.8807	4.0479	4.7046	4.5832	3.5696	3.937	5.8203	4.323	5.6782	3.6782	3.4826	3.7323	2.4956	4.8675	5.7965	3.7933	3.9652	4.6844	5.8866
C20orf20	mRNA	16.0217	9.0897	10.8199	6.3183	8.7703	11.0554	7.7281	9.9893	12.9662	7.0798	7.3972	10.427	11.5684	10.0626	9.5396	10.5437	9.9695	9.1882	10.3884	13.7051	10.7298	11.6242	7.5251	7.9894	18.5395	11.0673	12.2753	16.5157	10.556	8.9614	9.6943	10.5841	11.0907	9.7678	10.4178	11.6712	11.8743	11.2042	8.0086	12.7086	10.6437	7.3973	12.2361	8.0486	9.6959	16.2518	14.3886	10.521
C20orf43	mRNA	44.8657	41.1955	33.8765	45.7124	43.689	60.877	46.2289	36.4139	49.3436	36.9322	36.242	47.3113	38.2114	42.4715	48.5657	25.9838	36.6929	38.3095	42.7408	56.3235	45.9714	54.0831	33.6611	37.5376	43.5876	43.735	43.5006	56.7403	39.4576	38.769	41.0425	42.6732	38.6361	35.7651	54.4215	23.3861	43.1442	50.4605	36.2556	38.6062	39.1563	24.8316	47.0179	44.8552	39.1956	38.6775	59.3571	51.2571
C20orf72	mRNA	13.3851	19.3651	21.5503	14.5147	20.5282	9.0826	6.8878	19.665	18.0918	10.4348	23.6155	11.4497	15.0636	27.6254	12.9974	8.1843	11.1388	15.8979	14.4976	24.2995	22.108	20.3943	18.6977	19.2007	11.0472	14.1459	25.6493	15.4837	18.4736	15.3695	26.2522	24.3045	30.9885	12.4305	23.7733	17.7463	17.3923	16.8301	15.2715	16.7491	18.0763	16.9889	18.6391	25.1114	17.2888	12.2317	16.5263	19.119
C21orf33	mRNA	36.0185	37.4719	39.0635	50.4018	35.1357	48.3336	37.1151	37.7395	46.9901	42.7408	33.7437	40.3781	46.2781	33.4372	64.1929	35.45	37.3436	31.9358	25.1714	45.2966	30.0232	34.027	40.8694	37.4102	60.8956	41.0186	30.2286	41.306	37.4858	35.3628	33.951	47.0738	25.078	17.9654	29.8913	50.6366	50.4109	41.6234	40.8897	48.0523	36.1034	19.574	45.1187	49.4403	31.8186	27.9856	73.0708	39.7179
C22orf15	mRNA	1.1603	0.6261	0.6069	3.3124	0.736	0.7276	1.5562	1.7147	0.4627	0.6561	1.2054	1.4675	2.7295	1.1943	1.5924	1.1179	1.8284	1.0114	1.477	0.969	1.2709	1.6027	2.0025	3.13	2.7026	1.3032	0.8822	0.9726	1.7521	1.143	0.9876	1.7407	2.3985	1.2095	0.9469	1.7444	2.1517	1.1274	1.6042	1.7234	0.4561	1.0762	1.4932	1.5892	1.0186	2.6892	1.8484	0.8898
C22orf26	mRNA	0.7435	2.0798	0.4478	1.7296	0.2525	2.4767	1.1456	2.3734	1.285	1.1127	0.8601	4.7977	1.8249	2.2601	0.4123	2.2654	0.8638	0.7639	0.6862	2.339	2.2354	2.3722	1.2492	3.2145	2.7091	0.906	0.2037	3.3263	2.811	3.4674	1.161	3.427	0.4223	1.0542	2.89	1.4239	0.7761	0.33	0.1955	0.6501	6.657	0.4884	2.1421	2.2216	0.6428	0.9783	1.1763	0.5351
C22orf42	mRNA	0	0.0877	0	0	0	0	0.084	0	0.0893	0.0168	0.0522	0	0.153	0.024	0.0168	0	0.0966	0	0	0	0	0	0.0364	0.0546	0.0293	0.0603	0.0308	0.0441	0.0527	0	0.0534	0.0094	0.2081	0.0464	0.5603	0.1576	0.0292	0.0239	0.166	0	0	0	0.0175	0	0.1299	0	0.0019	0.0041
C2CD4A	mRNA	0	0	0	0	0.0142	0	0.0073	0.0076	0.0193	0	0	0	0	0	0	0	0	0	0	0.127	0	0	0	0.038	0	0	0	0.0101	0	0	0	0	0	0	0	0.019	0	0	0	0	0.0073	0	0.0124	0	0	0	0	0
C3orf15	mRNA	0.1718	0.0299	0.0054	0.0842	0	0.0047	0.011	0	0.0065	0.0043	0.0031	0	0.0172	0	0.0232	0.0088	0.0413	0	0.0111	0.0512	0.0066	0	0.0226	0.1088	0.0481	0.0067	0.034	0.0361	0.0062	0.037	0.0156	0	0.1715	0.1353	0	0	0	0.0252	0.0061	0.0134	0.0048	0.0256	0.0124	0.0574	0.0398	0	0.0273	0.0326
C3orf23	mRNA	8.6219	7.621	12.0776	5.5488	10.7623	5.1783	0.9623	11.0974	5.0533	11.9627	9.8385	8.8085	5.0397	8.3465	9.4563	5.176	6.0326	12.3154	9.9993	5.3339	6.7421	7.6673	10.2472	6.6126	4.986	6.3225	8.2379	4.374	5.531	5.887	5.965	11.1478	10.8723	5.9772	10.1639	5.5291	8.1759	8.2506	7.8623	6.5456	4.8196	9.9083	5.1087	10.9736	3.1246	7.6852	5.2476	5.4295
C3orf32	mRNA	0	0.003	0.0213	0.0338	0.0071	0.0327	0.0145	0.0285	0.0129	0.0349	0.0028	0.0165	0.0797	0.009	0.023	0.0369	0.0031	0.0136	0.033	0.0267	0.0033	0	0.0032	0.0484	0.0372	0.0022	0.0034	0	0.0027	0	0.0136	0.0263	0.0288	0.0056	0.0012	0.0043	0.0066	0.0107	0.0146	0.0356	0.0278	0.0169	0	0.0068	0.0174	0.1101	0.0055	0.0496
C3orf33	mRNA	5.6781	0.8076	4.178	1.7641	3.1563	1.6589	3.6345	4.4393	0.8933	4.1787	1.1836	1.6449	1.6622	2.8807	5.2979	0.8042	2.8666	3.0327	1.999	4.3246	1.2072	1.6246	1.3108	1.8895	1.7145	0.9111	2.5092	1.1888	1.9209	1.2981	1.0427	3.7817	3.5124	2.2848	3.0193	1.6972	2.3762	1.9838	1.4615	2.4632	0.6625	4.9575	1.0784	4.6525	2.3051	1.8138	1.6647	2.504
C3orf52	mRNA	0.0138	0.5606	0.2665	0.2605	0.4228	0.0085	0.0647	0.148	0.0943	0.4228	0.1758	0.1875	1.316	0.3066	0.215	0.1434	0.3652	0.1055	0.0677	0.3671	0.1155	0.0857	0.1121	0.7446	0.2307	0.2498	0.2888	0.0748	0.2453	0.0503	0.2626	0.2601	0.1646	0.0887	0.0837	0.8355	0.0984	0.45	0.2429	0.1585	0.0737	0.3869	0.1656	0.1386	0.3937	0.5027	0.3264	0.6936
C4BPB	mRNA	0	0.2543	0	0.218	0.0711	0	0.0261	0.0562	0	0	0.072	0	1.4935	0	0.0434	0.1737	0.0338	0	0	0	0.033	0.0199	0	0.0319	0	0.0339	0	0.0126	0	0	0.0833	0	0	0	0	0.3297	0	0.0799	0.029	0.014	0.0959	0.016	0	0	0	0	0	0.1334
C4orf32	mRNA	0.8949	6.3138	0.2209	10.1625	3.5827	0.8149	1.046	10.7096	4.2923	0.6704	0.8763	7.1188	14.6797	6.4308	6.9944	3.1689	3.7967	0.3044	6.2686	2.1446	4.9174	4.9803	0.8832	5.9483	0.5539	8.8153	0.7181	1.7727	5.1084	3.5307	10.9762	5.1283	10.3174	1.1245	2.158	9.893	7.0989	3.7216	0.2962	6.9385	3.5643	11.0466	2.8805	8.7774	9.847	10.2294	5.8208	8.6581
C5orf62	mRNA	96.4464	36.9508	94.3171	76.6201	44.4429	80.867	186.029	69.6716	15.8868	62.5744	50.5988	49.9123	71.7463	71.6197	59.8615	43.8905	34.0294	58.6499	15.1961	22.8912	58.9498	38.0887	36.0599	66.181	85.8761	63.353	34.5956	117.936	44.322	28.3315	15.4372	33.0252	24.1396	15.0723	43.5673	48.9854	47.2128	48.8986	71.0645	34.6264	51.2819	42.3488	43.1311	70.5996	41.7278	78.2831	96.522	11.4184
C6orf1	mRNA	9.554	5.2079	3.0968	4.244	5.3079	10.5239	50.6112	4.83	8.4074	6.1225	4.2805	9.3552	6.1092	9.6497	5.2405	6.8734	5.6926	6.7089	7.1139	14.5913	11.002	9.2175	4.7229	9.1669	8.989	7.8822	7.1253	11.8515	9.5627	9.0645	8.6146	6.6215	6.0851	13.9993	4.2673	7.361	5.3017	6.5484	4.9332	5.2866	8.0365	2.3121	12.0206	3.9648	6.2913	6.8712	14.5086	5.0116
C6orf106	mRNA	18.6216	31.3019	20.0199	22.7446	24.9154	28.9121	24.4437	29.7478	23.359	19.4635	26.4345	27.9406	28.3061	27.1406	23.3172	22.9014	27.8033	24.661	27.2017	25.9709	32.3095	23.475	23.7907	24.8833	18.3355	27.1855	28.9642	33.3825	32.62	29.4081	32.5927	28.5519	17.8827	19.5738	28.9416	35.2661	22.2059	22.8147	24.4374	38.5393	27.3386	25.8928	28.9025	29.0564	25.8148	34.3991	31.5939	37.4818
C6orf108	mRNA	3.6469	5.2473	7.2081	7.6965	6.8254	16.5085	30.1075	12.6572	8.5204	7.6438	5.6172	4.4862	7.7727	7.8762	19.9383	5.1996	11.3639	7.6404	5.8721	19.1577	9.0196	10.0067	5.0007	18.4066	15.3626	12.1513	9.3231	14.0033	12.276	6.6754	13.4993	9.6483	7.1443	7.5118	5.4613	15.0937	17.0794	20.0207	7.9188	9.6312	6.8759	3.5226	9.0871	13.42	14.5876	8.8321	26.8507	12.6667
C6orf15	mRNA	0	0	0	0	0	0	0	0	0	0	0	0	0	0	0	0	0	0	0	0.0771	0	0	0	0	0.0416	0	0	0	0	0	0	0	0	0	0	0	0	0	0	0	0	0	0	0	0	0	0	0
C6orf223	mRNA	0.0183	0	0.0004	0	0	0	0.2629	0.1116	0.0316	0	0.0075	0.111	0	0.2118	0.0283	0.1295	0	0.0169	0.0372	4.5811	0.0323	0	0	0	0.5171	0	0.3073	0.0124	0.3769	0	0.0306	0.1535	0.1191	0.0407	0.0153	0.0116	0.0482	0.0068	0	0.0456	0.0704	0.0823	0.0387	0.1403	0.1027	0	0.0805	2.1737
C6orf47	mRNA	9.0557	9.4855	4.4857	6.4414	6.7694	9.6589	7.2685	7.8515	9.8538	7.4641	10.0298	12.1722	7.1793	12.2568	5.9963	8.406	7.8142	7.759	7.2885	8.1968	11.2547	11.8669	9.0752	7.5566	8.4056	10.4154	11.4541	10.5021	10.5773	12.11	6.9382	9.0931	9.8057	6.3241	9.7752	7.8506	8.1876	7.781	7.5212	6.0057	11.2729	5.0069	13.986	8.287	7.6758	9.892	11.4322	5.036
C6orf89	mRNA	10.93	15.6083	10.2782	12.7005	16.5332	8.1292	7.1039	14.1096	17.3436	22.9455	15.5855	17.2122	13.5637	16.6756	8.8967	13.6243	14.146	13.3505	10.6551	22.9027	18.2692	15.0711	15.7405	15.9347	15.089	14.4262	18.4547	15.265	16.7676	18.0219	16.6581	16.5476	12.8368	9.5734	19.986	19.3429	14.1601	10.956	11.7904	17.6053	14.6303	16.2773	16.9662	13.9733	17.8265	13.1439	14.3544	24.1037
C7orf55	mRNA	16.997	6.4429	13.3011	8.6179	9.0937	14.6595	6.2055	7.2337	11.551	13.7877	6.3558	10.6597	6.005	9.512	14.8598	8.645	10.4582	11.9883	14.1244	16.4728	8.659	9.4495	6.0679	16.2385	15.2486	5.5989	10.8416	12.5387	10.6275	6.6484	6.5078	13.8761	15.3083	15.2484	7.0374	9.0516	14.8353	19.104	12.2009	6.7816	10.245	3.9556	9.6856	8.6624	9.9598	6.8679	16.2507	7.5469
C7orf60	mRNA	7.0198	11.3857	9.5188	11.1269	12.2806	5.2279	3.7898	13.2962	6.888	8.2571	8.0654	9.456	4.5606	11.231	5.9737	6.0919	7.92	11.8286	6.096	7.5384	7.0173	9.5357	10.8252	5.9952	9.9356	9.4915	9.9231	9.2286	6.3266	5.9162	3.3171	11.272	3.7777	3.7213	13.4197	5.3249	8.5305	5.8519	9.455	4.1266	9.8576	13.788	7.0051	15.6965	5.2787	6.3964	4.3678	4.7735
C8orf33	mRNA	7.6498	13.3632	19.3661	28.0056	15.5196	24.8929	10.4298	17.391	10.9985	17.0704	10.7745	7.0108	13.6832	7.8235	17.0447	13.9362	25.4059	17.3628	19.8149	19.7962	9.4249	12.6897	11.0665	13.4075	14.7485	16.8757	10.6057	13.5214	11.7652	8.1764	16.8412	16.1097	9.8087	9.5138	9.9143	11.885	13.3153	15.6375	12.7796	15.8228	8.9278	12.1994	10.9792	13.9498	16.4829	17.7643	14.2977	23.3348
C8orf37	mRNA	1.7418	2.9551	7.7749	3.4086	4.4544	1.323	0.4912	3.4739	1.6062	4.6026	2.1819	0.4787	1.999	2.3693	2.1449	3.7892	5.6397	9.0112	2.7435	2.7993	1.7653	1.3609	2.1196	2.5058	2.4621	0.8532	2.1927	1.1035	1.7407	1.3689	4.1584	4.6449	3.9312	1.4283	1.7623	2.2156	3.9322	3.2783	2.2491	2.8487	1.8218	2.8363	1.5775	3.1497	0.9663	2.2593	1.0915	2.6992
C8orf46	mRNA	0.1577	0.2007	0.7768	0.0498	0.2694	0.1261	0.5209	0.6479	0.3057	0.4545	0.5738	0.0694	0.6551	0.982	0.0244	0.3158	0.6074	0.6835	0.1298	0.5194	0.7215	0.26	0.1764	0.5141	0.3242	0.2296	0.1429	0.3991	0.2547	0.1697	0.1886	0.4187	0.5654	0.1532	0.2428	0.1099	0.3181	0.358	0.3299	0.1463	1.3157	0.0531	1.1022	0.5794	0.4119	0.2532	0.6109	0.5435
C9	mRNA	0	0.0305	0.0137	0.023	0.0364	0	0	0.1547	0	0	0.0156	0.1688	0.0368	0	0	0	0.0142	0.0207	0.0071	0.2114	0.0253	0	0.0409	0	0	0	0.026	0	0.0158	0.0179	0.008	0.013	0	0.0142	0	0.0121	0	0.0064	0.0077	0.0079	0	0.0265	0.0304	0	0	0.0093	0.0074	0.0076
C9orf114	mRNA	16.0453	12.11	14.0591	12.3688	12.3345	17.3841	17.8576	16.606	13.1493	17.2414	12.9857	14.9452	19.8228	15.8106	19.7855	17.5877	18.4025	16.0662	17.0695	29.7487	15.558	13.5786	10.324	22.4058	33.4669	13.8962	15.8132	19.8273	18.7729	13.5332	17.2735	15.7624	22.4763	19.9091	8.4735	25.5897	20.7396	19.2568	20.8754	28.3004	17.7905	10.1469	19.7382	16.7568	23.4	24.419	29.8536	17.1908
C9orf116	mRNA	0.4088	0.3097	0.1673	0.4346	0.4434	0.441	0.5354	0.1185	0.2513	0.4907	0.3888	0.15	0.4448	0.4664	0.2243	0.083	0.4319	0.4931	0.5458	0.6382	0.3214	0.3727	0.1845	0.6606	0.3563	0.2577	0.1411	0.4305	0.3663	0.2596	0.1135	0.2037	0.5057	0.8349	0.1949	0.3365	0.2185	0.7146	0.0785	0.5479	0.3963	0.1071	0.3542	0.1051	0.2959	0.2641	0.9381	0.7895
C9orf142	mRNA	19.6037	10.695	5.4905	35.7693	10.4867	35.4556	77.2603	13.8213	13.377	11.9881	7.834	22.2948	14.9272	12.9425	12.8717	28.375	20.3233	10	9.1458	28.4456	14.551	17.3677	10.9163	22.8751	27.0462	19.1953	19.8734	31.1263	23.6869	19.2046	14.2594	15.6621	18.8481	23.4199	8.2921	29.5018	21.7138	37.5963	12.9184	19.3896	25.2913	7.6335	21.0782	8.8471	21.6126	23.4245	36.7396	20.7504
C9orf41	mRNA	4.9372	6.0946	17.4717	8.4599	16.6746	2.2281	2.285	17.0294	6.129	18.642	9.6266	5.5676	8.3683	8.8578	15.9525	10.1609	15.3351	11.2851	6.756	13.3941	6.8816	7.1779	9.488	8.8242	7.0603	4.3748	7.9047	6.1479	6.8781	4.3313	10.3624	9.7289	4.7507	4.6127	9.577	8.3169	11.1545	9.6584	10.097	5.6616	5.0168	20.8004	5.0864	17.1804	5.2345	13.1217	3.021	12.3969
CA12	mRNA	0	0.0103	0	0.1789	0.0246	0.0346	0.0063	0.0132	0.0112	0.0485	0.0212	0	0.0461	0.0347	0.0313	0.0229	0.1636	0.018	0.0287	1.7835	0.0114	0.0069	0.0224	0.0332	0.0238	0.0036	0	0	0	0.0108	0.0135	0.0068	0	0.0096	0.0108	0.148	0	0.0581	0.0209	0.0915	0.0332	0.1189	0.0107	0	0.0587	0.0126	0.0093	0.2874
CA5B	mRNA	2.1725	15.0009	9.5384	2.1074	3.9108	5.6146	2.0423	5.7696	5.2074	6.6222	6.8246	11.7824	9.4864	9.4736	2.9946	8.703	2.845	2.3226	7.6793	3.6591	18.2518	10.9001	6.6358	4.4985	3.7387	4.4002	4.859	8.2952	7.3981	14.6279	2.6868	7.5172	4.6378	6.7177	5.5771	2.0815	3.8373	3.1857	4.7182	4.4044	31.9454	5.3037	9.0938	12.1958	4.1527	5.7086	8.3855	2.7236
CAB39	mRNA	20.3411	54.0414	39.1266	15.5739	53.0864	15.6496	17.5868	39.2839	53.9105	28.4615	36.2911	39.6511	24.6341	40.9937	35.9003	26.5668	24.9429	24.9724	29.3276	34.0817	45.8774	52.8155	45.3458	24.5523	23.8003	48.9897	44.6263	31.702	40.3694	53.6808	35.2766	36.3476	25.7826	12.5067	45.5945	30.3435	26.082	25.9449	24.7984	28.3801	27.7543	37.2049	39.7779	30.4096	30.401	33.094	17.0366	43.2918
CABIN1	mRNA	12.0557	16.78	15.183	22.3478	21.3292	34.5474	38.2021	35.1882	16.7857	29.0587	18.9578	24.5386	27.6404	21.042	18.1062	59.5868	34.291	17.3283	30.857	38.5969	29.9697	17.5009	16.9062	39.6377	38.9989	14.0964	19.9936	33.5173	33.1264	27.7426	18.8753	38.6501	39.738	30.0533	18.9633	34.5969	27.8112	26.807	22.9136	30.9343	40.5067	15.4326	35.9297	21.8439	17.8563	35.8856	47.4114	32.2101
CABLES2	mRNA	3.0498	3.523	3.83	5.7828	3.6845	8.2821	3.7302	6.1195	6.1487	2.8287	6.0322	3.6942	3.9024	4.0411	3.0923	6.7138	6.5335	5.4181	2.8994	7.4417	5.8966	6.012	3.9418	6.1982	4.8183	4.7354	10.105	8.0133	4.8603	4.2203	4.7076	4.6773	9.5077	3.8484	8.1689	10.4559	6.6934	5.1127	5.352	6.2965	9.072	6.3982	5.3677	3.4778	6.1016	8.6316	4.3019	7.9715
CABP1	mRNA	0	0	0	0	0	0	0	0.0364	0.0454	0	0.4232	0	0.0838	0	0	0	0	0	0.0014	0.9516	0	0.0508	0.1591	0.0381	0	0.0351	0	0.0015	0.0393	0.0492	0.0299	0	0	0	0	0.0584	0.021	0	0.193	0.4874	0	0	0.0099	0	0	0.0233	0.0348	0.0717
CABP4	mRNA	0.0407	0.0545	0.0832	0.4684	0.2484	0.5775	0.6201	0.3857	0.1222	0.2286	0.1492	0.3895	0.1543	0.1736	0.3704	0.832	0.6075	0.3499	0.2111	0.3692	0.1915	0	0.6217	0.7097	0.126	0.0641	0.0682	0.27	1.2468	0.4361	0.1975	0.3265	0.2751	0.0537	0.0213	0.5352	0.079	0.1681	0.0935	0.3033	0.6709	0.2603	0.295	0.2571	0.4375	0.1416	0.1457	0.5856
CACNA1C	mRNA	0.6814	0.0573	0.6337	0.4162	0.2956	0.0763	0.123	0.2415	0.1912	0.9002	0.2994	0.0781	0.3613	0.0877	0.2218	0.7089	1.3375	0.4196	2.6965	0.0867	0.1019	0.0335	0.1786	0.213	0.1364	0.0613	0.1006	0.0349	0.1213	0.0972	0.6972	0.6162	3.0784	3.7637	0.135	0.2045	0.393	0.4802	1.0307	0.3525	0.2908	1.0644	0.1191	0.1889	0.0882	1.1648	0.1085	0.5245
CACNB1	mRNA	0.5973	3.0541	0.4173	1.9602	0.5302	1.6078	3.4979	0.5112	1.7819	3.9055	4.7801	2.1707	5.0716	2.3872	0.8026	3.1025	2.0654	3.0507	1.7527	3.7502	2.3248	2.2388	3.6887	1.697	8.7645	2.7858	1.2544	4.4919	4.7918	5.0691	1.3702	0.9773	1.0524	0.7918	1.9546	3.7427	1.8366	0.7973	3.3689	2.2612	1.6391	6.2106	3.0107	2.3411	1.4383	9.6103	5.2593	0.8781
CADM1	mRNA	0	0.0813	0.1391	0.1187	0.1598	0.0998	0.2273	0.0107	0.6954	0.1326	0.8489	0.8162	0.0601	0.0826	0.1216	0.6238	0.3449	0.0583	0.0233	17.1738	0.6917	6.2131	0.2027	0.094	30.198	0.0302	0.3382	0.3973	0.2292	0.0614	0.1837	0.011	0.248	0.0944	0.1357	0.5724	0.0553	0.1728	0.2797	0.2562	2.3252	0.471	0.1891	0.0379	0.2233	0.0973	0.0918	0.5909
CALCB	mRNA	0	0	0.0425	0.0203	0	0.0264	0.0145	0	0	0	0.0322	0	0.0113	0.0176	0	0.0233	0	0	0.0292	0.1007	0.0174	0	0.0341	0.0207	0	0	0.0538	0.0134	0	0	0.0082	0.0207	0.0584	0.0572	0	0.0301	0	0.0074	0.016	0	0	0	0.0164	0	0.0089	0.032	0	0
CALCR	mRNA	0	0.0219	0	0	0	0	0	0	0	0	0	0	0	0	0	0	0	0	0	0.0467	0	0	0	0	0	0.0152	0.025	0	0	0	0.0115	0	0	0	0	0	0	0.0103	0	0	0	0.0155	0.0114	0	0	0	0	0
CALHM2	mRNA	3.2083	31.079	2.5925	3.476	5.1594	9.2327	3.2742	3.7748	22.1626	1.5853	20.9348	21.132	16.5965	4.2651	5.8264	15.3785	9.9833	2.3766	22.5084	8.4703	26.6541	10.9226	15.9116	8.2231	9.8519	19.676	6.7755	10.0586	19.0378	31.0023	13.932	7.6763	8.3558	18.4232	3.5176	24.5827	8.243	10.4549	11.9606	11.2529	15.2158	6.5328	30.4229	2.502	1.9429	18.7367	17.0021	6.8193
CALHM3	mRNA	0.0937	0.1118	0	0.064	0	0	0.0304	0.0409	0	0	0.0255	0	0.0357	0	0	0.0919	0.0423	0	0	0.6984	0.0962	0.0996	0.0269	0	0.2041	0.0689	0	0.0949	0.0773	0.1184	0.026	0	0	0.0231	0.0521	0.0918	0	0.0117	0	0	0.1199	0	0.1033	0	0	0.0119	0.0505	0
CALM1	mRNA	53.7026	79.1587	46.0804	43.5588	82.0428	58.02	42.6493	54.5712	78.2902	41.8487	90.1343	95.4307	63.2912	89.2324	66.9606	48.5308	47.2233	43.2055	116.079	58.5292	94.1355	106.309	85.0532	46.5914	54.2296	108.224	89.2528	97.7033	70.1689	64.3347	66.549	41.6254	80.0521	80.2371	111.391	54.2661	53.6787	45.5428	62.8902	42.0656	48.3056	44.1442	63.0651	63.4859	75.5039	69.0527	57.6404	62.494
CALML4	mRNA	14.0062	13.8577	17.2645	8.1176	14.0212	5.4831	3.324	11.888	16.7944	15.4709	14.4443	16.5602	15.3019	14.4622	13.0357	10.4478	8.6707	11.1675	15.9137	4.399	11.6386	11.5557	15.059	9.8797	9.9009	12.7097	14.5634	8.481	12.5105	16.3748	14.9083	12.3363	18.0554	9.803	16.0211	12.1647	12.2065	10.2066	13.5313	6.9524	12.5357	10.9427	14.973	10.7375	8.8966	7.8251	6.2848	9.4359
CALR	mRNA	1956.92	217.461	675.708	368.149	679.527	1078.18	1478.84	778.272	379.257	209.546	541.668	230.627	308.431	415.355	1593.42	363.963	545.364	436.764	2257.36	444.405	324.613	736.602	468.257	733.972	358.464	317.661	570.242	516.694	394.484	324.895	333.2	405.533	2125.57	3214.28	502.74	404.799	974.252	796.641	696.927	494.71	306.105	290.797	374.079	566.388	418.624	734.896	855.113	695.75
CAMK1D	mRNA	0.4414	20.7892	2.0549	5.5617	1.4484	3.8407	2.2174	4.3728	3.4933	2.0197	12.6416	12.3722	17.2479	4.9342	2.6871	39.2133	10.7937	0.624	22.9228	2.8104	8.6426	2.2094	15.2541	4.0895	2.7805	11.4497	2.7834	1.2014	4.7673	5.2151	8.0437	15.0219	3.6486	3.4928	3.8401	6.6718	2.6521	1.3422	5.5658	11.7397	5.9439	9.1874	10.5953	5.2775	1.4573	5.1693	4.2418	8.6883
CAMK2A	mRNA	0	0	0	0.0068	0.0091	0	0.0862	0.1215	0.0248	0.0506	0.0235	0	0.0218	0.1169	0	0.0113	0.0087	0	0.0071	0.0163	0.0211	0	0.0014	0.0476	0	0.0316	0.1174	0.0227	0.0628	0.0516	0	0.106	0	0.0355	0.116	0.2426	0.2018	0.0092	0.1481	0.1391	0	0	0.0516	0.3593	0.0959	0.0749	0.1684	0
CAMTA2	mRNA	16.373	19.1224	11.6942	17.2271	13.7312	14.3148	40.5386	12.0453	27.5434	20.9705	17.7501	27.1461	26.9477	24.6932	9.4968	27.1704	18.2498	12.7795	22.0996	23.9001	39.5761	19.5471	19.1901	20.4914	24.9027	23.8524	13.9271	39.1145	34.4944	35.9403	18.1509	14.5221	20.0008	26.6594	16.4773	31.1171	20.0304	12.4252	23.6825	20.1419	32.9634	4.1486	36.9093	14.6083	18.0047	13.1501	29.039	13.0478
CANT1	mRNA	10.6372	13.531	14.2689	9.6355	11.8642	13.3311	7.5522	16.9664	15.9491	14.5225	18.6141	19.8535	20.3675	16.8056	17.8306	16.7534	13.0886	11.9611	17.8536	13.0035	17.3556	15.0851	17.5162	16.0829	18.8783	16.7351	22.0883	15.2924	18.8212	19.9118	21.7204	14.4023	12.8417	15.1156	18.0553	20.4556	18.5586	12.9687	15.8888	20.0215	15.111	21.5252	20.9049	13.1461	14.7947	37.1014	17.6186	24.024
CANX	mRNA	279.673	149.557	219.099	167.143	235.769	117.278	62.654	238.706	94.5234	216.296	220.749	98.0198	110.847	160.373	300.976	96.6197	145.022	160.701	235.905	156.794	125.907	163.149	262.296	162.405	107.786	153.541	207.407	142.156	110.71	131.401	164.186	203.066	129.94	175.484	266.441	132.664	198	178.318	198.506	177.174	91.3475	136.477	118.687	242.853	141.796	137.045	131.439	92.6771
CAP1	mRNA	119.79	207.928	157.666	97.4452	167.835	134.526	132.861	106.929	261.271	146.97	225.809	255.441	144.681	230.975	144.783	140.577	131.294	125.657	187.451	149	298.422	287.123	220.512	157.06	115.603	323.153	242.82	289.279	201.401	219.245	224.94	127.43	131.764	131.045	220.488	157.236	133.155	137.119	187.107	121.665	169.319	56.7089	270.451	152.193	185.03	126.511	204.391	118.942
CAP2	mRNA	0.0165	0	0.0177	0	0	0.011	0	0	0	0	0	0	0.0282	0	0	0.0388	0.0595	0.0456	0	0.187	0	0	0	0	0	0	0	0	0	0	0.0137	0	0.0973	0.0099	0	0.0209	0	0	0	0.0137	0	0.037	0	0	0	0	0	0.0391
CAPN1	mRNA	43.204	54.3677	39.5163	36.2775	47.2135	82.0008	88.9435	48.0447	71.989	48.2422	71.3444	66.4726	67.2949	78.4344	41.7668	92.662	65.7583	58.5562	79.3962	102.072	108.799	60.4291	61.5349	159.686	72.4994	66.6095	55.4706	112.499	72.598	76.6826	94.2439	62.4851	48.3087	95.6586	77.859	74.6794	53.1522	57.2974	68.4969	73.3221	78.8757	28.6	107.929	51.9621	43.2847	74.0017	128.815	76.6835
CAPNS1	mRNA	108.755	137.139	127.988	108.076	101.634	163.607	513.996	100.059	196.351	108.641	180.694	163.104	146.75	141.486	116.866	123.528	109.247	106.581	303.169	167.968	282.972	175.144	151.043	147.472	194.399	224.171	115.888	249.786	183.282	235.243	117.284	141.469	166.709	290.942	208.096	127.442	119.442	127.803	171.201	115.157	123.891	69.3163	234.165	136.26	104.671	234.877	312.824	98.4689
CAPNS2	mRNA	4.5511	0.2522	1.4095	0.3669	0.5953	1.6658	0.0498	2.114	0.5663	0.6921	0.6743	1.7819	0.4959	1.7448	0.0987	2.208	1.138	0.7953	1.5758	1.1712	0.8915	0.9816	0.7251	0.5677	0.4001	0	0.6607	0.1726	1.2184	1.3016	1.656	2.9729	2.4558	0.6238	0.192	0.9622	1.3423	1.2751	0.7505	0.7572	0.7855	1.4599	1.2378	0.5114	0.5481	0.6821	0.1123	1.6943
CAPZB	mRNA	133.466	100.892	82.9392	92.0496	105.891	112.6	160.389	78.83	148.367	90.7445	124.47	151.153	127.24	110.781	105.706	108.533	96.9332	93.9145	120.347	113.456	140.359	172.843	122.916	96.4223	88.0741	176.434	128.853	187.054	140.374	136.044	149.642	91.5139	101.923	142.45	123.85	107.485	99.6398	104.873	106.019	103.027	105.656	51.8118	157.481	87.7126	119.81	96.3069	157.134	122.32
CARD6	mRNA	8.5272	14.0345	11.0437	3.023	7.5537	2.2804	0.6828	7.8123	12.1578	7.3864	10.9146	15.3444	9.5913	15.9727	5.6826	4.1317	8.1448	13.6518	9.3792	5.6833	13.0124	12.5339	10.8316	6.648	4.9561	9.9723	10.7215	4.2077	10.8758	13.7023	12.4243	10.7998	9.0492	7.5893	14.8792	9.1273	10.0323	6.9811	9.0349	2.7643	6.0218	5.9361	12.7734	13.4763	7.0791	10.1557	7.2162	6.4964
CARM1	mRNA	12.5804	15.6187	13.381	19.0665	15.8107	22.3748	40.366	14.9603	20.5611	18.0567	12.19	16.191	22.725	11.6931	15.0797	31.8442	25.3849	17.191	17.7178	26.8975	22.3396	11.4798	14.1087	20.9725	27.0064	17.5997	9.5813	18.409	19.2491	19.1696	20.3275	13.9945	12.1453	18.9156	12.8415	30.3207	17.4253	16.5716	16.5388	30.1308	15.5868	19.8672	21.5162	12.7842	25.7962	45.3081	28.5311	29.95
CARS	mRNA	9.7014	17.059	11.3985	9.6293	11.8868	16.2944	17.5484	9.8888	17.5829	12.3016	12.8976	18.8659	18.4954	15.355	12.6903	35.4515	13.7627	9.4837	17.8651	19.6835	20.1968	11.2805	13.5566	12.1214	22.4431	22.0097	14.1058	17.506	17.8366	19.7149	21.7696	14.0901	16.6609	13.8456	12.4597	16.8787	14.7385	13.3574	12.4897	17.3472	19.4782	11.0369	17.353	14.8591	17.0123	12.9651	19.6387	14.0508
CASD1	mRNA	13.0943	15.1128	21.9335	21.884	18.1519	8.7168	2.4742	21.0572	6.1698	23.7404	12.8492	7.0271	8.6045	15.272	13.2121	13.0615	15.0301	23.8689	10.0516	5.2769	8.0804	13.2731	12.2275	12.5264	10.3337	8.374	11.4162	7.1889	10.6559	8.0182	7.0245	20.4522	13.4608	8.5922	16.4804	12.7969	16.5024	15.002	14.4388	7.8486	13.5078	31.568	7.1393	25.3137	6.6802	13.7364	6.081	10.0176
CASP10	mRNA	4.5963	21.2344	11.0507	5.3239	14.7182	6.0474	8.4562	14.2578	18.3395	16.5905	12.4142	12.1556	24.9941	14.9348	6.4367	9.3958	9.4161	5.72	12.7053	11.0115	17.8436	9.67	13.9135	7.7028	8.6438	12.8127	11.2634	6.7765	19.0773	20.2478	20.2325	11.3608	9.6093	7.2331	8.7649	13.2406	7.6706	10.7941	9.1368	9.2933	16.8559	10.6906	13.9805	11.5324	10.5635	6.059	13.8527	13.8244
CASP14	mRNA	0	0	0	0	0	0.0106	0	0	0	0	0	0	0	0	0	0	0	0	0	0.0734	0	0	0	0	0	0.0388	0	0	0	0	0	0	0	0	0	0	0	0	0	0	0	0	0	0	0	0	0	0
CASP2	mRNA	53.8787	46.4067	79.5049	57.9386	77.7184	70.3859	53.3695	46.7663	36.9801	43.4625	53.607	47.4646	20.9024	60.0995	56.2074	49.3311	77.4261	95.963	53.9582	33.2879	37.643	58.6094	43.8807	49.0016	57.0963	40.7041	75.916	59.3378	46.5513	38.2387	26.0253	50.3753	71.6632	57.8653	60.3351	46.8572	66.7148	75.5137	52.5105	30.9171	68.4712	105.893	40.6466	81.3374	44.9666	90.8852	53.7267	27.5186
CASP6	mRNA	30.437	12.8478	23.9795	9.4341	30.4364	27.8532	4.6097	23.3756	7.2623	21.9878	12.8628	11.321	8.2458	16.8284	20.1665	9.8491	19.3758	46.6717	19.2066	15.3832	9.1311	11.17	9.9902	13.584	5.9459	8.1267	10.9217	9.2696	12.487	6.8618	14.9596	19.6324	25.4883	21.2624	14.1146	9.1714	19.9206	37.1544	13.8362	13.8251	11.9942	37.6526	9.5413	26.5625	8.9172	20.3537	14.2097	23.4975
CASP9	mRNA	5.2355	3.8526	4.0831	2.695	4.3971	5.2844	4.9755	4.5526	4.3542	5.1846	3.9267	3.6191	4.6791	6.3659	4.0195	5.6672	4.8685	5.3028	5.5759	6.1838	5.5064	4.6465	4.2558	3.9031	8.9094	4.5645	3.9289	5.9791	5.2753	4.5307	2.8211	5.8498	4.5535	4.7754	5.4544	3.9361	4.1866	5.1685	3.9096	4.8354	6.067	3.2432	6.1518	6.1308	4.2725	4.3082	7.6097	5.567
CASR	mRNA	0	0.016	0	0	0	0.0134	0	0	0	0	0.0327	0	0.0115	0.0016	0	0	0.0113	0	0	0.0043	0	0.064	0	0	0.0321	0	0.0091	0.0237	0.0124	0	0	0	0.0474	0.0542	0.0251	0.0127	0	0.015	0	0.0083	0.0128	0.0056	0	0.0045	0.0272	0.0098	0.011	0.0159
CASS4	mRNA	1.217	3.1586	3.2602	3.4503	2.1119	0.6605	1.8445	1.7931	1.36	1.3918	9.8046	6.8305	1.9616	8.6878	4.4363	12.7685	6.7744	15.9872	3.5889	4.958	4.512	4.71	7.2193	8.8783	1.1467	1.0036	2.1176	1.9989	3.8085	7.603	14.0295	10.0826	1.8832	3.6758	3.3013	4.1533	1.9857	3.4517	5.6821	4.8132	3.6324	1.6653	7.3785	5.8808	1.1124	7.4951	1.333	2.1629
CBR1	mRNA	3.2085	9.1129	2.763	3.4625	0.0509	3.9464	7.9623	5.2982	15.5188	5.6234	6.6911	14.9089	7.5203	8.1217	7.3278	6.2953	9.0219	4.8739	3.0203	7.9976	14.2614	9.6823	6.8181	9.7453	19.9215	13.7262	1.7207	6.6893	8.6259	10.3288	9.9239	5.0717	2.7045	2.6223	13.5704	14.1052	5.0186	2.8331	5.3637	8.7677	4.3454	1.8153	15.4978	7.2016	7.3948	0.256	20.0608	8.548
CBR4	mRNA	9.8991	11.6361	8.9588	5.9908	13.4618	2.2775	1.7364	6.9395	3.0547	10.7291	6.6878	6.5555	9.1737	9.565	8.7981	3.4599	6.6967	12.4658	7.4518	4.2327	6.0235	5.7505	10.3306	7.7575	5.1105	5.131	6.3034	4.2112	5.3057	5.4624	5.4538	9.5703	10.0423	7.2374	6.4424	5.5567	7.6743	8.0242	6.7239	7.5088	5.0069	21.1042	4.6819	9.9174	7.0892	12.4766	4.1208	6.5425
CC2D1B	mRNA	9.7986	9.045	6.2035	7.3269	5.6503	7.4612	7.6672	6.7846	6.9177	8.7331	8.926	12.1143	8.7006	10.1572	4.6053	16.4225	10.0044	10.094	11.5637	8.4823	12.1675	8.7802	6.8101	9.533	7.8073	6.2809	6.4854	9.7471	9.1504	10.3332	10.6775	8.2062	13.8098	12.0336	7.497	7.4518	7.0467	7.6276	8.4463	7.2435	13.6244	7.8645	10.3754	8.2166	9.24	8.2061	9.7898	7.7855
CC2D2B	mRNA	1.1817	0.6136	1.5368	1.6492	1.0921	0.6755	0.1379	0.9551	1.0049	1.8281	1.2661	0.8962	1.7359	1.376	0.3205	0.3874	1.1254	1.397	0.7368	0.644	1.1684	1.1947	2.0018	0.7199	0.5852	1.031	0.9932	0.3541	1.0467	0.9994	0.8282	1.2874	1.4106	0.3425	1.0801	0.6075	0.8231	0.6582	0.8635	0.7308	1.6586	1.7966	0.8976	0.5468	0.8474	0.6113	0.276	0.4517
CCDC113	mRNA	0.0787	0.1018	0.4159	0.4229	0.3399	0.1311	0.0857	1.989	0.1138	1.2576	0.0717	0.5935	0.5952	0.7716	0.6514	0.0348	0.484	0.1272	0.5476	1.1757	0.3804	0.2223	0.0763	1.0982	1.4038	0.0253	0.0089	0.1619	0.711	0.2662	0.5081	0.9527	0.11	0.0764	0.3853	0.1372	0.2811	0.1601	0.0794	1.4517	0.2973	0.4467	0.5356	1.7682	0.274	0.7239	1.2348	0.5384
CCDC12	mRNA	29.6084	20.1672	14.5806	17.9085	18.6662	34.4665	111.999	19.707	20.5414	13.6204	14.3277	24.0395	23.5215	20.7759	21.9915	19.6591	21.9549	18.807	19.7448	23.9771	21.2027	23.832	14.9817	23.7294	24.82	35.3419	24.0583	25.4948	26.0304	20.0834	18.1545	18.4402	23.2903	34.4204	14.3937	26.3145	21.4583	34.8141	23.3321	25.9564	33.2618	12.5555	23.6544	15.0355	28.1811	18.2088	34.2237	23.7368
CCDC124	mRNA	17.0651	7.6302	7.6418	15.9365	13.2711	30.2294	81.8966	12.5609	14.0998	13.9401	12.4411	15.4076	19.5604	15.0283	18.9987	21.933	17.2827	13.3323	17.2203	40.2172	20.4508	17.6188	9.1163	22.8484	21.8134	21.3831	15.8167	29.3237	19.6899	15.9877	15.7225	14.0257	20.8274	33.5285	7.2103	23.6944	17.5479	23.9035	16.6484	18.7291	15.0143	6.3576	23.4136	12.1398	25.2635	40.9295	38.4289	35.3511
CCDC125	mRNA	5.7537	3.6262	11.5423	7.4874	15.704	2.2182	2.2052	10.5555	2.1075	9.5071	8.5365	7.3569	4.3589	11.2059	8.3383	3.9392	8.8613	16.6038	6.8342	3.4147	5.3427	7.2227	6.8601	5.7868	6.814	3.2763	12.3794	3.4769	5.9852	4.5843	0.4887	10.847	10.2412	4.0272	10.5902	5.1518	9.9579	7.2295	3.7635	5.781	5.9526	22.8878	5.9722	12.2999	4.4655	12.8144	5.1325	3.0394
CCDC127	mRNA	4.5109	7.0385	7.2225	2.7349	4.4594	1.7263	2.2468	3.8953	3.8718	7.3819	4.3998	6.518	6.7271	5.5243	5.6449	5.5368	5.203	7.3026	6.5206	5.9789	6.9326	5.155	4.4603	4.4305	2.7853	4.4827	5.262	1.5668	4.8545	6.4638	5.8273	5.705	6.7985	5.5867	5.9265	6.2544	4.9168	6.9222	4.1819	6.2784	2.9517	6.4181	6.0526	5.7192	3.3137	9.3332	4.9517	5.6642
CCDC135	mRNA	0.3882	0.3323	0.0844	0.1273	0.2513	0.3465	0.8471	0.6354	0.1349	0.783	0.3274	0.695	0.8355	0.8298	0.4503	0.3532	0.1851	0.0604	0.8357	1.1591	0.3793	0.5042	0.227	1.0929	1.2711	0.2337	0.2482	0.44	0.5561	1.0209	0.1303	0.2686	0.4102	0.5392	1.1603	0.5296	0.3504	0.1709	0.5436	0.3704	1.0855	0.2417	0.4673	0.6076	0.2376	0.7983	1.0667	0.1416
CCDC142	mRNA	10.8513	7.2381	4.1464	5.4694	4.2991	8.6201	10.1726	5.0441	7.4303	6.9788	6.754	8.2596	9.146	7.1636	4.6899	9.9017	4.9763	4.9446	5.2057	9.7964	7.0171	6.7605	5.8062	7.4295	8.6498	6.957	8.0813	6.1443	7.4919	9.1508	6.7808	6.1797	8.5264	10.0758	5.1492	6.4473	7.6806	7.0247	6.3819	7.6028	8.1637	5.4166	8.7462	7.618	8.5831	7.8029	10.3532	6.1094
CCDC160	mRNA	0	0	0	0	0	0	0	0	0	0	0	0	0	0	0	0	0	0	0	0	0	0	0	0	0	0	0	0	0	0	0	0	0	0	0	0	0	0	0	0	0	0	0	0	0	0	0	0
CCDC19	mRNA	2.3155	9.348	2.4478	4.093	2.9519	12.7433	10.2186	5.5432	3.3488	2.3638	4.4837	9.7385	7.6317	5.4639	2.7457	11.6981	6.8067	3.1735	9.8178	6.5188	14.4609	5.8852	4.0819	5.9959	5.0295	3.5411	3.664	9.7469	5.9408	8.7504	4.8708	9.5535	4.8893	5.7616	4.029	4.1023	4.563	4.3075	4.8007	6.4824	12.1891	2.2151	9.0951	6.4275	1.5793	5.1005	18.4195	5.3912
CCDC22	mRNA	8.7278	7.5141	6.2345	7.1867	8.4264	12.5473	18.3238	7.5065	13.7637	12.2297	10.4808	11.5236	11.9423	11.8236	8.4821	7.7629	7.8763	7.2576	10.0455	17.1878	13.9486	8.8554	10.5988	12.3868	16.139	14.2468	12.768	16.8036	14.3354	13.4405	9.6806	10.7753	8.0924	12.6741	8.6345	13.1979	12.7513	10.4485	10.7461	11.5311	11.4054	3.7188	17.4298	8.0243	9.709	14.8427	19.9251	9.7581
CCDC24	mRNA	1.5025	0.5888	0.5722	0.7177	0.2878	2.8954	9.4127	2.5295	0.2797	1.1226	0.7122	2.2046	2.3974	2.9575	1.7426	1.9067	0.7165	0.6047	4.5693	3.3777	1.8865	0.8524	0.8134	4.0146	2.5087	0.4265	0.3275	1.7247	3.5623	3.4289	0.6866	2.2056	1.9344	5.2871	0.8415	1.2148	2.5814	0.989	1.492	2.3	3.9055	0.7659	2.889	2.9929	1.3159	1.7241	3.71	2.0548
CCDC28B	mRNA	4.6211	5.1028	4.769	6.3438	5.252	5.1599	5.2977	6.9293	3.2616	3.765	4.9094	8.1436	12.0556	4.7817	4.0602	12.5938	4.6509	7.0773	6.0541	9.685	4.3511	2.6638	2.9997	7.1201	7.5321	5.3043	5.2002	6.4811	5.8047	4.039	6.6717	10.0066	10.9557	4.2365	4.3957	8.6814	7.0769	6.9463	7.0394	11.9728	11.2128	2.726	7.6601	6.8928	7.6368	7.561	6.3032	7.6308
CCDC50	mRNA	1.1846	1.5425	7.8451	87.9914	3.4873	0.4009	0.4597	0.0309	1.6893	0.7995	5.9723	1.6893	20.9439	1.7022	16.0686	2.9677	3.4293	7.0606	0.1731	0.4951	2.7721	2.6504	14.8201	26.7963	2.6418	18.0623	0.5567	0.4659	0.7407	1.2405	5.9395	0.1841	2.5631	1.3393	0.6051	5.0792	0.3239	28.6767	12.0183	12.0841	5.2416	1.1887	2.587	0.1129	8.9251	0.2267	1.7998	9.0616
CCDC53	mRNA	21.2106	20.4989	17.2486	15.1154	20.1213	23.9886	12.0412	20.0901	16.7207	21.3534	18.1959	25.6899	18.0016	23.7709	21.8268	10.1875	15.8827	19.9852	20.9949	20.0432	20.9772	26.3553	16.3411	18.3585	18.3765	25.8474	22.3458	20.8685	20.1895	21.2894	11.7081	19.8622	30.4127	19.0169	26.4703	17.0088	20.9952	22.3093	15.2976	15.9816	22.1182	18.2614	21.6239	28.8833	17.2082	14.3719	23.1753	15.0432
CCDC57	mRNA	8.3604	5.0212	22.7692	6.4384	19.2285	11.7005	7.0584	6.7322	3.3532	16.2874	3.3616	6.8477	8.4852	5.3756	5.3141	5.8568	11.6962	12.1093	10.4322	5.6619	4.0626	5.3969	3.8478	8.9546	5.7545	2.7329	3.9486	4.8514	7.3393	5.0211	4.233	8.5611	17.2074	6.9348	3.5445	8.7381	9.3509	44.1274	9.0487	13.5459	13.6798	61.7659	7.8333	5.3933	6.873	29.6076	5.6716	7.556
CCDC66	mRNA	11.2733	7.1075	7.7618	5.177	9.6317	4.3686	2.2528	6.8934	3.5881	7.6631	5.8428	5.0352	5.245	9.0091	6.8502	4.6713	6.5454	8.2289	4.7991	6.1031	5.1524	8.8413	6.0168	6.6465	5.8127	3.3077	9.0179	4.1468	5.0327	4.9369	6.7486	7.8996	9.4127	4.7349	6.3525	6.0533	7.5366	7.1984	5.4732	6.841	6.2655	10.5598	4.9734	8.905	8.1811	6.7608	4.3439	7.5237
CCDC74B	mRNA	0	0.0418	0	0.041	0.0333	0.4084	0.0935	0.1316	0	0	0.0143	0	0	0.2843	0.0206	0.0244	0.1212	0	0.0129	1.4841	0	0.0933	0	0.0652	0.1284	0.0248	0.0121	0.1496	0.2146	0	0.0082	0.0007	0.1656	0.1618	0	0	0.123	0	0	0.1309	0.079	0.0673	0.0522	0.0965	0.0317	0.0918	0.0639	0.0694
CCDC88B	mRNA	18.6693	10.257	4.4989	8.4907	9.9298	34.7937	58.7424	12.1883	27.4115	10.9693	18.9936	26.5748	16.9256	29.4947	3.8445	39.1021	31.8288	10.9224	3.4985	19.3926	34.1383	26.3625	15.9756	34.377	34.57	15.5263	17.665	43.459	24.6784	28.9323	37.0167	15.3768	8.7447	3.747	11.5974	24.3844	21.6153	11.0238	16.7627	9.6454	48.4996	4.2262	36.1703	10.411	30.4735	10.6134	23.8638	18.2545
CCDC97	mRNA	18.0519	24.8661	18.1555	21.008	15.4774	27.1217	19.0022	27.9526	23.3585	34.1766	19.6628	33.0649	30.6509	26.37	16.4315	60.0265	31.1865	25.0763	21.9274	20.0959	31.4868	21.52	21.34	30.8554	40.9208	23.927	21.2454	28.1664	26.87	30.6066	29.1645	35.4792	19.013	20.1389	24.9059	32.8937	23.1966	25.3897	21.7153	29.3759	48.8119	16.9024	37.283	22.8799	17.119	41.7713	36.2267	23.2371
CCHCR1	mRNA	5.1063	3.4139	4.4964	6.4896	4.4543	9.2191	5.515	5.4518	3.8177	5.0312	5.9268	3.9646	7.5475	3.8735	6.9805	4.0157	7.671	6.1734	4.5579	11.3806	4.1112	4.4229	3.7723	7.6598	6.3405	3.9891	5.7833	4.2332	5.5557	3.7763	5.2968	4.7756	13.1442	5.8678	2.9158	10.3943	6.4451	7.2278	5.3765	8.1298	6.799	5.3223	4.8909	4.6357	7.6138	7.6523	8.0689	7.2492
CCKAR	mRNA	0	0	0	0	0	0	0	0	0	0	0	0	0	0.0134	0	0	0	0	0	0.8327	0	0	0	0	0.0034	0	0.0139	0	0	0.0128	0	0	0	0	0	0	0	0	0	0	0	0	0	0	0	0	0	0
CCL2	mRNA	0.2417	0	0.0495	1.6515	0.7537	0	0	0	1.7938	0.8755	0.2533	0	0.4616	0.0616	1.1969	0.244	1.3339	2.5437	0.1019	0.2344	0	4.9952	0.476	0.379	0	2.5456	0.0626	0.7561	0.0284	0.1727	6.5388	0.3252	0.4485	0	0.0576	0.61	0.1211	0.4383	0.1393	0.1718	0	1.1856	0	0	4.3425	1.8716	0.0506	4.0701
CCL22	mRNA	0	0.0069	0	0	0.1015	0	0.0217	0.0542	0.0307	0	0.1308	0.5396	0.0407	0.1034	0	0.042	0.0402	0.0245	0	0.1664	0.2932	0.2465	0	0	0	0.0459	0.0323	0.1865	0.1224	0.1263	0	0.0093	0	0.0066	0.3123	0.3953	0.0233	0.8102	0.036	0.0813	0.0536	0.02	0.5295	0.0321	0.0081	0.0173	0.0191	0.0494
CCL25	mRNA	0	0.385	0.0369	3.0778	0	0	0.0502	0.1045	0.2659	4.9553	0.2728	0	0.7852	0.023	0.1909	0.322	0.1603	0.0223	0.076	0.1503	0.0453	0.1369	0.1207	0.6968	1.1304	0.7382	0.4199	0	0	0	0.193	0.0539	0	0.0609	0.1718	2.0363	0	0.346	0.332	0.1678	0.1285	0.0578	0	0	2.8601	0.3758	0.2073	0.2197
CCL3	mRNA	2.3242	3.0964	0.6475	3.604	1.2313	1.1227	49.0048	1.0203	2.8759	13.9945	8.0401	9.2183	10.8078	21.6286	2.4652	11.0213	8.7096	1.4538	5.5342	3.2947	4.1139	28.9707	3.2313	7.3387	0.6637	2.5652	0.8904	7.5577	12.5201	5.1706	6.4786	3.8898	5.326	12.3694	0.771	3.0544	0.6513	3.4111	3.3624	4.3068	6.8903	2.3024	5.7487	2.4257	17.0027	1.0721	17.001	6.5291
CCL4	mRNA	3.7111	1.6138	1.2475	2.4989	2.2591	2.2529	2.0782	0.1773	6.4435	4.4267	1.8076	0.8063	7.4718	5.0588	5.4933	12.4387	8.9462	2.304	11.1802	7.2941	1.0177	2.8383	1.3334	3.7973	0.9528	1.9484	1.2455	1.832	6.318	3.0895	13.5363	0.841	5.883	4.6581	1.9049	8.4057	1.9817	7.3632	1.0623	17.6203	5.2067	8.2004	2.7483	2.3091	15.6257	0.6021	2.7587	34.8611
CCL5	mRNA	12.0882	11.7121	16.2317	12.0511	29.9266	42.4155	118.188	14.6671	14.3297	15.1377	15.5621	52.4224	21.8181	84.7155	46.2698	26.7324	32.0741	9.7948	19.9775	55.6833	19.3352	50.6789	6.6775	51.3788	196.039	9.515	8.9434	94.6972	30.1528	19.6953	32.6171	45.4606	6.3296	65.1403	22.4127	65.6173	20.3784	38.8565	8.3485	78.4375	14.8032	14.0095	28.6158	60.5293	31.0479	5.0601	57.7191	55.2914
CCND2	mRNA	118.525	29.2913	80.4742	51.9477	82.0836	40.6512	11.2841	26.4084	20.9523	105.659	81.6631	14.6303	105.978	11.3409	71.6469	60.4009	73.6586	70.1957	146.139	19.9817	5.7929	31.0196	62.7348	33.1182	23.4365	38.7068	8.2362	2.3261	15.7748	5.6097	76.4243	48.2752	76.1087	53.0984	34.9543	55.6169	20.7877	59.9573	67.6944	68.1503	21.6316	124.579	16.4811	48.9499	12.9173	51.9845	7.328	39.091
CCND3	mRNA	25.4654	47.7799	13.5486	33.302	42.5735	46.7508	72.8293	53.3717	93.2734	67.2991	39.4305	135.511	77.3266	89.1153	13.7324	108.058	59.358	57.0382	57.3772	100.694	148.368	87.3968	46.2508	73.6832	54.0441	85.9233	94.6595	156.697	106.279	98.6299	80.4659	39.9703	52.435	91.7384	54.6228	78.7862	60.3908	33.8609	44.1855	73.3815	122.98	37.3147	128.048	33.6716	68.3917	59.9623	111.529	90.3411
CCNI	mRNA	286.45	303.79	305.459	392.664	332.331	376.713	205.388	286.194	214.805	347.106	303.547	258.041	271.635	258.965	283.264	264.427	256.283	370.161	277.306	207.138	247.538	251.938	314.908	271.139	200.924	305.038	312.892	248.162	224.972	242.388	297.816	392.127	145.617	170.178	323.104	283	291.232	241.796	279.454	272.269	195.705	527.468	235.582	348.95	168.508	395.407	234.138	234.32
CCNK	mRNA	21.157	25.6025	26.2098	24.5026	31.2337	36.9216	43.8873	43.5385	31.5006	24.4238	27.2058	35.9208	30.9535	25.2468	31.4294	35.6001	28.1143	27.7966	26.1625	30.3037	29.2513	27.5748	30.2055	29.4233	34.654	37.5768	33.0254	38.1773	31.2028	24.5874	30.7088	30.3232	34.572	29.7554	38.7535	34.4449	35.4895	29.5341	34.1081	40.6675	33.8035	36.9929	26.7397	27.1943	27.8185	32.008	33.3417	40.9987
CCR10	mRNA	0.1622	0.1359	0.0443	0.3133	0.0394	0.8935	1.596	0.4998	0.7413	0.7971	0.2366	0.0096	0.6538	0.3699	0.6005	0.6422	0.6479	0.0084	0.0612	1.465	0.231	0.2647	0.4595	0.4955	1.2509	0.1339	0.1714	0.7815	0.5821	0.2938	0.4827	0.5499	0.5592	0.092	0.2768	2.3349	0.2284	0.4645	0.3939	0.4305	0.4375	0.2691	0.8109	0.0373	0.622	0.4229	0.2875	0.5825
CCRN4L	mRNA	36.7436	9.7672	13.0311	9.6894	12.8607	17.0967	17.4864	22.8853	17.3304	8.255	10.9653	10.1341	11.0785	20.2586	14.0313	13.3706	18.9111	7.7122	21.8764	11.0594	11.2549	20.2178	12.4613	11.6879	10.8992	5.1772	27.6734	11.2636	15.8196	14.0291	18.0973	12.5922	26.2131	26.5028	18.5582	9.283	18.4665	9.3086	12.9278	14.0466	20.885	13.9295	10.7829	14.2257	24.8548	27.1663	12.8718	13.4378
CCS	mRNA	18.6435	12.1769	10.5789	19.0495	10.2328	13.517	51.0482	5.5164	16.6678	9.8943	9.4153	18.3741	16.7276	13.5347	13.3747	22.5623	18.8228	30.9186	24.5805	23.8094	13.2422	6.8296	8.8107	41.4816	38.3621	8.8427	8.8814	9.6996	17.8252	15.1597	19.8722	21.1228	34.0866	31.8608	6.1963	19.0596	15.8337	31.3769	16.4968	18.7953	11.6929	6.7972	14.4072	10.8592	29.6364	9.5888	35.1491	22.0538
CCT3	mRNA	41.8206	62.6098	92.3477	79.2338	83.8395	97.6815	39.1881	86.1003	61.9836	113.981	61.5987	68.5034	108.15	52.8077	153.828	119.979	90.3961	89.4307	113.533	132.62	61.1169	56.6047	71.2214	66.5047	127.963	106.931	58.0494	83.4312	74.634	41.1905	90.3704	90.2537	80.4082	48.4967	49.3046	97.2625	88.8687	102.59	81.9039	97.477	41.4421	51.4774	68.8173	93.6019	88.7069	117.494	104.638	117.635
CD109	mRNA	0.1003	23.4331	0.144	14.6591	2.1235	0.0255	0.0626	3.894	4.6553	14.7741	1.3275	0.8001	14.7308	1.2715	0.0752	11.7957	0.2524	0.7016	0.0562	0.322	2.357	1.1454	2.6119	1.7278	0.0719	3.2538	2.5321	0.31	0.8436	0.5873	3.928	10.133	0.0568	0.0565	0.4275	13.9923	1.0458	0.5412	0.942	10.0289	0.364	9.4516	0.3261	1.6864	1.022	14.5394	1.4503	3.7889
CD2	mRNA	3.2659	6.9527	2.6301	2.5698	2.5245	4.9947	3.8857	0.9201	7.098	4.2893	19.9719	5.6181	4.0478	4.2333	8.9538	2.1957	10.1214	4.8452	15.7099	5.5117	1.7717	4.5741	5.767	14.5657	2.6506	4.4942	11.421	0.734	6.7796	3.5852	12.0576	1.1066	104.425	7.5047	1.782	15.2319	5.7685	9.2387	15.6699	18.502	6.3611	6.2539	3.575	2.2457	9.1589	1.5264	5.6964	24.4249
CD22	mRNA	1.7428	2.7442	1.4453	1.5548	1.5314	1.6699	2.0524	0.5023	3.3612	5.4714	1.6298	9.4745	26.6836	4.7113	2.8821	31.0314	9.2983	4.1017	0.6082	3.5607	0.9919	2.2994	0.7596	11.8712	3.8868	2.7146	3.4328	1.8785	5.7608	4.5296	10.3982	1.2313	5.6807	3.3185	0.7983	10.6098	1.1275	3.9105	3.1196	5.5201	5.4513	2.9794	8.2496	1.2719	6.1031	1.9745	3.4451	39.598
CD276	mRNA	0.4874	0.5984	0.1844	0.3854	0.1563	2.1046	0.361	1.1736	0.641	0.022	0.5906	1.0473	0.195	0.8214	0.2671	1.9858	0.7763	0.0923	5.2209	1.6168	4.8483	3.0903	0.3442	0.2846	0.0592	2.8489	0.2239	2.8396	1.8259	2.8439	1.2142	0.1384	1.2587	11.9115	0.5022	4.1412	0.0772	0.0437	0.1377	0.2488	3.2387	0.0925	1.9657	0.5609	0.2872	0	0.6239	1.0476
CD300A	mRNA	4.4763	44.6322	3.7817	23.3206	22.1572	18.3788	38.6293	10.5194	39.7362	39.1039	27.0715	60.2176	21.7947	35.9036	7.6418	37.3278	39.8527	43.4902	5.6414	15.2058	23.7596	32.2933	22.6255	21.7833	15.0642	42.7444	23.3501	27.7093	51.0915	50.914	31.3384	10.4068	3.7047	7.3231	15.4694	31.7885	18.103	21.3589	19.4753	30.456	34.1177	4.606	55.0307	25.4632	17.9309	27.2192	42.3049	15.5448
CD300LF	mRNA	15.1618	30.8426	14.7911	13.3416	34.713	20.0731	33.2354	24.0117	64.5296	9.6527	37.2655	71.1499	18.4867	47.978	17.069	33.5068	25.6496	8.3432	3.2496	25.828	53.9982	34.0488	50.4648	25.3083	23.2397	44.5851	39.4743	32.7949	57.3865	56.1236	42.0137	22.4449	7.5345	2.3628	19.6379	23.0826	29.0027	24.5779	30.9642	20.8709	44.1179	13.3072	47.4709	25.6999	50.1079	60.039	53.4396	12.2124
CD36	mRNA	2.8756	59.4556	1.2576	36.9103	59.3694	3.0288	37.8108	22.5869	79.1518	1.5789	55.7306	145.115	29.8615	63.0539	14.4781	1.0137	10.5421	1.7045	29.2043	111.112	127.197	93.8023	43.5781	91.6821	62.2632	102.893	27.5671	101.447	97.0014	197.19	15.3085	7.1416	14.2833	2.0801	27.7816	105.098	52.4865	20.9109	46.2038	21.2441	20.5528	19.352	148.789	18.5051	95.2604	1.6037	24.7702	50.2168
CD37	mRNA	40.8839	61.6663	30.4376	59.9989	36.5098	78.9194	286.653	41.2821	79.4888	61.4346	66.3895	104.375	104.32	69.5215	45.9865	97.114	81.2763	55.4505	47.3578	77.2184	94.252	63.8715	51.6123	64.0525	181.711	105.847	68.4721	108.154	91.8275	112.034	81.412	66.6753	49.9113	72.646	89.9425	109.13	67.7625	69.4187	57.9462	94.2563	74.4707	48.9017	148.8	64.9207	89.3506	104.972	167.295	77.8809
CD40	mRNA	0.3004	0.6569	1.2023	1.1917	0.5176	0.6566	1.0631	0.0463	5.0634	1.4731	0.6253	1.8404	5.2298	1.1155	3.0128	1.4159	2.3069	0.6673	0.8188	1.8498	1.0069	0.3401	1.2862	6.2125	1.8084	1.574	0.3945	1.0821	3.549	2.6635	4.3058	0.3	1.9036	0.3334	0.8087	1.3775	2.3583	0.9217	0.6174	5.5054	1.533	0.3613	1.6086	0.9102	1.2162	0.5114	1.1586	7.5646
CD44	mRNA	149.627	297.13	102.221	233.411	126.788	321.964	89.623	87.8816	160.086	612.23	163.144	260.752	133.659	91.5335	56.4383	269.772	141.942	304.06	313.204	69.6364	131.745	186.952	137.326	210.675	101.301	216.487	63.306	173.68	118.191	192.308	250.548	520.977	78.3941	216.632	67.7293	79.3753	67.1354	148.172	148.196	111.728	195.835	151.024	151.293	102.738	131.829	159.622	130.35	61.3216
CD58	mRNA	36.8279	33.3078	59.0462	12.1298	51.113	16.1393	4.755	18.9151	41.3989	45.0877	34.2929	56.4477	19.7303	42.9283	37.6252	24.6215	17.996	17.6694	43.2119	20.324	24.3247	40.396	23.7145	10.1342	27.2309	23.3055	32.8648	28.0041	29.9271	28.4389	29.647	21.1676	39.6294	47.3351	30.0101	11.1382	18.8962	35.813	22.8277	24.846	33.8727	47.3747	25.9007	19.4418	28.9435	43.7368	16.6486	29.6868
CD80	mRNA	0.1218	0.5953	0.1146	1.4597	0.9059	0.1092	0.3422	1.0367	0.3863	0.8395	0.3161	0.0558	0.9059	0.6598	0.0626	0.3319	0.4615	0.2203	3.0106	1.3437	0.7814	0.4632	0.4346	0.3784	0.2185	0.117	0.3418	0.0966	1.5612	1.0835	0.7399	0.2625	0.4377	0.2488	0.3301	0.5033	0.6831	0.2582	0.248	0.3643	0.1638	0.5351	0.6221	0.558	0.6244	0.3643	0.5088	1.942
CD97	mRNA	68.5321	116.523	52.3136	70.2602	62.4779	223.538	324.107	215.669	164.589	80.0138	81.693	275.346	130.114	143.562	45.8926	369.163	80.8016	54.7165	263.607	64.2481	302.505	149.145	80.8351	143.364	175.883	125.259	60.1984	288.421	235.914	325.769	100.49	136.478	146.08	180.355	49.7128	133.252	94.1659	62.7929	123.527	60.5146	358.584	57.6463	288.774	127.45	122.336	256.618	258.918	71.5567
CDADC1	mRNA	12.5079	5.0401	11.2425	6.7484	12.6803	5.0132	3.8991	10.1653	5.5997	8.2261	4.4411	5.8375	6.4606	6.519	6.304	11.2726	6.2294	18.9139	8.5902	7.5895	3.5754	4.5606	3.9033	4.1302	3.3371	3.5045	7.9871	2.2995	4.2387	3.6574	9.3465	13.1576	12.9933	6.033	7.0921	4.1537	7.6922	6.7844	5.1641	4.3481	3.3388	12.4484	4.0739	14.5752	9.0014	4.9505	3.8775	7.0898
CDC25B	mRNA	3.4349	12.2448	6.2781	15.1961	7.8779	11.73	13.6135	8.2008	21.3274	3.6409	27.0063	10.6242	19.6431	10.7727	15.7233	12.3571	17.7836	7.3989	11.0326	16.2638	13.6062	8.4771	14.9365	34.6906	9.7603	20.9628	32.878	26.197	15.6414	18.0855	18.3685	6.9427	21.0193	17.7349	13.7671	25.8521	14.196	13.5901	16.9776	20.0968	16.3357	8.5199	11.4189	9.4431	18.5344	11.3394	15.0284	20.4924
CDC37	mRNA	76.5855	46.1184	48.9642	53.3479	51.2248	84.9772	211.62	48.9141	117.039	59.974	62.8671	39.33	81.8095	61.6634	61.4976	72.2519	63.7883	59.1741	75.8655	81.0205	65.8107	44.3802	52.3823	86.9424	97.0834	60.7984	52.8197	78.7272	71.9211	56.7625	66.791	55.6591	64.0255	99.3169	40.7508	78.649	79.5604	80.8974	85.9444	81.4361	70.2539	29.2468	83.199	49.0621	93.3682	98.934	143.213	95.4013
CDC42EP1	mRNA	0.6915	8.6516	0.0769	0.8678	0.2036	0.0954	1.4128	0.0726	3.1816	0.3119	1.906	5.897	1.1635	0.1277	0.4884	1.0397	2.3368	0.0379	0.088	2.8107	15.1892	0.1746	3.2646	4.0221	0.0655	24.0196	0.6174	0.4188	1.7053	9.863	0.6859	0.0999	0.6621	0.397	7.0749	7.6255	0.2302	0.4536	1.1486	1.6118	2.118	0.7196	14.5328	0.3003	2.6529	0.0813	1.3575	2.7476
CDC42SE1	mRNA	38.375	95.4552	37.6875	34.5998	52.4338	33.4548	141.737	40.7967	77.8183	40.7634	69.7628	118.173	53.8608	119.193	35.438	131.402	50.0136	34.9552	76.5869	41.7371	107.517	92.681	63.0511	48.915	73.5864	79.8984	57.2254	87.4841	104.216	115.018	70.886	38.5081	58.2057	83.8477	76.2594	56.021	40.9785	43.3245	54.4966	54.8584	91.3034	35.0386	91.1064	67.3825	52.4705	43.2757	66.156	65.7635
CDH23	mRNA	0.6149	2.5442	0.1273	3.7959	0.4656	0.3635	1.2738	0.4808	2.2421	0.4235	1.2787	2.3569	1.3571	1.221	0.0974	0.7855	0.8874	0.1802	0.3131	1.1948	2.7353	1.5842	1.4905	1.7299	1.8996	2.0422	1.4392	1.4917	5.7079	5.4531	1.0548	0.4972	0.3008	0.1395	1.0399	1.3409	0.7537	0.9437	0.6348	1.6911	4.6047	5.5667	4.0409	0.2521	1.0228	3.7625	1.1809	0.8915
CDH24	mRNA	4.9148	0.3272	0.7755	0.9707	0.3478	3.0174	16.0682	2.6494	0.6068	0.6738	1.7357	0.623	1.3339	0.7392	0.6021	3.6311	0.5712	2.7481	5.068	1.5678	0.7715	2.5894	0.8076	2.0781	0.7881	0.326	1.2922	1.0448	1.254	0.8674	0.5463	1.8282	8.7341	16.1461	0.4678	1.4246	4.3696	0.93	1.2629	2.6439	2.0755	10.5927	0.3724	2.3249	0.9688	5.8177	1.405	1.0863
CDHR5	mRNA	0.9146	2.0661	1.0088	1.9711	1.2679	2.482	0.4611	1.8637	1.2313	1.5575	1.2513	4.9528	3.5347	0.9976	1.8669	4.2613	5.1099	4.1036	0.8259	1.1877	1.1821	1.1365	2.8146	2.6989	2.1716	1.4728	2.6599	1.1126	2.2815	2.6558	1.3532	2.1604	2.4048	0.626	0.6826	3.9752	2.005	2.5905	2.9769	0.8566	5.1338	0.8284	1.5958	0.7304	1.8337	3.1738	0.5416	1.8145
CDK11A	mRNA	21.6516	6.5109	4.4543	15.2335	15.2951	16.6705	29.9357	15.0482	14.7575	10.8574	9.2688	20.1496	11.9247	16.7469	10.9889	17.6385	14.7662	13.0707	10.9238	20.5186	12.6226	14.5106	10.1235	13.449	20.827	11.6735	16.7282	13.2989	12.8242	10.5312	11.7491	10.965	24.2787	17.3694	11.4141	13.8072	14.5783	13.9713	11.9206	11.3693	18.423	8.4782	12.641	11.7903	26.023	10.7956	16.004	15.7479
CDK12	mRNA	11.5448	20.905	23.6707	21.9232	22.4394	17.4393	9.171	29.5201	15.2392	24.7153	18.7102	20.7036	21.6845	20.1686	21.4539	19.0397	25.8099	23.1901	18.0146	20.2766	17.8805	15.1334	20.7559	18.1905	15.7262	14.1768	21.2216	16.1359	19.5359	16.6837	21.4751	25.3126	20.8279	12.8456	22.2497	20.0831	21.7855	19.8487	23.3933	21.8228	26.6062	36.7394	18.5958	18.7036	17.1947	31.4505	10.4818	23.2281
CDK13	mRNA	12.0044	16.1748	16.2146	16.0196	18.4056	10.9844	5.6913	22.1511	15.4566	19.755	15.1343	15.6786	12.2599	18.7874	13.4347	18.9026	19.5351	22.7173	14.4643	17.6783	8.1849	14.3406	14.8776	15.6246	15.5826	9.6872	17.4023	11.9857	15.0587	15.4012	9.0636	20.1932	16.666	11.0624	21.8828	17.382	18.7017	16.1896	16.8212	18.4902	22.2537	23.4912	17.3388	20.4517	14.3358	20.3888	9.0714	12.815
CDK14	mRNA	9.9205	1.1803	10.0771	3.0258	5.5911	4.3328	1.2222	5.3754	1.4184	3.0494	1.4613	2.0998	2.7152	3.7359	7.5459	1.0352	7.2586	14.3656	6.4716	2.8433	0.9999	2.9999	2.9185	4.1063	0.2719	0.5325	12.1645	0.4909	1.9918	1.3474	2.31	2.7662	6.8601	6.5244	5.0519	1.3815	4.1663	6.0629	2.0205	0.6973	0.5399	0.5428	1.5398	7.1903	0.7046	0.2361	2.0088	3.3784
CDK18	mRNA	0.0676	4.2234	4.5081	5.27	0.909	4.3967	7.2851	4.4071	3.2533	2.5099	1.2629	1.8798	4.6135	1.6311	4.8339	11.8059	7.0422	2.8235	0	4.4013	3.1424	1.1179	0.2256	11.808	7.3294	2.6464	3.9575	2.5506	3.94	1.5613	3.0297	4.3426	0.0506	0.0847	1.7335	10.4336	3.5347	1.9337	1.7127	5.4045	6.7809	8.5459	5.4536	4.673	0.91	16.0157	3.2096	2.4271
CDK19	mRNA	11.2986	19.9981	21.8094	17.1	22.3223	10.4231	4.0417	18.2767	16.5341	22.77	19.9823	15.2629	11.7522	16.5511	12.5823	16.7178	12.6378	19.49	13.0829	18.016	12.9651	13.9846	15.7856	15.7126	14.5617	11.0437	16.6695	15.042	14.6888	13.9874	11.489	20.8551	14.3287	8.556	18.7789	13.5357	13.6397	16.5596	14.4971	14.7559	25.4909	30.2589	11.9673	19.9768	10.6958	10.3043	6.8719	16.0479
CDK5	mRNA	7.7322	12.226	7.254	7.6907	6.024	19.1118	12.2392	7.289	14.4446	5.8443	10.1325	12.8973	4.321	8.1491	12.2268	7.0244	10.7272	4.9402	9.3333	14.5122	16.7102	14.9964	8.93	9.1452	18.9578	15.5007	9.4417	14.6849	11.7238	10.8718	4.7662	8.4948	9.9537	10.6039	14.6378	11.5042	11.6264	11.7149	13.9645	6.9031	9.2823	4.315	12.398	9.0095	8.8554	11.5458	19.5596	4.899
CDK6	mRNA	61.7653	88.288	343.535	165.911	173.054	42.1171	10.5857	142.728	45.3659	180.112	45.9939	42.1714	39.1247	63.8331	143.477	123.34	67.8765	135.29	157.649	68.4179	23.7073	41.3415	39.6785	69.0622	87.8736	21.1283	58.7991	39.4178	43.8033	24.5913	53.1493	209.093	67.3641	66.3849	167.565	51.1728	77.6588	122.589	65.8809	35.6804	37.8306	277.168	39.0117	171.096	30.5574	164.006	25.0756	73.3335
CDO1	mRNA	0.0639	0	2.569	0.9442	0.1213	0.0426	0.1091	0	0.0825	0	0	0	0.0913	0.053	0	0	0.5323	0.0295	0	0.1085	0.027	0.034	0	0.4631	0.2048	0.1175	0.139	0.0647	0	0.0133	0.0799	0	0.5472	0.0319	0.0533	0.1191	0.0841	0.1193	0.0258	0.1855	0.0409	0.3632	0	0	0.6566	0	0.0234	0.1053
CDR2	mRNA	7.1373	4.6935	7.721	7.0749	10.2586	5.6904	5.1737	5.8102	7.8391	4.4468	8.2928	3.4662	4.8393	5.7104	8.7979	5.5077	5.7859	7.7129	7.4078	7.6656	2.8917	5.6025	8.2491	7.1263	5.571	4.4996	9.0327	3.1675	3.4541	3.3966	4.9547	5.2329	11.6749	9.012	5.1403	6.8862	6.8035	8.4729	5.8632	6.3589	4.5056	8.7241	3.0082	5.679	7.2188	6.9672	4.3492	9.1857
CDX4	mRNA	0	0	0	0	0	0.0402	0	0	0	0	0	0	0	0	0	0	0	0	0	0	0	0	0	0	0	0	0	0	0	0	0	0	0	0	0	0	0	0	0	0	0	0	0	0	0	0	0	0
CEACAM16	mRNA	0	0	0	0.0218	0	0	0	0	0.0707	0	0	0	0.0715	0	0.0222	5.5916	0	0	0	0	0	0	0	0.0169	0	0.0106	0.0083	0	0	0.0022	0.012	0	0	0	0.0029	0.0433	0	0	0	0.1235	0.0085	0.0425	0.0038	0	0.0242	0	0	0
CEACAM21	mRNA	0.6544	2.1385	7.5522	1.6685	6.7433	0.66	1.5095	1.7051	3.669	1.8434	4.7577	2.7371	13.0923	2.3533	3.0998	8.0173	3.4919	6.5972	1.1243	3.8048	4.0776	4.0567	1.8157	7.2851	5.5911	3.0754	4.6802	0.4823	2.3901	2.3662	4.1304	3.4113	1.7953	0.9116	0.2384	5.2012	1.8456	6.5633	4.0901	3.7095	1.0668	2.1128	3.7671	0.6908	3.2836	6.2168	6.5222	4.6725
CENPB	mRNA	11.489	14.3047	12.8798	18.3868	8.5409	31.6234	30.9616	16.3239	21.4714	9.649	24.8073	14.3469	15.7973	15.0189	24.1859	15.5737	20.9415	12.4417	15.9148	17.5877	31.7443	17.7551	23.0833	25.5033	24.3296	23.9079	16.9239	27.0189	19.4734	22.193	13.9855	16.6906	17.3408	21.5708	13.5939	25.2052	15.8441	15.7858	24.5359	23.288	16.3554	10.9616	27.4948	15.5543	12.8493	18.1889	31.1847	17.0126
CENPC1	mRNA	12.5095	13.5917	21.4634	16.646	17.1716	6.5015	7.2176	15.706	8.7544	14.9371	11.3492	6.8919	12.4453	11.9206	11.255	11.6208	15.5029	14.8885	12.7707	6.7278	6.7898	11.4201	10.4175	9.901	3.4326	6.1913	13.5636	7.0131	7.0762	7.0158	11.3621	14.901	13.3297	11.7905	10.9993	9.4647	12.0024	13.0538	11.6445	8.4959	9.6834	29.3467	6.6274	15.1188	10.0347	15.4428	4.2633	14.4095
CENPJ	mRNA	37.6396	7.8142	10.1571	7.3221	16.8303	12.0022	2.7799	14.6496	9.5374	9.5415	11.4895	7.4959	7.2538	16.7235	9.1508	14.1563	10.3142	17.7067	19.445	9.0775	7.8878	16.3503	7.8367	10.0748	4.5412	4.4625	13.4606	6.612	7.1695	5.652	8.7387	25.4435	21.6362	29.9639	12.0534	7.9159	13.2445	22.3802	9.7156	9.6541	18.4224	14.4144	7.7951	17.2475	11.3272	14.3851	6.5759	12.9083
CENPV	mRNA	7.8321	2.544	25.098	5.2594	10.1842	34.4987	2.2523	13.4096	1.5803	9.8109	6.8418	2.1369	5.5018	4.3742	24.1318	1.1827	12.7185	11.052	4.2061	5.1393	2.7267	12.8369	5.6234	10.0744	6.5422	3.935	8.2957	4.839	6.615	2.2798	4.6568	8.802	7.2398	2.7996	3.9768	8.6077	10.1888	13.9856	12.4918	16.6275	3.4386	2.5657	2.7959	4.3658	7.2375	0.2765	6.2159	5.842
CEP164	mRNA	3.5998	6.2378	5.4804	5.0497	4.0745	4.7566	4.9888	5.1879	4.8405	4.801	5.8827	4.8599	7.7455	4.4647	5.9856	7.8209	6.2859	4.3249	6.0063	6.8644	6.0337	4.2062	5.9472	12.7067	9.0062	5.4802	4.9215	5.0731	8.5381	6.4701	5.8225	4.6254	8.6057	5.0812	6.0012	4.9785	6.5821	4.1195	5.2446	8.0931	5.9316	5.3369	6.9127	4.461	7.9327	5.7333	6.4003	8.3888
CEP170	mRNA	11.3044	20.2868	47.1052	14.1512	20.1208	6.4795	6.0608	20.8659	15.3203	17.1949	14.9309	14.1978	12.8831	16.0944	20.077	20.0071	16.484	28.0365	21.9236	9.319	11.4469	10.4395	14.7689	10.8638	5.5463	7.4722	10.4403	7.5667	10.9262	12.2795	17.2119	26.1997	14.9889	11.6034	14.801	10.7538	12.4857	19.0659	15.8636	12.7703	15.8436	25.8717	11.0357	19.0198	14.1246	15.4688	5.0959	14.9058
CEP290	mRNA	9.9171	4.5223	8.4167	10.7587	12.9041	5.3225	0.8634	14.6975	3.6461	10.9953	5.4194	4.8449	6.0925	7.1763	8.168	6.0423	6.7407	12.4777	7.0898	6.0838	3.2355	5.6558	4.3405	5.4106	3.6551	2.6134	5.7893	2.4806	4.4251	3.5866	4.9059	10.9323	9.9544	3.8029	7.1926	5.2773	7.6941	7.3629	5.4008	6.8778	5.9362	15.2675	3.7154	13.3166	5.6589	7.2849	2.6645	6.6081
CEP63	mRNA	10.8632	7.6988	7.1747	5.8674	8.7889	5.9474	1.5311	9.0519	4.9872	9.3435	5.7464	7.3705	6.5045	10.5956	7.5838	5.8656	6.6321	8.0773	6.8743	6.4898	5.4125	7.8282	6.7072	7.0388	6.8194	5.5943	9.3511	5.0659	6.0277	6.3372	5.0232	9.8255	9.087	6.2937	10.2056	5.9342	8.4685	8.3704	7.0804	6.6775	8.0331	9.684	6.6826	10.8635	6.1741	8.2574	5.2406	5.9361
CERCAM	mRNA	19.3378	1.1483	6.9872	3.0212	3.3988	7.7357	7.3901	3.5083	5.4901	4.235	3.8211	1.7997	0.9208	1.2131	7.0343	3.5503	2.6863	0.8268	47.3783	1.6091	3.8377	2.2494	1.9893	6.9271	17.3599	0.7294	5.1557	6.3419	2.9113	0.8527	2.6992	4.5419	34.1581	65.1354	5.689	0.8414	10.1335	5.576	6.6312	5.1254	3.5672	5.5922	2.0448	3.1663	5.9522	15.1187	11.611	3.5129
CERKL	mRNA	95.1638	55.1308	62.8478	27.5132	93.7514	39.3586	7.9674	58.5929	16.6381	47.0837	29.3901	44.1318	29.8812	32.6614	61.922	21.187	12.3904	34.4832	33.9704	21.1221	11.9234	43.904	31.726	19.1349	74.3276	22.1328	28.6188	17.5244	31.1028	15.6668	26.7412	60.2907	27.5654	25.4604	47.9308	28.4255	33.7407	58.3506	26.8621	40.2659	39.7024	57.381	20.3488	38.8191	32.7667	19.9066	25.1821	33.133
CFH	mRNA	0.5588	0.3911	0.159	10.353	2.3823	0.0704	0.3145	12.6152	4.0254	0.055	0.9155	0.357	11.4042	2.0383	1.1991	0.1605	19.3121	0.5864	23.7093	2.2889	12.4089	0.1066	0.4893	2.4172	0.0859	0.3082	0.8413	0.5514	3.285	0.3385	2.6689	0.201	40.1232	0.2822	0.8964	6.0284	14.0331	2.4392	0.775	1.0539	0.5234	2.3863	0.1031	1.1593	3.1337	0.2372	2.7325	22.6048
CFHR4	mRNA	0	0	0	0	0	0	0	0	0	0	0	0	0	0	0	0	0	0	0	0	0	0	0	0	0	0	0	0	0	0	0	0	0	0	0	0	0	0	0	0	0	0	0	0	0	0	0	0
CFL1	mRNA	249.722	279.041	195.461	223.787	255.206	627.166	755.823	237.545	493.782	159.499	312.719	421.149	351.401	269.903	373.56	300.567	253.438	180.463	345.478	433.19	477.757	466.829	338.993	553.696	469.215	750.266	385.525	673.061	357.618	380.003	526.097	237.118	345.622	582.756	344.175	363.737	316.014	414.334	345.687	328.211	312.265	85.1273	477.298	228.716	373.001	362.115	634.5	322.779
CGA	mRNA	0	0	0	0	0	0	0.0357	0	0	0	0	0	0	0	0	0	0	0	0	0	0	0	0	0	0	0	0	0	0	0	0	0	0	0	0	0	0	0	0	0	0	0.0444	0	0	0	0	0	0.0731
CGB1	mRNA	0	0	0	0	0	0	0	0	0	0	0.0195	0	0	0	0	0	0	0	0	0.2129	0	0	0.0206	0	0	0	0	0	0	0	0	0	0	0	0	0	0	0	0	0.0134	0	0	0	0	0	0.0686	0	0
CHAC1	mRNA	0.0689	0.0274	0.498	0.8296	0	0.3671	0.4343	0.1813	1.6515	0.7931	0.0842	0.6634	0.3203	0.6549	0.3458	1.5416	0.7814	0.0636	0.0762	4.5228	0.154	0	0.2374	0.2145	1.2223	0.0633	0.621	0.0232	1.3417	0.3985	1.8928	0.3788	1.1272	0.2164	0.158	1.6143	0.9721	0.3147	0.2084	2.6449	0.2205	0.858	0.2276	0.0651	0.776	1.244	0.3371	1.6776
CHAF1B	mRNA	3.7089	5.4512	6.7069	16.5433	8.6894	13.4013	4.9321	10.2983	8.0231	4.0758	8.2953	4.0244	6.3876	4.3125	11.8492	2.8772	7.2881	7.6692	3.9967	18.0559	8.5316	10.4999	6.6695	8.3567	3.3383	9.3735	11.4159	7.9449	6.3872	2.9889	6.8624	7.3405	12.1417	4.0482	7.4915	13.1924	9.6689	9.6741	6.743	11.1412	5.3703	13.2586	2.2015	7.4461	5.4326	15.1872	6.354	9.8453
CHAT	mRNA	0.0219	0	0	0	0	0	0	0	0	0	0	0	0	0	0	0	0	0	0.014	0	0	0	0	0	0	0	0.0086	0	0	0	0	0	0.1029	0.0419	0	0	0	0	0	0	0	0	0	0	0	0.0276	0	0
CHCHD10	mRNA	13.5375	5.8252	4.1792	5.3757	6.3304	14.0256	62.6063	15.9463	8.2066	2.5209	15.7597	18.6814	13.8466	9.2103	20.3541	13.3072	12.1092	5.1113	7.5604	14.2597	20.3086	27.5744	12.9306	20.1006	26.5422	30.0898	10.5873	18.0592	15.5384	16.7913	6.5449	7.8118	8.9787	10.5615	14.0701	16.1368	17.5774	12.7166	14.2595	14.917	2.2313	5.2938	18.9845	12.683	16.654	17.6462	30.4635	3.7237
CHD1	mRNA	18.4914	29.2542	33.9211	41.0978	36.4763	23.2253	39.3275	40.7608	13.4458	25.6472	27.6211	17.5288	22.485	24.0664	24.371	20.0498	24.1555	25.7369	17.3596	30.0366	18.1656	17.7911	33.413	19.6032	15.0237	15.7365	21.7053	14.3215	17.0398	19.6352	13.9726	24.8088	22.9186	12.8492	23.1732	19.6266	21.1582	23.2121	24.0567	16.6715	24.1413	36.1816	16.534	25.164	29.5687	20.9952	10.0041	17.2628
CHD3	mRNA	25.237	52.6462	24.1367	59.3892	42.4221	34.2439	19.7045	13.7123	27.7465	51.9017	28.5116	10.4815	72.5746	19.9493	14.9694	22.6264	48.4538	28.1473	15.3907	29.2386	43.1008	34.067	25.3224	45.5413	98.677	30.0459	39.9657	60.8576	41.9253	38.4443	21.522	39.5709	28.5361	12.6898	45.9404	76.27	46.7682	46.9601	34.7941	80.92	74.6153	25.2303	32.2439	30.3281	53.6914	41.819	59.7775	23.4646
CHD6	mRNA	8.4784	12.6333	13.8605	12.2416	9.8872	7.7887	3.5235	11.4703	8.2016	13.9375	9.543	8.0395	12.8543	6.9344	7.0817	15.2349	12.6843	16.5555	12.1512	10.4495	6.3177	6.0104	8.5752	9.4093	9.1065	4.5859	8.2465	4.4705	8.208	7.603	10.8006	13.0127	14.2675	6.9219	8.5723	6.2964	10.1514	11.1728	9.2652	10.7202	12.3978	19.8435	6.7208	9.0964	7.561	11.7993	4.1773	12.5523
CHGB	mRNA	0	0	0.1352	0.0108	0	0.5308	0.0307	0.4265	0.0362	0.0196	0.1285	0.0694	0.024	0.1313	0.1948	0.2446	0.2277	0	0.0465	0.4987	0.0555	0.123	0.0181	0.1165	0.1251	0	0	0.0497	0.1025	0.5169	0.0263	0.187	0	0	0.0175	0.0533	0.1106	0.1334	0.0763	0.0174	0.2597	0.0819	0	0.1135	0	0	0.43	0.2081
CHIC2	mRNA	13.7594	17.8846	17.5601	18.6405	15.1512	11.0673	13.5406	19.2786	13.0385	17.7347	13.4002	19.804	16.6056	20.8397	14.0315	15.346	20.8162	19.438	16.6792	11.5245	13.641	17.6646	12.9644	13.1901	11.1425	14.5871	15.3959	10.9044	14.6544	14.1408	15.8289	20.5317	13.4982	16.0322	21.6274	10.6655	15.0321	15.0986	15.6941	12.4193	17.0974	27.0506	15.0608	17.2039	13.8744	24.3344	10.3314	16.9004
CHKB	mRNA	45.0859	48.1574	20.5924	37.1921	30.2971	54.1551	130.63	26.9873	53.7105	32.6234	40.3752	45.4358	50.8372	46.7599	24.5282	63.5008	37.9566	42.1833	38.2676	40.7398	50.16	30.3328	33.5603	47.1317	57.0634	33.5925	29.2113	53.5694	52.6791	47.4824	37.5501	31.2022	55.3598	63.5616	23.0563	36.3713	51.8861	48.927	45.7559	31.1035	76.6853	23.243	43.0771	38.1199	58.4677	37.9839	58.1141	40.5477
CHMP1A	mRNA	20.5735	19.8962	17.2122	19.8432	15.5106	35.7397	55.266	18.889	14.8792	13.8969	20.1023	26.1592	26.2093	21.3526	19.333	24.7191	20.1506	18.9114	26.9518	30.7585	33.1773	22.9244	17.1524	29.899	32.1506	27.1674	22.8616	35.4963	32.552	31.4441	12.333	17.049	22.7982	33.0732	16.2613	26.7878	23.6945	20.3619	25.056	25.1328	31.3126	9.19	37.0402	16.1721	24.178	23.8167	42.4852	31.015
CHMP2A	mRNA	35.4101	27.9431	17.4686	25.8355	25.3968	48.9456	71.8481	22.6443	45.3377	20.6293	24.2427	58.3109	26.5803	41.803	35.2326	24.6312	26.8176	20.5635	37.6596	39.5349	38.7987	41.7277	25.1575	34.2169	31.486	61.7047	30.7308	59.0996	37.052	38.2706	32.704	25.486	37.1638	42.2028	29.7395	30.261	28.9612	34.6329	31.0602	25.4944	32.0334	12.4048	49.3022	25.6348	40.572	41.9311	47.869	31.386
CHMP4B	mRNA	48.8593	41.5741	22.3481	37.9873	36.4285	55.5933	123.81	35.3894	68.958	22.6962	48.9355	43.25	31.9718	52.1352	29.8705	11.7641	33.0702	32.5719	43.0536	51.977	52.5448	67.2275	43.8071	43.9527	35.173	56.9848	75.562	77.9382	45.4749	42.5585	41.4903	30.154	31.4822	41.0334	46.8985	37.6458	42.3673	39.9726	47.1833	30.9627	40.1358	21.7235	67.4752	34.1534	57.2387	32.2485	61.7556	34.0793
CHRDL1	mRNA	0.205	0.1305	0.0587	7.7833	0.1557	0	0	0	2.3717	0.268	1.5029	0	24.4348	0.0366	1.5798	14.9829	9.4666	0.4543	0	1.8787	0	0.2617	0.6091	2.1549	0.1501	0.2141	1.0606	0.3599	0	0	1.8759	0	0.0659	0	0.284	7.025	0.9055	1.1164	0.6003	3.1386	0	1.5655	0	0	8.9337	3.6641	0.3603	7.6807
CHRM5	mRNA	2.6615	0.3617	0.3799	0.2968	0.2272	0.1961	0.0652	0.4389	0.3755	0.3655	0.3158	0.1331	0.5005	0.3925	0.2408	0.468	0.2983	0.2943	2.4953	0.7725	0.4075	0.3258	0.2373	0.2759	0.5502	0.1007	0.3073	0.263	0.2398	0.4219	0.2679	0.2411	1.8396	1.3774	0.33	0.3059	0.219	0.2719	0.3387	0.4758	1.4163	0.704	0.3985	0.3388	0.2743	0.4726	0.1947	0.3036
CHRNA1	mRNA	0	0	0.0331	0	0	0	0	0	0	0	0	0	0.03	0	0	0	0.0167	0	0	0.1122	0	0	0	0	0	0	0	0	0	0	0.0154	0	0	0	0	0.0234	0	0.0269	0	0	0	0.0411	0	0	0	0	0	0.0439
CHST7	mRNA	0.0335	2.754	1.332	0.5137	0.7376	0.4685	3.1689	1.3523	2.8591	0.3334	1.3737	3.399	2.2333	1.1537	1.0146	1.1273	1.6844	0.5619	0.6363	2.0174	1.4299	0.8907	2.1568	1.9412	1.513	2.8334	0.4568	1.8865	6.7854	4.3029	3.1163	0.9644	0.4217	0.3139	1.0664	1.834	0.6358	0.9279	0.7679	1.7696	1.1501	0.3133	2.9548	0.6122	1.045	3.9746	2.4353	1.4731
CHST8	mRNA	0	0	0	0.0547	0	0.0237	0	0	0.023	0	0	0	0.0305	0	0	0	0.0884	0	0	0.1951	0	0	0	0.091	0.0081	0.0131	0	0.0065	0.0146	0	0.267	0	0	0.0461	0	0.0226	0.005	0	0	0.0221	0.0114	0.005	0.0147	0	0.0161	0	0.013	0.141
CIAPIN1	mRNA	12.3574	11.8894	15.2751	9.8456	14.2363	19.3419	22.6335	12.4179	6.2212	11.8363	11.6334	9.7405	17.8384	11.9385	22.101	9.3806	12.845	13.0671	15.7126	31.5043	13.5757	12.4919	11.4966	13.5037	25.1475	19.7543	13.7968	17.7747	15.2145	10.9621	15.005	15.055	12.6058	12.357	12.4403	18.9933	15.7725	19.7513	13.6045	19.2653	13.6801	13.127	12.7648	17.8814	15.1345	18.7584	19.5252	20.7418
CIB2	mRNA	0.2668	0.1056	0.2537	5.9775	0.3165	2.3613	2.764	0.5355	0.6007	0.8713	2.7036	0.3304	1.594	0.2356	1.8706	2.9077	0.4644	2.5162	0.6028	1.551	0.4981	0.3497	2.4913	3.1389	9.4821	0.7937	0.8428	0.8862	0.2879	0.5312	0.441	1.7523	1.1611	0.2281	3.33	6.3427	0.5772	2.7228	2.6319	9.1927	0.5486	1.9279	0.5514	1.3624	0.5427	0.3352	0.8645	0.8933
CIB4	mRNA	0	0	0	0	0	0	0	0	0	0	0	0	0	0	0	0.0408	0	0	0.0087	0.5076	0.0293	0	0	0	0	0	0	0	0	0	0	0	0	0	0	0	0	0	0	0	0.0443	0	0.0286	0	0	0	0	0
CIDEB	mRNA	47.3458	28.9071	20.6182	21.0191	38.9768	10.3549	25.3666	29.0569	53.4196	55.8372	46.3161	51.3956	32.7291	49.7183	19.4895	33.6427	47.1115	16.3532	16.9409	35.7469	66.888	19.6399	34.4598	50.5524	45.0448	37.778	52.0066	43.4873	47.6117	63.6689	49.0431	36.5329	23.7262	27.9735	50.456	47.8589	56.1013	54.0345	30.9671	38.2461	53.3367	12.4684	68.956	38.3794	52.6001	32.4264	54.2293	18.5003
CIRBP	mRNA	91.7425	42.1787	42.91	72.1462	37.3875	62.1193	87.6956	28.5351	26.7035	66.1899	31.149	31.3252	60.2583	55.0654	29.2446	95.0492	29.4564	56.5116	27.0555	31.9293	39.8035	33.783	28.5831	66.6941	42.7551	36.9365	28.5172	34.33	43.2682	41.3676	27.4269	44.1221	40.3413	40.6597	15.254	34.4173	46.602	68.2165	33.8453	44.8304	55.4663	30.1307	40.3601	49.5406	48.3756	34.3695	62.963	22.0994
CISD3	mRNA	3.6679	2.7154	2.2571	3.2076	1.8766	6.713	8.5122	4.7282	5.263	4.515	4.4629	7.0564	4.3293	4.515	3.0118	4.6764	5.0779	3.459	4.0665	9.6859	6.8209	5.9327	3.7517	6.0397	5.2952	5.1209	2.895	8.3439	6.707	6.5764	8.7556	4.8973	2.8804	6.3222	3.4483	4.31	5.933	2.816	4.059	5.5263	5.0504	7.7972	9.1008	4.0025	4.7721	12.6173	7.7218	4.7623
CKMT1B	mRNA	0	0	0	0	0	0.0647	0	0.1265	0	0.0181	0	0	0	0.0121	0	0	0	0.009	0	0.177	0	0	0	0	0.0178	0	0	0	0	0	0.0186	0.0118	0	0	0	0	0	0	0	0.0425	0	0	0	0	0	0.0284	0.0142	0
CLCA1	mRNA	0	0	0.0057	0	0	0	0	0	0	0.0074	0	0	0.0305	0	0	0	0	0	0	0	0	0	0	0	0	0	0	0	0	0	0	0	0	0	0	0.1709	0	0	0	0	0	0.0356	0	0	0	0.0054	0	0.2386
CLCNKA	mRNA	0.0817	0.0736	0.0266	0.0364	0.0078	0.0564	0.1531	0	0.1259	0.0992	0.024	0.126	0.0402	0.023	0.0019	0.0445	0.0128	0.0377	0	0.1492	0.042	0.0257	0.0396	0.1495	0.2853	0.012	0.0326	0.0479	0.0184	0	0.0272	0.0339	0	0.0121	0.1313	0.0429	0.0414	0.1011	0.0302	0.0634	0.0496	0.047	0.0646	0.0143	0.0492	0	0.0539	0.0747
CLDN12	mRNA	10.7193	2.377	4.5282	1.5422	2.9063	0.9928	0.8004	3.3273	1.707	8.9128	6.2976	4.775	1.5315	4.9922	3.0766	2.0343	3.0827	4.4495	10.2995	4.4145	2.4259	2.9214	3.9509	3.4662	1.6091	0.656	7.2657	0.8257	2.9095	2.3512	3.5527	3.8823	10.6915	6.823	6.4712	2.9888	4.8957	2.6975	5.7455	3.7239	2.211	6.9634	2.6513	7.8899	3.3918	3.7977	2.6573	1.7337
CLDN22	mRNA	1.4673	0	0.0409	0.1855	0.3059	0.1368	0.0046	0.0676	0.0164	0.1245	1.3492	1.5892	0.0218	0.0595	0.0054	0.0449	0.3181	0.0524	1.779	0.1616	0.1593	0.4255	0.5745	0.1786	0	0.028	0.0345	0.0401	0.3265	0.2779	0.1678	0	2.3535	0.9052	0.1767	0.0483	0.2289	0.3852	0.123	1.2426	0.2439	1.1597	0.3117	0.0343	0.1639	0.0185	0.1301	0.8373
CLDN25	mRNA	0	0	0	0	0	0	0	0	0	0	0	0	0	0	0	0.044	0	0	0	0.1269	0	0	0	0	0	0	0	0	0	0	0	0	0	0	0	0	0	0.0558	0	0	0	0	0	0	0	0	0	0
CLDN4	mRNA	0	0.0345	0.0532	0	0.0353	0.033	0	0.0628	0.0213	0.0983	0.0252	0.1159	0.0142	0.033	0.0383	0.1447	0.0168	0	0	0.2523	0.0109	0.0659	0.0053	0.0528	0.2268	0.0957	0.0337	0.0418	0.0306	0.0723	0.0722	0.0713	0	0.0092	0	0.0393	0.0109	0.0185	0.015	0.2363	0.1745	0.3197	0.0257	0	0.0897	0.1206	0.0272	0.0589
CLEC16A	mRNA	5.686	10.6304	10.1039	9.507	10.924	10.5423	5.2501	15.5025	10.8496	12.3377	10.7053	13.2282	15.5041	12.5113	8.5822	21.1646	15.7785	10.5484	10.5565	13.4816	14.3102	9.7675	10.9421	13.1743	17.0828	8.179	12.3702	13.4008	14.8166	12.9278	14.2533	14.6406	11.0399	7.0133	10.975	15.208	13.251	11.9648	12.0225	15.6171	15.6197	14.4655	14.3829	11.4042	10.3195	17.9361	10.9623	14.6185
CLEC18B	mRNA	0.0258	0	0.0411	0	0.0323	0.1469	0.0413	0.0432	0.066	0.142	0.0482	0.0426	0.1074	0.1287	0.0399	0.4555	0.0443	0.0119	0.0095	0.8272	0.0607	0.0151	0.0222	0.0867	0.2845	0.049	0.0234	0.0383	0.1274	0.1666	0.0258	0.0181	0.0116	0.0626	0.0954	0.0952	0.0165	0.0156	0.0708	0.0034	0.1749	0	0.0854	0.0316	0.0526	0.1867	0.0297	0.1364
CLEC2B	mRNA	0.9146	42.3864	16.2106	59.0457	13.3435	36.1693	55.3104	43.7887	17.7268	29.8289	23.3054	26.7315	33.2058	37.2115	51.1605	24.7331	16.7166	24.3301	0.7966	11.6978	9.6606	30.9129	22.6654	13.7608	25.1079	45.5283	57.2644	23.8604	18.1314	19.2657	18.3919	28.536	0.81	1.9322	142.813	31.0266	32.4555	11.5786	18.6067	9.1376	1.8363	80.2332	15.537	27.6532	15.353	84.2432	21.874	14.3642
CLEC4C	mRNA	0.3066	0.2115	0.0136	66.5458	0.9038	0	0	0.1927	0	0	2.7833	1.2876	0.3832	0	0	0.1118	0.0343	0	0	0.2088	1.5628	0	4.5671	10.0014	0	0	0.1625	1.915	0	0.3768	0.0317	0.0394	0.0673	0.027	4.7794	4.8926	1.1995	19.1002	1.4077	0.4275	0.1177	0.064	0.0157	0.5245	0.0344	0	0	0.0731
CLIC2	mRNA	0.546	8.2424	1.2139	7.7188	2.0706	0.5379	4.2064	16.6124	0.9312	0.5361	1.7249	2.9522	5.528	2.0529	0.465	0.7439	9.4331	18.5418	0.395	7.1597	1.7201	0.9298	1.6792	6.492	0.9922	1.0923	1.0608	0.4254	4.695	2.2823	9.1792	4.0186	0.4333	1.3345	0.3426	14.1666	2.0045	1.4081	0.8972	2.8285	0.6706	6.4576	6.1811	1.3298	8.8246	1.4181	0.9055	23.0642
CLIC3	mRNA	3.5168	0.4285	0.0314	5.3772	0.3149	2.2567	1.7043	0.4094	0.1316	0.6208	0.4397	2.1675	0.8648	0.6169	0.2803	3.8792	1.2222	0.6086	0.2561	1.2834	0.6936	0.1681	0.6582	5.9247	0.4489	0.1689	0.5779	0.2698	0.9778	1.0817	1.3456	0.67	0.6578	4.5296	0.423	6.2456	0.4012	5.3691	0.9509	1.9595	1.1577	0.7573	1.6622	0.0674	0.2009	0.3977	0.7893	1.9495
CLINT1	mRNA	48.7079	38.1143	80.4232	39.0213	65.1306	36.4983	38.7856	76.3775	22.67	94.754	36.3363	36.1761	30.4552	53.1931	58.607	31.301	43.3787	61.4221	51.0102	39.3048	33.8765	35.8564	41.2679	33.4812	25.8522	26.886	43.7026	45.7368	32.9692	28.6726	22.2494	58.6784	46.5828	44.4603	52.3716	28.6643	46.9528	51.1862	42.2547	42.4512	46.5591	63.5941	34.6982	67.9135	41.9919	41.0865	24.6766	24.3032
CLP1	mRNA	3.1671	5.1047	5.1859	7.0823	5.0118	8.8785	4.2714	5.4242	4.4974	3.7032	3.9137	5.5108	4.4047	4.9333	4.7008	6.9033	4.8482	4.115	4.7795	5.3928	4.9935	5.2482	4.3365	7.3624	5.1988	6.3335	5.7469	5.098	4.1655	4.0333	8.1786	2.8595	5.9905	3.4855	4.8652	4.4316	4.8846	6.8107	5.3504	4.0788	6.6242	3.4966	4.8444	5.0755	5.2405	5.7032	5.0874	5.2245
CLPTM1	mRNA	22.8229	21.7188	26.1456	29.6595	22.1233	30.8058	49.479	23.3039	40.8127	30.1838	29.2282	30.6995	34.7085	25.8555	24.0383	45.4447	37.8437	29.4619	40.7999	43.5993	37.7794	24.5462	27.8266	42.7472	44.8275	39.9908	32.7437	44.0667	42.1851	42.9269	35.0225	27.5996	35.0739	46.4576	24.1777	55.4345	33.5567	36.4113	33.8075	43.3806	39.2533	26.3401	49.2095	24.1535	28.2659	74.0308	48.3195	48.9219
CLTA	mRNA	32.6775	30.9874	22.8919	22.3298	28.8171	32.9512	29.7705	30.9829	35.4665	33.1115	31.5542	37.3506	31.9359	29.7225	42.4128	18.1605	21.1638	24.5071	31.3903	44.9791	39.3024	43.3771	31.474	33.9496	29.9219	61.734	42.889	43.0321	34.2647	36.3348	33.7354	29.6763	41.0523	24.6143	44.3061	40.7558	34.3757	38.7384	30.9736	34.9666	21.7814	20.4905	38.5313	33.7108	40.0026	24.6193	47.772	33.4459
CLTB	mRNA	28.749	14.694	9.217	13.1907	12.1854	27.9608	91.1267	11.0841	13.5142	17.4811	15.5661	28.7674	18.3331	19.4983	20.6066	21.2584	22.3634	16.3829	19.7678	33.539	27.267	25.9969	16.4573	23.9161	30.7213	25.8084	26.8573	33.4808	27.803	24.0773	24.4057	12.6277	20.0921	51.9391	17.8082	24.9541	16.9753	17.9108	18.203	22.3041	23.0635	11.6957	31.5194	11.8171	32.8448	30.9297	39.6247	14.128
CMA1	mRNA	0.2665	0	0.1324	0.0681	1.1002	0.0877	0.0767	0.2149	0.1133	0.3041	0.376	0	0.0677	0.1385	0.3557	0	0	0.2739	0.4268	0.1753	0	0.035	0	0.1279	0.0885	0	0.0894	0	0.0812	0	0.2966	0.2699	0.1942	0.2267	0.1098	0	0.1142	0.2216	0.4306	0.4092	0.0421	0.3532	0.0272	0.2184	1.0238	0.121	0.2433	0.0261
CMKLR1	mRNA	0.1785	11.3334	0.1311	18.5664	0.791	0.5161	0.0256	0.1067	3.651	0.2896	2.1611	0.6078	1.8153	0.6353	0.2575	6.509	2.9239	0.6194	1.8283	0.4015	4.2008	0.7143	4.9059	6.877	0.1555	5.0633	1.271	0.3244	7.2676	19.8739	7.4031	0.1376	1.0217	1.7333	0.0658	6.2993	2.3903	4.2568	1.4645	2.9018	3.6738	1.7474	2.1363	0.2956	0.9847	1.1555	1.9989	3.3591
CNGA4	mRNA	0.4707	0.1661	0.2933	0.0673	0.3143	0.2052	0.1271	0.1071	0.1635	0.1378	0.1856	0.4612	0.4587	0.6096	0.0781	0.3867	0.2324	0.1167	0.2118	0.0941	1.0288	0.294	0.127	0.9579	0.6023	0.0997	0.134	0.2352	0.4354	0.294	0.2155	0.1413	0.2456	0.2335	0.1737	0.1202	0.1776	0.2423	0.1835	0.0808	0.602	0.1935	1.6469	0.1556	0.1229	0.2116	0.197	0.1301
CNGB1	mRNA	0.0707	0	0	0	0.0054	0.0062	0.0028	0.007	0.0147	0	0	0	0.0065	0.0025	0.0176	0	0	0	0.0565	0.0056	0	0.0079	0.0049	0.0048	0.0366	0.0439	0	0	0.0047	0.0265	0.0126	0	0	0	0.0332	0	0.0087	0	0.0092	0.0116	0.0073	0.0128	0.0011	0.0051	0.0254	0	0.0353	0.0336
CNKSR3	mRNA	0.9027	0.2852	0.6061	0.874	4.5538	0.9464	2.0333	1.0563	1.0544	4.6497	1.257	1.0587	2.6657	1.1251	3.2467	8.2692	3.5175	4.7113	0.4361	1.3594	0.4957	0.2023	1.4744	0.4271	0.0731	2.3514	0.5706	0.0539	0.9069	0.1697	6.1473	1.4775	0.3074	0.6764	1.7089	4.5054	1.1549	1.5718	1.6093	10.4607	0.203	0.2991	0.3273	1.2891	2.612	3.8021	0.708	6.6073
CNNM1	mRNA	0.0079	0.1797	0.9436	2.9161	0.015	2.81	0.4471	0.7399	0.0306	1.1853	0.04	0.5627	0.0453	0.5708	0.0092	4.5454	4.4303	1.0554	0	2.4683	0.0732	0.1922	0.0137	3.2149	1.915	0.1366	0.0215	0.4511	1.0229	0.3236	3.408	0.6791	0.0281	0	0.4425	0.127	0.0382	0.0533	0.0478	0.0557	0.0791	0.0089	0.9387	4.1428	0.5814	0	0.3593	0.3044
CNOT8	mRNA	50.7336	54.8329	74.5849	51.5306	71.324	46.7389	70.8325	43.1118	24.5943	33.8615	59.2908	43.3606	34.8863	52.0347	57.3917	31.099	33.4591	75.7691	43.6735	35.6783	38.115	51.7688	62.0342	39.8955	61.2682	57.0172	45.963	44.226	39.6476	37.2383	21.1684	51.2651	35.3133	30.9573	55.283	35.2005	47.2609	71.9636	45.5133	51.243	39.8323	56.306	36.2424	61.0275	45.0812	46.715	37.9589	28.8557
CNRIP1	mRNA	0.8949	0.3783	1.9984	0.9061	6.8233	1.3963	0.1053	2.1995	0.977	2.0664	1.4585	0.7626	2.318	3.1273	2.884	3.065	3.4495	2.5301	1.1759	4.7026	0.508	0.3329	0.913	0.8844	0.0983	0.735	1.075	0.0419	2.1185	1.0226	9.6558	3.9746	0.4757	0.2938	0.336	6.6203	1.2161	4.6451	2.4613	9.8278	2.1022	1.6849	1.1655	0.1158	2.7073	2.0184	0.6687	16.1806
CNST	mRNA	8.4053	33.8715	44.5912	19.5848	23.5674	9.2637	24.2407	39.4156	11.0745	45.0338	24.9327	22.8352	34.241	33.1948	15.9749	59.9605	21.6387	91.4718	19.7009	22.5926	15.5516	8.7162	21.9617	34.6287	5.459	11.8428	13.3152	9.6029	20.5846	13.1527	33.8441	59.4804	16.0239	7.9458	12.6619	17.9172	17.2319	18.6122	30.7029	26.3084	31.4182	30.6228	26.6618	51.0583	13.6907	23.7823	16.9566	19.295
CNTNAP1	mRNA	0.9974	1.7724	0.8317	1.5398	0.9819	1.4171	0.7975	2.0993	1.5377	3.2798	1.7763	2.4851	3.3456	1.5153	1.4541	4.3133	2.4879	1.5491	0.4203	2.0252	1.362	1.2793	1.0693	1.9207	3.3856	1.2249	1.1508	1.1444	1.8422	2.223	1.3049	1.9117	1.8823	0.3697	1.4624	5.2662	0.5802	2.2663	1.6727	1.6317	3.4279	3.8445	2.4267	0.9035	1.5175	2.681	0.8488	1.3386
COBRA1	mRNA	22.4404	20.2815	18.8852	24.8601	18.3117	34.6918	33.5613	16.1767	31.6011	23.3208	22.743	25.9658	31.2927	20.0389	25.3957	26.8986	26.0593	27.658	34.2715	39.6548	29.9336	22.6383	19.0873	35.3363	37.7854	26.7481	25.7948	37.4238	28.0189	25.8266	27.1948	22.6554	24.5819	35.5362	18.9422	38.5696	26.73	26.3028	25.2467	28.3184	25.1583	12.4314	37.116	20.6728	23.738	37.3387	42.5735	28.7831
COG4	mRNA	14.5539	19.7353	11.3068	13.36	16.7359	12.7063	12.6546	8.2402	14.1143	16.0554	23.2063	14.5354	24.2804	19.2127	16.0213	11.0162	15.4694	16.9387	17.5965	29.7699	19.6962	14.5393	18.4645	17.7234	14.037	18.4567	19.1618	26.2769	22.7625	20.3743	7.8998	12.1081	18.5528	19.6452	16.4919	30.5914	22.1424	18.0005	19.49	23.5429	17.3301	11.6201	17.8433	18.333	21.6236	21.3969	30.5338	21.1411
COL10A1	mRNA	0.1568	0.1124	0.0562	0.3019	0.1643	0.0727	0.0717	0.206	0.2609	0.3989	0.2707	0.7302	0.4733	0.3407	0.1234	0.1241	0.9307	0.1199	0.1383	0.058	0.8315	0.2087	0.137	0.4386	0.0553	0.0267	0.1802	0.1655	0.1458	0.4621	0.0451	0.1382	0.224	0.2162	0.1712	0.1391	0.0936	0.1408	0.3862	0.2184	0.2995	0.4599	0.1357	0.141	0.0997	0.2257	0.0855	0.2523
COL2A1	mRNA	0.3251	0.0038	0.0732	0.1354	0.0369	0.6586	0.0586	0.0901	0	0.0444	0.0469	0	0.0154	0.013	0.151	0.0079	0.0175	0.0544	1.0959	0.9011	0.0078	0.0765	0.0377	0.1117	0.0615	0	0.0321	0	0.0156	0	0.0431	0.1556	4.9556	0.7898	0.1722	0.0404	0.0649	0.0343	0.0586	0.5193	0.0498	38.2543	0.0147	0.0263	0	0.0023	0	0.1069
COMMD3	mRNA	30.7975	46.1554	43.9614	24.3752	27.3569	49.1471	47.865	39.1328	23.0791	31.3278	19.1724	28.2203	19.7746	32.3283	55.1066	69.3507	14.6487	28.5086	19.1338	33.4256	17.9107	48.9724	17.7391	21.9005	62.7074	33.4462	37.859	29.5996	27.966	23.2984	17.8413	63.7567	27.9834	20.0861	84.3609	25.0929	40.5147	25.9357	18.2051	22.9247	26.9412	59.2148	16.5777	59.9318	26.2714	23.4168	22.1106	35.3635
COMMD4	mRNA	29.8984	12.9483	11.5101	14.523	13.5888	40.7734	28.792	14.6085	14.7941	10.8391	15.7657	13.1592	22.1047	16.3916	21.0568	9.2439	14.7452	7.9068	21.1124	49.0498	22.8446	21.9062	11.5912	22.95	20.9384	23.4753	18.3812	27.6521	18.8515	16.9669	14.5487	16.4372	37.2444	27.5553	17.317	31.1059	21.146	19.7792	15.3724	26.2582	23.3227	11.7788	22.1779	10.9454	30.7397	14.1915	36.1724	20.5568
COMMD7	mRNA	26.9512	25.1775	17.8685	23.0314	26.1538	44.2203	38.705	28.0669	18.507	31.7387	15.2807	30.8581	22.2678	26.3717	25.0947	14.9721	26.3526	22.6665	30.1165	23.842	26.6694	30.3003	14.6581	27.2278	24.5708	26.575	31.0251	32.3453	27.7345	20.4036	27.0746	33.057	26.7662	24.0437	31.1378	26.6448	30.8376	33.7431	15.2817	32.9277	26.0478	33.3369	30.6778	36.6389	20.8336	28.5498	35.8428	27.2671
COMTD1	mRNA	0.5063	1.2787	1.0988	0.6495	1.3346	3.4945	17.2327	1.0784	2.4343	1.2694	0.9588	4.54	1.4413	2.3385	2.8168	6.114	2.7459	2.456	1.9395	5.2823	5.3679	2.5389	2.3082	2.4214	4.3902	4.4049	1.4241	6.1064	3.7155	3.1656	1.7891	1.6029	2.5083	6.8985	1.1748	4.8499	3.1866	1.8583	2.0325	2.0867	3.3311	1.0147	5.2941	1.499	4.9169	4.2598	7.3659	1.0967
COQ10A	mRNA	7.4762	2.1747	5.928	4.8718	4.5776	5.3792	2.9976	5.5028	1.5853	7.784	3.1891	1.9013	3.9432	4.029	4.7929	3.7597	3.8893	4.8914	6.3619	4.7996	2.4858	3.5947	2.2186	4.6384	4.2808	1.6521	3.2964	3.6772	4.3169	2.3628	4.1102	5.6172	10.7763	5.9441	2.6864	2.6283	5.8693	10.0734	4.1414	7.2811	6.6745	6.1758	2.8547	5.1512	5.6123	4.394	4.4282	4.422
COQ9	mRNA	10.022	7.9028	9.2742	5.572	8.1174	7.4235	4.3998	7.7767	4.2837	10.4879	6.8883	5.9846	9.8093	9.2234	12.6406	6.7337	9.5448	10.052	9.9456	15.3063	10.0433	8.8015	8.1662	11.5322	16.501	8.3883	7.4321	8.3603	11.8254	9.9038	8.7266	11.0284	11.0261	10.476	6.47	12.2804	11.3358	11.4725	9.2598	12.8951	6.7687	7.711	10.407	11.4848	9.7224	11.8291	16.8275	9.5736
CORO1A	mRNA	77.891	106.451	107.858	77.6946	99.8748	135.056	216.75	63.0401	225.74	132.918	153.587	162.292	119.691	151.481	174.18	138.06	145.977	142.68	134.156	154.83	218.054	163.318	146.345	154.498	118.241	163.746	186.148	286.099	190.5	198.58	102.358	91.2215	113.495	235.836	47.7241	201.13	154.856	170.192	162.542	103.738	143.993	20.6315	306.076	84.0303	129.435	129.455	321.97	110.011
CORO1C	mRNA	15.2993	89.1595	36.8577	74.362	33.8328	18.6573	31.5789	19.8343	69.9445	15.0293	65.4009	57.3135	45.2248	35.8102	24.1717	28.273	40.1411	44.1697	52.205	31.1643	66.2042	45.2558	51.6937	34.2655	20.4081	60.1475	50.4569	45.1492	47.2719	64.6196	60.5338	35.4107	33.9753	21.3334	38.7049	43.5984	39.8748	37.411	49.3606	42.8201	36.7801	38.8571	43.1993	22.4773	35.3967	28.5197	32.3549	55.2297
CORO2B	mRNA	0.3436	0.0085	0.2003	0.6572	0.2722	0.0411	0.0212	0.1266	0.3433	0.0206	0.4744	0	7.8467	0.1461	0.9575	0.2358	1.4776	0.0686	3.1884	1.3331	0.0775	0.0352	0.2897	1.8139	0.11	0.0748	0.2758	0.0939	0.2373	0.2756	0.7778	0.0112	2.2017	0.4179	0.4415	0.0809	0.217	0.1439	0.837	0.305	0.2272	3.4819	0.2607	0.0351	0.2504	0.0781	0.0784	1.3759
CORO7	mRNA	17.0076	19.1769	15.8942	18.6861	12.8035	32.2526	101.911	14.5898	37.0628	13.3239	21.4024	30.2699	30.1068	25.5664	16.6383	20.7165	25.4351	19.1225	21.5718	30.538	43.1344	23.0143	23.1957	25.6783	28.2916	23.8983	23.1573	51.6029	32.4246	34.6198	27.1463	14.5289	19.0811	30.7096	15.8201	27.2193	25.2911	22.1407	25.5319	27.4213	31.5873	6.7923	49.2294	13.2652	25.6181	22.6146	48.1955	21.2653
COX7A2L	mRNA	120.127	38.9832	45.594	50.8535	53.9634	67.9202	37.9345	35.3026	31.2769	52.2889	36.276	38.6406	37.4463	36.7644	54.0185	16.0334	28.1159	39.478	44.2452	41.5768	23.3797	43.9454	43.3494	35.6438	31.4579	55.707	49.7679	28.5405	25.0487	19.2205	33.916	39.4771	40.525	31.7645	42.6585	32.6285	47.9419	35.8137	38.7533	51.2294	18.7327	36.3636	22.0116	47.3986	47.0836	24.2719	36.647	35.0504
CPA3	mRNA	478.229	16.094	22.7253	171.486	25.7875	476.176	32.4608	273.71	3.4684	1.0764	35.5343	6.2131	33.4412	8.8828	20.3178	30.4163	11.1264	312.091	369.141	20.5683	11.7996	94.7376	12.1119	13.2766	0.0289	3.0716	60.5651	1.4588	37.0176	3.9701	232.543	102.946	567.421	455.674	0.768	38.4465	208.197	17.3927	87.8048	195.381	42.5317	26.8462	5.936	147.613	1.995	0.9764	4.2258	97.3255
CPE	mRNA	0.4462	0	0.045	0.4543	0.0706	0	0.1342	0	0.1819	0.0198	0	0	0	0.0658	0.6562	0.0751	0.0863	0.0196	0	0.1082	0.3179	0	0	0.172	0.2326	0	0.0193	0.0861	0.1041	0.1675	0.1239	0	0.2007	0.0707	0.4419	0	0.0186	0.0317	0.1283	0.0264	0	0	0.0615	0.0367	0	0.031	0	0.3435
CPNE3	mRNA	10.7172	33.9853	3.6163	29.3603	41.1694	7.1093	5.6724	22.4406	26.8594	40.6231	28.14	19.9191	26.6783	36.5491	12.0474	26.955	31.2917	39.1866	17.2336	14.323	25.6892	19.1994	23.4498	18.0563	4.9851	16.5044	44.2231	24.9878	16.8383	19.9279	53.5968	17.0017	12.6039	5.6138	26.2431	29.4623	18.926	8.1088	23.006	15.2107	11.7658	32.7386	20.7738	30.8624	5.461	17.3065	20.9333	21.438
CPNE8	mRNA	0.0896	12.7057	0.0548	4.1895	0.1761	8.7339	13.3975	16.9137	14.2698	10.2898	0.0469	25.0248	3.7552	26.6773	0.089	17.7491	9.9514	22.1987	0.1123	21.0633	23.0234	13.0464	0.1599	11.2317	1.7398	0.0231	15.8625	21.9861	17.2536	21.557	10.7336	17.2756	0.0378	0.1635	17.0118	7.0179	15.1924	0.0472	0.062	5.599	14.8986	0.3934	20.2168	22.2783	21.3845	18.29	10.5516	5.0554
CPSF6	mRNA	18.5715	34.3119	56.8661	54.9295	54.0546	33.4847	27.7884	68.7011	17.3142	46.9414	27.8866	22.5256	36.1354	35.8462	41.1564	28.974	40.4022	58.9588	29.3671	17.6057	20.3062	27.0164	30.161	30.7655	27.2933	21.082	30.815	31.2409	24.6908	17.4093	27.5651	41.2466	34.4673	23.3577	26.508	28.1248	50.2923	44.1659	35.455	30.0672	33.5894	56.466	20.4111	46.6955	25.779	36.1186	19.2974	35.5491
CPT1A	mRNA	26.136	58.1203	66.9281	67.8212	59.6371	45.4865	32.9797	67.2612	58.5119	92.3682	49.4488	69.9411	67.0975	53.8023	62.8592	134.768	65.3805	122.649	54.7243	72.8868	97.0373	46.5141	35.0478	197.053	68.6275	43.1414	29.5571	50.3701	58.7252	68.352	105.002	91.2321	31.8506	27.82	74.6427	50.5594	51.4733	53.0489	69.3066	91.1026	68.5017	110.567	51.2265	88.39	43.4768	60.9626	82.6449	66.6903
CPT1B	mRNA	35.4938	34.3755	9.1343	28.5826	19.1591	41.1634	65.496	19.5676	41.7769	23.0265	24.3628	35.983	41.881	27.4023	15.3095	32.1472	26.7654	34.0416	29.3902	23.9217	30.5663	23.714	18.3701	33.7066	41.7194	22.1963	18.1466	31.6592	42.0395	28.0279	28.4358	18.8747	40.4057	51.2416	15.1536	24.9538	39.7884	38.1269	28.6796	20.723	58.412	12.747	30.9063	16.9633	43.7408	32.5989	44.9924	30.1859
CRABP2	mRNA	1.6444	0.1767	0.2077	1.178	0.2955	7.3588	1.7874	2.1452	1.2437	0.0748	0.5929	0.9306	1.8614	0.5807	0.1835	0.4667	1.152	0.3934	0.2388	3.525	0.7911	0.6851	0.3704	0.4579	1.0298	1.4777	0.7385	0.3987	0.5994	0.5943	0.6194	0.5595	0.0631	0.7376	0.8287	1.1376	0.2117	0.2225	0.7193	0.8272	2.7042	0.7531	1.3177	0.1595	1.1276	0.3206	0.5665	0.8423
CRADD	mRNA	0.8494	3.893	4.6681	7.9788	4.9911	3.2433	1.1338	5.0811	2.0514	5.5849	2.5925	4.2888	16.3658	2.7527	8.2924	2.4256	5.4328	8.0055	4.9766	7.8929	2.3077	5.1687	3.0877	8.0683	8.7206	7.4895	3.7833	2.5962	3.6751	2.679	2.3664	4.1364	5.8892	2.754	12.5088	12.987	6.5312	4.1393	3.2709	5.6115	1.9225	6.1224	2.1852	2.4194	4.1207	3.5639	6.5704	7.795
CRBN	mRNA	49.6284	41.7068	53.9718	21.9415	40.8512	24.1382	29.9006	26.8492	21.6613	46.9661	29.5057	25.5328	28.5386	36.2692	33.3622	28.6338	23.3326	35.8806	36.4603	14.4506	20.2907	27.4284	29.6672	23.0178	16.1211	27.9072	22.2449	18.4134	25.7341	25.2641	24.6573	30.5594	27.4543	35.5918	28.9394	21.3172	26.8989	35.0877	26.2663	33.2116	27.2444	39.7944	24.381	42.8082	22.5984	24.9672	24.5923	32.393
CREB3	mRNA	8.7057	9.5009	5.8968	5.4011	6.2684	13.4223	12.5885	9.3463	11.6143	10.3957	8.4295	12.2679	12.2921	10.4938	7.4577	10.3804	8.4456	8.2082	8.9374	12.5268	9.5087	10.5125	8.6627	10.032	12.5706	12.0641	9.6298	9.568	12.1896	12.1834	10.9969	9.7298	13.1097	13.8784	9.8025	10.4131	10.6662	11.4345	9.151	10.7051	15.0005	7.6195	13.3346	9.9724	11.6191	8.0345	13.9724	10.8173
CREB3L1	mRNA	0.0157	0.1121	0.0835	0.048	0.0446	0.0209	0.019	0.0476	0.1056	0.0731	0.0766	0.3083	0.479	0.0908	0.0904	0.1742	0.1128	0.0145	0.265	0.6256	0.1304	0.0416	0.027	0.0662	0.1075	0.2368	0.0497	0.0786	0.3076	0.0175	0.3745	0.0328	0.1017	0.5537	0.0131	2.2349	0.1234	0.0292	0.0758	0.5572	0.0299	0.1093	0.0646	0.042	0.0948	0.0561	0.0287	2.4414
CREB3L2	mRNA	21.0406	12.5709	37.7018	23.6495	19.9476	8.7698	7.6368	26.1637	26.7719	21.0029	24.3707	18.7655	9.4292	21.2347	20.8265	9.3368	33.8172	24.8027	25.3603	16.22	18.5477	19.7084	24.1571	23.564	11.7371	10.3472	24.235	15.1151	16.8113	16.5686	19.9722	30.3328	26.6099	18.2029	29.6047	22.4374	22.5991	24.6371	23.8809	15.6353	16.6541	18.9753	18.7027	25.852	9.3461	24.1608	12.5318	15.3888
CRELD1	mRNA	14.854	5.2812	9.6536	7.3048	6.4537	6.6974	12.4576	6.7274	4.2966	13.9292	4.7514	6.8658	8.9035	8.7198	16.6781	13.7542	9.348	8.9053	17.2198	8.1714	9.1604	5.3326	3.9254	10.2069	14.2309	2.6438	4.6652	7.8398	9.5437	8.2966	7.4829	7.4464	15.9011	26.5296	6.1053	8.5718	11.1762	7.8711	5.7662	10.8525	10.7222	5.2083	8.3886	8.5617	9.0321	9.7923	8.0025	8.5972
CRHR2	mRNA	0.0452	0.1369	0.0144	0.0361	0.096	0.1375	0.1873	0.0799	0.012	0.0352	0.0471	0.1081	0.0397	0.1249	0.0314	0.5522	0.03	0.0431	0.0513	0.49	0.0493	0.0002	0.0813	0.0768	0.0289	0.0651	0.0374	0.0178	0.0225	0.1107	0.0453	0.1472	0.0674	0.0139	0.0367	0.1616	0.0495	0.1178	0.0588	0.109	0.0324	0	0.0624	0.0205	0.0388	0.1925	0.0337	0.1287
CRIP1	mRNA	4.9065	177.436	36.8183	3.9616	5.172	179.312	701.449	25.6936	126.03	6.037	60.3556	541.879	100.344	66.6336	13.6385	141.033	10.1407	12.7204	53.6024	26.9161	304.277	178.493	23.673	60.2388	95.1951	65.1532	7.7813	212.332	73.0007	324.128	36.4758	60.9026	43.0282	53.9237	28.004	35.5461	34.012	21.0489	50.8969	57.0018	248.162	10.2844	240.78	50.7604	37.9718	8.0259	236.076	15.2029
CRIP3	mRNA	0	1.1525	0.0935	0.0296	0.2014	0.0326	2.2883	0	0.965	0.4496	1.8096	4.0129	2.4792	0.9443	0.4574	0.9145	0.497	0.097	0.018	1.4039	1.0424	0.5758	0.2549	0.4571	0.2578	1.0391	0.8229	1.2668	1.1725	1.3296	1.4204	0.1023	0.668	0.0832	0.8743	7.0302	2.0556	0.2384	1.3156	1.0255	1.6753	1.2178	1.0734	0.1539	2.7846	0.5972	0.9458	1.771
CRLF3	mRNA	34.0854	47.3988	50.136	30.4875	53.8856	18.3535	14.4842	36.6642	33.434	44.057	49.4153	42.9742	32.6135	48.7138	35.3805	16.4508	32.6997	54.0392	34.6651	25.8241	27.8222	44.7524	60.9437	32.4968	21.5079	39.6166	59.7329	20.6175	35.9203	35.3784	35.2869	41.6615	38.9694	17.7959	39.4257	32.8059	41.6444	38.156	40.1029	34.9604	39.4923	60.4996	37.3525	44.4906	39.58	17.9292	28.1092	26.9042
CRY2	mRNA	4.6468	6.6497	6.795	9.004	5.6434	5.9084	32.0941	4.8008	8.3736	6.034	5.4151	7.9413	9.805	7.5511	6.6036	22.4371	6.5236	7.4163	8.233	5.0351	7.2773	4.107	6.4446	7.897	9.6234	5.1838	6.3645	6.1407	7.0644	6.6921	13.6129	5.8719	7.7286	7.1237	3.4855	8.6082	7.0273	6.9276	6.6497	8.1015	6.4886	8.7584	7.2943	5.3542	8.6945	8.1095	8.2297	10.7286
CRYAA	mRNA	0	0.0184	0.0166	0	0.0426	0	0.0903	0	0	0	0	0	0	0	0	0.1102	0.0627	0.0504	0	0.7025	0	0	0	0.1405	0.0212	0	0	0	0	0	0	0	0	0.0425	0	0.02	0.0406	0	0.0531	0.0115	0	0	0	0.0233	0.0323	0	0	0
CRYM	mRNA	0.0429	0.0931	0.0287	1.0051	0.0035	0.3428	0.0279	0.1802	0.0123	0.1151	0.0793	0	0.1866	0.1294	0.0411	0.0371	0.2056	0.1587	0.0502	0.1408	0.0486	0.0621	0.1215	0.0656	0.027	0.0688	0.0695	0.0303	0.0433	0.0608	0.9644	0.1177	0.0284	0.0836	0.0186	0.0725	0.0958	0.3908	0.0937	0.8356	0.0315	0.2962	0.008	0.0963	0.2055	0.1573	0.0553	0.8555
CSDC2	mRNA	0	0.1298	0.0146	0.0704	0	0.0571	0	0.0436	0.0965	0	0.1145	0.0786	0.1556	0.0546	0.0157	0.2401	0.0184	0.0188	0.015	2.9738	0.0983	0.0108	0.0351	0	0.0414	0.075	0.1293	0.0138	0.0503	0.1368	0.0765	0.0213	0.1445	0.0151	0.0595	0.1266	0.0306	0.0152	0.1065	0.0169	0.0919	0.0229	0.1429	0	0.0553	0.0494	0.0149	1.9401
CSF1	mRNA	0.5594	0.656	2.3696	4.0082	7.577	1.5833	2.4259	1.2371	1.7739	0.3108	0.7504	1.4758	2.5536	4.2878	2.1182	9.8966	11.1693	0.728	0.1313	13.3331	0.8624	0.6815	0.4842	1.0979	0.477	0.9234	1.319	0.7474	7.5764	1.2901	12.7722	4.2543	0.7251	0.3049	0.7216	1.0933	0.9005	1.2586	0.7322	5.7176	2.2747	10.5704	1.8131	0.2106	4.3113	1.0538	1.3691	45.4859
CSF3R	mRNA	733.31	155.154	330.636	140.133	176.996	267.622	231.618	142.009	331.214	125.165	259.769	127.353	208.708	266.185	327.316	52.5112	440.736	398.771	324.147	113.519	164.79	99.7319	235.078	116.897	157.891	317.149	207.866	116.384	146.825	165.359	350.16	139.145	464.669	861.677	150.647	146.545	363.871	222.578	484.111	231.487	149.15	23.8455	265.504	107.119	188.693	65.3566	227.504	228.603
CSHL1	mRNA	0	0	0	0	0	0	0	0	0	0	0	0	0	0	0	0	0	0	0	0.2243	0	0	0	0	0	0	0	0	0	0	0	0	0	0	0	0	0	0	0	0	0	0	0.0104	0	0	0	0	0
CSNK1G1	mRNA	12.3682	12.6057	12.1901	9.2873	11.1511	8.9907	0.8438	25.984	8.1824	10.2498	13.254	9.2281	11.9449	14.1377	8.579	14.9458	9.1287	10.7956	19.7927	11.6984	9.5182	7.4608	9.3171	9.4043	7.6149	5.4231	10.6576	5.8256	12.1379	8.901	9.3752	17.1492	17.1938	11.618	12.5254	8.4201	10.6818	9.4945	9.2203	10.5738	10.1554	17.5269	8.0203	11.2061	8.7593	22.1911	5.5543	11.1539
CSPG4	mRNA	0.1428	1.9776	0.1978	0.1049	0.0679	0.2162	0.2592	0.6123	0.2381	0.857	1.2388	1.5908	0.2415	0.4134	0.077	3.9682	0.5212	0.4637	0.4755	1.0459	4.9431	0.1156	0.7533	22.7684	12.4248	0.087	0.4736	0.4277	0.5011	0.419	0.2472	0.6419	0.9742	0.1909	0.1413	0.9634	0.5021	0.0755	1.159	0.1398	0.7884	0.7752	1.9361	0.1217	0.1233	0.1767	0.8864	0.2195
CSRP1	mRNA	14.8569	12.9435	13.0806	12.8947	9.1272	19.9783	26.8866	14.3077	25.2404	9.4609	21.0002	25.6021	18.5947	21.9107	17.8566	14.1566	18.2592	14.1842	14.0651	29.6062	35.5759	23.1175	17.9606	14.9833	13.9604	16.9512	20.57	33.0742	19.4499	18.5433	30.1916	17.9966	12.9388	12.7878	22.6064	18.5965	14.8539	7.7564	17.6794	15.569	12.8994	7.1028	22.9899	16.5059	14.3023	11.3019	28.3399	18.705
CST7	mRNA	1220.66	19.2097	21.5502	16.7873	348.799	171.162	113.467	264.116	321.426	143.19	82.4505	30.2514	37.3809	231.802	98.017	45.3936	102.973	8.0305	681.27	48.8309	12.6729	50.8888	31.2478	47.1079	37.1056	7.0793	362.981	25.2133	72.7604	62.295	374.775	86.9596	729.641	2552.96	55.1016	41.0906	396.765	226.333	197.573	61.6304	32.9475	15.8278	27.3384	90.9482	37.9472	40.2367	148.434	431.077
CSTB	mRNA	33.3612	64.4266	37.5543	37.4946	39.1334	33.2292	72.3129	35.0068	225.701	35.8248	37.663	110.161	56.5899	44.43	21.3	30.8813	32.4457	17.5904	92.4434	44.4539	72.2388	80.1414	37.3454	47.4476	57.9819	152.64	34.7536	93.0201	84.2001	95.6254	70.5293	21.5677	90.8353	33.8722	77.7745	35.2748	50.3815	41.5886	50.9245	59.6763	43.1987	38.5023	104.537	40.2773	70.2386	60.1354	56.8841	34.6041
CSTF2	mRNA	3.2192	5.7071	7.1372	5.7287	7.268	5.0719	3.1766	7.4332	7.236	6.0887	7.6549	4.8561	6.5111	6.3731	9.7127	5.5419	7.7224	5.927	5.9893	13.4511	7.8801	7.8888	6.0583	8.381	5.2026	6.2949	7.4381	6.7407	6.9161	5.6809	10.1145	7.4256	7.3094	5.839	7.0199	8.8827	7.6489	8.6404	6.5964	9.0884	5.3275	5.6037	5.541	9.2078	6.9743	9.5087	7.0401	12.1072
CT45A2	mRNA	0	0	0	0	0	0	0.0624	0	0	0	0	0	0	0.1132	0	0	0	0	0	0.2171	0.2027	0	0	0	0.3026	0	0	0.0504	0.0421	0.128	0	0	0	0	1.4193	0.1621	0	0	0	0	0	0	0.0614	0.1137	0	0	0	0
CTAGE5	mRNA	8.9788	12.6285	12.0247	11.4396	11.0406	9.2799	8.6475	12.1396	10.9844	11.1491	14.0478	12.6394	8.0323	13.3263	9.0669	10.5944	11.4205	13.692	10.5299	8.4111	9.8165	8.7307	10.4422	9.4024	11.1841	10.2696	11.6621	8.5286	9.8616	9.9534	8.7369	10.5135	12.7341	9.8861	16.3189	7.8527	11.6079	11.424	15.356	9.3783	10.911	12.2358	8.6289	13.7287	10.0458	8.7532	8.7771	7.4603
CTGF	mRNA	3.8637	0.0438	1.0517	5.9857	0.2298	0	0	0	0.9914	0.0411	0.5295	0	33.09	0.3347	0.5952	2.1776	6.4843	0.5075	0	0.7846	0.0969	0.1288	0.1897	0.8112	3.3158	0.0971	0.7474	0.6917	0	0.0367	0.6513	0.0691	0.39	0	0.9736	0.0695	0.4827	0.9077	0.4709	0.2647	0	0.4203	0.0911	0.0396	7.1049	0.1286	0.4122	2.8388
CTH	mRNA	1.9221	0.2749	1.0567	0.9659	1.9761	0.5693	0.379	1.4831	0.6871	2.3503	0.7144	0	0.614	0.6852	2.9957	0.633	1.2937	2.673	1.5906	2.7445	0.1453	1.0056	0.4175	0.4429	0.3999	0.5945	0.3205	0.8699	0.2106	0.5044	1.9282	1.0169	1.8905	0.7602	0.5321	0.912	0.5587	0.8118	0.926	2.8994	0.4701	4.4196	0.1292	2.0781	5.2567	2.1142	0.1216	2.0442
CTLA4	mRNA	0.417	0.4849	0.24	0.4681	0.1605	0.1043	1.129	0.0794	0.556	0.2514	0.0957	0.1436	0.4188	0.3363	0.4418	0.6567	1.294	0.3353	0.0772	0.3321	0.2761	0.4857	0.1457	1.2382	0.517	0.3883	0.1703	0.3702	1.1059	0.3424	0.9278	0.109	1.0611	0.339	0.0327	2.3773	0.1817	0.7801	0.6225	1.186	0.7323	1.4532	0.2368	0.1174	1.1649	0.0254	0.6633	3.7121
CTRB1	mRNA	0	0	0	0.0152	0	0	0	0	0.0031	0	0	0	0	0	0	0	0	0	0	0.266	0	0	0	0	0	0	0.0536	0	0	0	0	0	0	0	0	0	0	0	0	0	0	0	0	0	0	0	0	0
CTRB2	mRNA	0	0	0	0	0	0	0	0	0	0	0	0	0	0	0	0	0	0	0	0.476	0	0	0	0	0	0	0	0	0	0	0	0	0	0	0	0	0	0	0	0	0	0	0	0	0	0	0	0
CTSD	mRNA	585.617	134.988	46.0535	117.39	175.701	271.009	1592.83	168.947	623.394	185.491	183.49	516.572	186.655	515.982	88.2257	362.817	243.339	135.359	102.422	433.279	653.298	621.173	198.514	250.734	165.145	500.34	301.726	1355	823.695	1306.2	470.116	136.679	62.327	132.292	395.541	209.001	228.19	147.67	214.767	204.936	488.705	63.549	1151.18	170.633	305.401	315.594	679.453	152.986
CTSL1	mRNA	1.8833	3.2238	1.2087	5.8943	4.6947	0.2603	5.2955	1.4789	4.9675	0.798	3.4729	18.2919	4.9212	11.0932	4.013	0.8316	11.521	1.9954	0.4943	23.7391	19.0128	20.7342	7.4927	4.0499	14.3969	18.4589	3.6023	9.5656	55.2408	61.0984	13.1829	1.2108	0.8678	0.3639	17.1488	12.5514	1.6197	2.0712	3.1046	4.9122	19.5491	8.3539	22.3347	1.851	17.7623	0.3579	10.5589	38.6786
CUEDC1	mRNA	0.5812	3.2687	0.1211	16.8886	1.0797	0.8188	2.9145	0.6274	2.9448	2.0682	5.9519	3.116	2.2618	1.6996	0.1622	0.2447	1.9158	0.1546	0.141	1.2638	5.0515	4.8117	3.5082	1.6161	0.5465	5.5986	3.2947	2.4567	4.3661	5.5409	1.4158	1.0244	0.1502	0.3092	1.0794	1.8166	1.7874	2.6021	3.3399	1.4905	7.7285	0.7347	5.8294	0.6062	4.1042	1.2206	4.7168	0.7245
CUEDC2	mRNA	26.3654	21.7129	19.6756	25.7763	19.7264	54.5254	50.8905	22.4779	22.4623	26.7655	22.4179	24.3494	31.7791	20.9111	39.9748	29.4535	23.9596	27.2989	25.5349	37.6093	25.2464	23.5876	21.5944	34.7981	39.2137	37.4122	24.27	30.1744	26.5607	24.7337	26.1044	26.1966	27.1361	34.7309	19.975	30.2574	33.6576	43.3352	29.7083	28.0984	23.1813	13.9418	30.9924	26.4748	30.779	33.5015	56.4238	24.6494
CUX1	mRNA	31.3842	17.5924	29.0392	26.8716	21.8938	45.2351	28.4845	30.4497	27.6186	33.2263	27.323	27.9297	15.4047	21.5682	23.2526	28.549	34.1158	41.3939	28.0762	26.0522	22.2987	22.1743	31.5539	29.3691	21.7233	19.5743	32.4765	22.5662	28.9441	23.3643	17.0496	35.6306	28.5211	21.7253	28.3353	27.5021	30.0769	26.1238	30.0228	23.5801	33.0004	30.4285	28.9192	22.9613	20.7088	41.9704	25.367	15.1491
CWC25	mRNA	29.0648	17.8229	16.3034	30.2436	22.9267	57.1236	35.5297	32.7737	18.4205	14.7694	16.9128	19.1498	18.8898	21.4703	25.6102	15.9672	23.12	21.0178	17.9653	21.7849	15.8876	19.3245	17.4884	20.5679	25.353	17.3928	23.5657	28.0057	18.7767	16.5586	17.5721	21.6665	26.7813	21.0393	25.7471	17.153	20.5005	18.8809	25.7208	18.5865	32.8929	26.7519	18.1336	21.9638	35.0082	25.0142	22.7292	22.8392
CXCR3	mRNA	0.4622	0.747	0.4755	1.7496	0.4672	0.6603	0.6019	0.3545	0.6438	5.6501	0.7041	1.7442	0.9465	0.4692	0.9713	1.8406	2.0062	0.3381	2.5077	3.5736	0.7991	0.7434	1.0674	3.5648	1.1216	0.3828	1.0409	0.1715	1.864	0.9906	1.6506	2.5399	2.7849	3.5961	0.3843	8.7701	1.5153	6.5425	0.7624	3.5115	1.6162	2.2802	1.2982	0.6429	1.465	0.7635	2.5582	4.838
CXorf58	mRNA	0.0907	0.0989	0.2116	0.1542	0.6592	0.084	0.0088	1.1704	0.1478	0.1585	0.0883	0	0.2244	0.2418	0.2493	0.0864	0.1794	0.1428	0.2155	0.1698	0.6146	0.2086	0.1454	0.1958	0.5948	0.5	0.1148	0	0.0521	0.0303	0.1992	0.0136	2.5609	0.0468	0.1811	0.3639	0.1819	0.3852	0.0428	0.0553	0.0213	0.1999	0.0524	0.0645	0.0157	0.3067	0.3	0.5146
CYB5R1	mRNA	31.11	11.3302	11.4328	12.8247	13.7351	10.089	18.7188	11.9822	25.9435	18.4003	13.4168	20.3446	14.9305	17.1678	12.2486	15.3007	8.8138	4.9356	20.1997	24.0646	17.1736	9.4438	13.6366	16.5416	24.3643	15.1463	11.4791	16.4177	17.7905	18.3158	20.486	11.2476	12.2469	19.0129	15.3099	17.1783	11.9939	13.7501	13.5126	17.3143	16.9768	4.5079	21.0241	19.7886	21.8105	6.3479	25.5565	19.0228
CYB5R2	mRNA	0	0.0101	0.0344	0.1353	0.0114	0.0157	0.169	0.0122	0.0103	0.0112	0.0391	0.037	7.9416	0.1211	0.0185	0.1272	0.0721	0	0	0.3729	0.7753	0.1901	0.038	0.1108	1.1028	0.0226	0.087	0.1458	0.0669	0.2202	0.1973	0.0126	0.2261	0.0695	0.7215	0.1928	0.0421	0	0.0132	0.0688	0.3484	0.1554	0.1487	0.0606	0.0217	0.0467	0.0264	0.1136
CYB5R3	mRNA	26.6617	29.4369	35.6122	54.1073	25.6367	62.0969	114.775	34.3888	76.0737	29.7524	44.4076	55.2442	67.2776	33.4084	46.4075	81.9672	52.1947	48.7367	87.9625	78.1316	78.5974	42.4533	43.4985	72.5299	72.7805	59.0219	39.9063	90.4607	61.8441	54.9039	66.1419	45.1032	47.1999	116.417	39.6461	64.0652	54.2087	52.4806	57.5335	64.566	47.7847	22.4295	82.2675	32.1627	47.0573	63.6296	105.424	82.6279
CYBASC3	mRNA	11.5205	11.4229	9.8198	30.6211	8.5709	15.3552	16.1663	10.2362	13.6509	10.1958	15.1132	14.3134	14.2119	12.12	10.6937	16.332	14.1812	10.8259	15.3447	21.8893	15.2379	10.9435	14.033	57.8479	20.4617	12.5539	14.4584	20.4533	17.9733	15.4761	9.9763	10.4033	13.6019	19.2483	13.3781	25.8161	15.3243	23.1038	15.4882	14.8353	14.4021	7.6946	19.0221	11.2853	12.7864	16.7752	26.0003	20.1949
CYC1	mRNA	19.6595	25.6752	32.7716	31.0466	23.2964	69.2751	75.0463	26.5534	31.153	25.8349	24.0662	31.5581	37.5895	22.2488	50.2465	34.0646	61.9866	43.5919	65.1291	64.8504	43.157	30.9	32.6169	49.6835	64.1835	45.05	28.5492	59.5593	38.3351	32.8919	52.8209	30.6184	32.8106	33.192	22.9403	62.7103	45.6664	45.8326	37.8103	45.3283	28.6025	12.3299	37.9116	27.2674	36.8963	46.7145	80.5292	44.9902
CYP19A1	mRNA	0.0068	0.043	0.0024	0.069	0.0126	0.0338	0.0066	0	0.0291	0	0.0165	0	0.0193	0.012	0.0469	0	0.065	0	0.01	0.043	0.0404	0.0552	0	0.0086	0	0.7863	0.0031	0.0135	0.0111	0.0479	0.0433	0.0071	0.243	0.01	0.1014	0.0086	0	0.0126	0.0979	0.0168	0	0.0095	0	0	0.1033	0.0197	0.0148	0.0381
CYP1A2	mRNA	0	0.019	0.0177	0.0609	0.0078	0	0.0161	0.0249	0.0142	0.0077	0.0042	0.0726	0	0.0074	0.015	0.068	0.0529	0.0305	0.0122	0.1996	0.0019	0.0088	0	0.0344	0.0151	0	0.0006	0	0.0068	0	0.0137	0	0	0	0	0.0418	0.0145	0.0257	0.0067	0	0	0.0278	0	0	0	0.0161	0.006	0
CYP26A1	mRNA	0.0104	0	0.0155	0.064	0.0395	0.0954	0	0.4009	0	0.0194	0.0112	0.1374	0.1279	0.0186	0.0018	1.6739	0	0.0384	0	2.0568	0	0.0332	0	0.0709	0.0929	0.0918	0.066	0	0.026	0.0125	0.026	0.1281	0.1229	0.0149	0.1453	0.0662	0.0182	0.0155	0.0203	0.069	0.1428	0.7358	0.0172	0.0094	0.0471	0.2697	0	0.0545
CYP2E1	mRNA	1.4466	0.0329	0.9304	0.0365	0.5386	0.1027	0.0794	0.3528	0.0617	0.3204	1.4042	0.5447	0.4524	0.0611	0.3214	0.9428	0.2104	0.6853	4.2972	0.1174	0.0474	0.0755	0.3617	0.5524	0.0952	0.136	0.1205	0.0161	0.1535	0.0917	0.5714	0.2541	0.8701	0.6049	0.02	0.0766	0.1306	0.9001	2.573	0.2974	0.1994	0.5074	0.1919	0.0404	0.0413	0.2995	0.0564	0.8175
CYP3A4	mRNA	0.0186	0.1499	0.114	0.1591	0.0308	0.0373	0	0.2261	0.0406	0.1282	0.0434	0	0.0611	0.0632	0	0.0803	0.0735	0.1595	0.1635	0.0753	0.0589	0.0535	0.0161	0.0164	0.1605	0.1679	0.0169	0.0237	0.0748	0.0351	0.0233	0.0441	0.1208	0.144	0.0454	0.0007	0.0967	0.1422	0.0475	0.0593	0.1303	0.0638	0.0717	0.0687	0.0302	0.154	0	0.0561
CYP4F11	mRNA	0.1672	0.0242	1.377	0.0078	0.1716	0.0101	0.031	0.3312	0.0327	0	0.3494	0.1589	0.1042	0.4275	0.6553	0.0179	0.0542	0.007	0.5459	0.1031	0.0062	0.0323	0.1341	0.1402	0.1658	0.0882	0.0069	0	0	0.1757	0.1641	0.0159	1.3033	0.2443	0.1017	0.0743	0.2649	0.1824	0.2943	1.3156	0.4303	0.4755	0.0799	0.1282	0	0.0976	1.0018	0.1753
CYP4F12	mRNA	0.0458	0	0.0107	0.2293	0.1606	0.1929	0.0162	0.1887	0.148	0.0544	0.1343	0	0.0512	0.0614	0.1451	0	0.2594	0.0585	0.2482	0.1522	0.0263	0.0289	0	0.0805	0	0.1119	0.0875	0.0218	0.0492	0.0686	0.0633	0.0313	0.4513	0.8164	0	0.3854	0.0393	0.0442	0.0724	0.0781	0.0965	0.2579	0.0124	0	0.5749	0	0.0114	0.9588
CYP4F2	mRNA	4.433	0.7089	3.7441	0.0383	1.2975	0.0437	0.3607	2.017	0.5394	0.3163	0.957	0.1564	0	0.3552	3.8363	0.103	0.2969	0.0202	3.749	0	0.0385	0	1.037	0.1103	2.1224	0.8418	0.1779	0	0.0539	0.0547	1.6548	0.0229	3.0673	0.2707	0.7384	0.9061	0.1716	3.5584	1.4199	11.3379	1.2614	7.6	0	0.3229	0	9.0922	1.9492	1.9502
CYP51A1	mRNA	4.4272	16.6386	7.7787	8.3593	12.7535	5.3921	4.798	13.0282	8.0476	9.8492	10.2088	9.4238	4.6612	7.7271	16.8368	9.8205	7.4329	3.804	9.8673	7.8943	12.1463	11.4651	10.7632	5.2237	11.8702	17.6556	7.567	6.6427	9.2693	7.6354	6.4546	15.8956	5.675	8.1231	10.7788	10.2741	7.6472	4.6449	6.9211	7.5233	9.8422	2.3071	6.6539	21.0477	8.5854	14.5072	5.4495	6.1119
CYTH4	mRNA	2.3011	31.39	3.516	48.4621	18.4684	28.5104	90.8597	4.9248	31.549	28.7972	32.9563	45.4899	46.7002	20.1429	3.7781	94.2895	14.5704	9.5101	4.1528	12.2044	30.4593	37.3182	21.861	38.6744	86.6099	41.4887	18.4153	32.2421	48.8037	51.4964	29.1441	27.644	4.6685	3.0214	14.0334	59.8144	13.323	36.0692	22.463	19.0683	52.7593	11.9898	53.4219	9.6827	28.2886	26.1305	22.8066	14.071
CYTL1	mRNA	51.2849	0.1641	154.338	4.8005	113.202	38.6675	7.41	99.2879	5.4832	159.281	22.027	42.2394	23.7945	18.0331	169.876	4.3403	98.7705	104.088	284.389	17.6357	3.325	1.9985	19.0183	24.2482	0	7.3335	4.7989	0.6965	26.6345	17.3887	123.502	42.5709	97.3077	25.343	15.7488	12.0107	23.849	124.969	61.5996	5.6189	0.4954	95.3533	16.7451	17.4035	13.1514	75.9158	21.2901	44.3503
CYYR1	mRNA	0.9474	0.0399	0	0.9432	6.9174	0	0	0	0.8616	0	0.0341	0	10.2804	0.0747	0.2586	2.0539	0.1889	0.0464	0	0.0568	0	0.0089	0.0072	4.6201	0	0.0615	0.599	0.113	0	0	18.4783	0.035	0.2767	0.0681	0.0559	4.5305	0.1027	0.8235	0.0919	0.3952	0	0.1691	0.0208	0.0151	3.0999	0.0163	0.0245	13.064
D2HGDH	mRNA	20.5637	9.551	5.0176	8.6735	6.9921	11.3821	56.6945	5.9885	9.005	10.7426	6.2817	10.1356	23.9538	13.32	5.9036	14.8598	12.215	16.661	15.9646	6.8194	12.2438	6.4558	8.5427	30.2599	18.8125	4.7095	7.3904	12.0877	11.0887	13.3767	7.5401	10.0694	13.2993	10.1523	2.6725	14.5542	20.5695	18.3621	11.4851	14.5039	19.0946	10.2719	16.9784	13.9227	12.4774	15.2636	20.7456	8.535
DACH1	mRNA	8.7377	24.2291	3.6404	23.3834	0.9003	4.3965	0.5981	3.2294	6.1971	0.0414	8.3058	5.8049	12.6025	4.5059	6.6026	18.0573	3.6331	9.6251	1.8504	7.6821	5.1246	20.9675	8.5416	0.7034	71.5773	11.3406	4.723	8.392	1.5389	1.8146	2.0449	0.519	2.8367	2.5963	159.023	9.3534	0.2175	0.2845	8.6134	8.6694	1.0501	0.1682	2.2682	0.8956	4.8284	0.024	3.9729	2.0281
DAGLB	mRNA	20.8526	17.1765	28.9398	16.075	20.0349	24.6121	20.9714	18.3197	21.4989	26.3243	23.6589	16.8743	18.9417	11.6394	33.2123	20.7551	20.1479	18.7669	17.9646	19.2669	17.3659	15.1352	22.7513	16.4363	36.2217	18.3569	15.2852	17.064	18.1967	15.7636	11.7777	17.2919	23.6939	22.5284	11.5159	18.1014	22.3964	27.2035	33.9358	17.7131	19.616	17.1842	20.3773	13.059	18.7	16.1475	19.1974	8.1897
DAK	mRNA	7.017	6.7729	5.5221	8.2081	5.7289	12.5037	9.7509	7.8663	6.3782	7.8137	7.0118	6.3329	7.9084	7.5834	7.4821	6.1661	10.4566	5.5843	7.9382	14.6611	9.5143	7.5643	7.106	21.6559	15.409	8.644	5.9861	12.4917	9.2349	8.0345	6.6943	8.0271	5.7525	10.6255	7.5466	11.9268	8.5698	6.3988	7.2979	7.9527	11.1345	6.5804	9.4453	7.6924	5.6489	10.5954	19.2834	9.6555
DAPK1	mRNA	0.7924	31.4417	16.4282	36.3084	10.2211	3.4123	4.7291	21.4	6.6612	0.383	24.4335	8.151	54.5605	3.0935	10.875	41.1797	16.6639	42.7345	17.948	2.9114	12.0119	5.8413	20.165	16.3814	4.432	13.9288	4.6808	5.732	18.459	14.3434	28.28	25.5868	16.2958	3.0686	1.9692	25.111	12.1112	11.7325	24.5879	33.8911	8.8721	21.8504	11.2743	16.7573	7.1318	1.2282	7.6685	13.3013
DARC	mRNA	0.9929	0.1519	0.0547	4.3029	1.8056	0	0	0	0.7881	0.2317	0	0	0.1309	0.1703	0.2064	0	1.2487	0.2291	0.1268	5.9512	0.0672	0	0	1.6447	0.1129	0.392	0.9516	0.4511	0.3925	0	0.9863	0.2398	0.2705	1.2706	0.0637	3.772	0.7701	0.7271	0.1359	0.475	0.1956	2.6368	0	0	9.0158	0.0557	0.643	7.8746
DAXX	mRNA	17.4004	22.0769	24.4447	18.8672	20.642	24.2479	10.9455	24.1072	26.0275	25.8708	22.4262	20.4138	28.1462	24.2044	27.5804	28.3323	26.8513	24.0532	24.5352	34.9684	23.0456	22.772	21.2629	29.6584	30.3206	24.1656	24.6246	22.4	26.3218	21.7378	26.0852	26.2481	27.2544	21.0229	20.7456	31.4714	26.4766	33.4502	27.0395	32.7736	23.8993	17.0059	28.6448	28.1532	19.0432	29.135	39.476	31.508
DBNL	mRNA	45.7312	55.4692	28.2014	55.0043	45.8006	44.501	83.5206	35.4651	65.9939	53.2666	74.1851	79.2052	39.0015	74.7353	42.7614	50.1935	52.2148	41.2384	43.4051	83.0117	107.658	59.3068	76.3161	73.9466	80.1323	59.129	60.0822	115.055	83.5912	92.0366	32.9661	45.6358	37.2954	52.6709	50.979	67.0677	61.0712	71.1034	72.9953	49.5083	82.5861	22.6124	108.052	44.7154	68.3822	44.8507	118.934	36.5237
DCAF4L2	mRNA	0	0	0	0	0	0	0	0	0	0	0	0	0.0178	0	0	0	0	0	0	0	0	0	0	0	0	0	0	0	0	0	0	0	0	0	0	0	0	0	0	0	0	0.0524	0	0	0	0	0	0
DCLK2	mRNA	1.0306	0.0434	1.1907	0.4093	0.2084	2.7152	0.3324	0.4435	0.0784	0.0772	0.0705	0.2275	0.4935	0.0823	2.3453	0.5428	2.109	0.1526	6.0503	0.4236	0.1307	0.6856	0.0883	0.5649	0.2252	0.168	0.0946	0.0208	0.3557	0.1876	1.078	0.3028	3.2397	4.3636	0.1368	0.451	0.3086	0.0796	0.1066	2.4108	1.1458	0.1703	0.0839	0.0609	0.1719	0.1593	1.7084	1.2956
DCLRE1B	mRNA	3.2486	6.7187	4.5579	4.3473	8.4363	3.432	1.6983	5.3959	9.1754	3.2466	8.7419	6.3193	4.8371	5.9992	5.7464	4.6492	5.3361	4.9638	6.0923	9.8257	7.8527	9.0413	7.672	5.0016	1.9019	9.0435	11.5791	4.3325	6.0604	7.1574	7.3646	4.933	6.8348	4.7893	9.924	6.0163	5.7935	6.266	5.812	5.0962	4.783	6.0684	5.3704	5.9556	6.4563	7.9823	4.1221	6.4745
DCP2	mRNA	15.6829	31.6666	31.3584	16.2534	24.6353	6.1154	6.3693	12.0182	11.7794	18.011	25.1864	14.487	15.9793	22.3073	19.8544	13.0545	17.8311	25.7234	17.1648	14.7977	16.5212	17.3861	29.8521	12.7441	6.6234	16.148	39.6026	10.6483	14.2481	17.2716	10.2737	17.8716	17.4083	9.7954	26.2297	13.8456	21.6192	16.2935	16.6927	14.1594	12.5574	28.2688	13.2473	20.1873	18.3891	18.2505	6.093	11.397
DCTN1	mRNA	18.0874	23.9258	24.4902	29.783	18.7094	30.9142	39.646	22.089	25.608	24.5115	21.3005	22.2668	34.3591	21.25	27.6694	25.4795	25.9407	23.1851	36.3725	34.0715	28.3758	21.3816	20.8049	28.4828	36.7954	24.1741	23.5537	31.2504	28.5835	28.9468	24.316	27.8757	23.7848	30.1357	26.0665	36.3435	25.7582	25.4543	24.0139	39.7059	26.1005	20.7695	29.4522	21.7728	20.791	31.456	42.9163	28.2516
DCTN2	mRNA	28.7804	45.3793	32.1978	42.2227	34.9588	56.9465	48.626	26.6304	37.3199	37.7089	36.6728	36.5692	39.071	39.0131	30.6129	24.8422	30.5222	36.248	40.9905	53.3265	47.42	46.6094	32.7647	30.304	45.1873	52.9433	37.533	49.5607	33.8765	36.8642	25.9443	36.2848	33.9154	36.8343	63.0003	38.8941	32.5959	36.6266	34.2898	44.4823	34.7816	29.6237	42.0801	37.3028	37.4701	31.2939	50.3754	39.2254
DCTN4	mRNA	17.1827	27.5196	29.5328	35.0919	29.7124	32.2291	42.39	61.1031	18.8782	25.5553	24.3983	25.6515	58.6774	32.0818	29.6968	24.2739	29.6767	22.8221	16.8288	26.7854	31.5672	26.0845	26.3731	36.3274	33.6589	24.0213	26.7863	39.8844	25.087	25.9602	15.2314	30.8261	17.9028	12.4639	52.1379	35.4435	26.8174	21.061	28.4916	20.3475	42.3989	26.1633	22.1775	34.9456	28.7869	21.9661	17.8158	18.769
DCUN1D4	mRNA	12.2357	7.553	14.5812	7.4636	12.2756	4.4817	5.0898	11.8227	3.9579	10.2023	8.7972	5.8567	8.7398	10.4102	8.4023	8.1722	10.0406	11.0435	11.2206	4.2193	5.4505	3.9906	5.047	5.5899	5.3903	3.1299	7.142	4.2304	7.0025	5.4928	8.8825	9.7979	11.6446	8.1674	6.6125	5.9809	10.4411	8.5448	8.0366	5.9543	9.1895	31.2779	5.5137	11.8825	9.7737	12.7904	5.6091	11.2208
DCX	mRNA	0	0	0	0	0	0	0	0	0	0	0	0	0	0.008	0	0	0	0.0025	0	0	0	0	0	0	0	0	0	0.0073	0	0.0045	0.0045	0.0056	0	0	0.027	0	0.0047	0	0	0	0	0	0	0	0	0.0105	0	0.0085
DDB1	mRNA	36.6354	51.6651	61.4345	74.3038	57.0609	57.8224	50.2326	64.0877	53.0399	58.5147	53.3753	40.3546	58.7975	44.2288	69.7076	95.4421	60.8419	60.4533	61.8045	93.5153	55.6077	42.2385	58.7982	120.889	57.1748	56.7587	52.3955	60.3075	48.198	43.3466	80.484	68.476	44.8425	47.0612	60.1523	78.3366	57.3029	57.4618	59.2751	74.0008	41.5836	51.9618	49.6549	66.1344	45.6065	66.7456	72.3748	79.719
DDC	mRNA	0.0461	0.006	0.0422	0.2306	0	0.009	0.0333	0.0497	0	0.1313	0	0	0	0.0216	0	0.0571	0.0543	0.0112	0.0131	1.8507	0	0	0.0259	0.0207	0.0111	0.0166	0.022	0	0.01	0	0	0.0617	0.2141	0.0538	0.0809	0.0154	0.0616	0.0181	0	0.0201	0.0155	0.2836	0.0401	0	0.023	0.1059	0.0177	0.0384
DDIT4	mRNA	26.6573	21.8917	1.3175	159.262	5.5303	17.0879	30.0914	20.2403	36.7794	81.0727	1.1459	36.2325	18.7847	3.298	2.4118	280.45	121.673	1.4993	3.6009	13.9431	55.5996	5.2766	2.9834	24.8362	186.737	10.8427	4.6609	23.2639	22.4287	9.605	10.5408	8.7227	19.7859	2.8091	1.5656	64.4293	9.4383	8.9836	2.5551	44.4681	60.3423	25.4072	9.8022	0.6092	36.4608	72.794	15.4092	40.4104
DDRGK1	mRNA	14.4652	9.2165	7.9479	12.1378	8.5496	24.6959	20.3941	9.5551	13.8044	10.9492	9.8196	14.8134	11.7206	11.5892	13.5376	10.8711	14.151	10.6396	13.9506	19.8713	17.2803	13.8444	8.1823	15.9189	18.3261	13.3791	12.0135	17.1772	16.8216	12.8017	14.9351	13	20.1481	16.0115	9.5148	16.6318	14.6473	12.4033	14.096	15.4917	13.46	9.222	13.4766	13.4048	13.44	16.7598	21.3604	14.6117
DDX11	mRNA	4.1868	5.793	6.4656	9.9513	6.8615	17.9142	8.7514	8.7517	6.5003	2.8243	8.8076	4.2763	10.9482	3.4639	9.5259	9.1513	12.2355	12.554	5.2838	15.8912	8.4163	7.5166	7.0754	12.9225	13.1798	4.3922	12.283	10.0487	13.2674	5.2123	5.9613	6.2581	24.18	12.6669	3.0732	14.2619	13.5285	12.8827	10.8309	11.0477	9.8605	5.7652	8.0249	10.4818	12.2452	10.0074	8.7562	12.8839
DDX23	mRNA	34.7586	32.6052	32.604	33.741	35.8263	31.0201	13.2385	31.9228	51.8369	39.4634	36.3767	29.4184	37.8264	38.9958	41.2426	38.5524	37.7616	40.8079	37.4294	65.7734	38.2858	36.0858	16.7492	47.4036	42.3231	34.0462	47.0481	34.1527	39.8494	34.9068	39.8919	35.8035	39.4495	31.7584	32.1831	47.9723	44.1409	49.9997	34.8846	43.0984	34.2964	44.0409	39.8626	39.866	37.9335	57.0316	47.7957	50.3981
DDX28	mRNA	4.5028	6.1932	7.0894	7.294	6.4982	13.5328	6.9838	8.9441	3.2972	7.1445	5.5829	3.7364	7.2256	6.2911	9.3754	6.1901	8.0774	7.5055	5.6558	9.0922	6.6317	6.5626	6.9081	8.1708	10.0632	8.5181	6.3346	9.2318	8.1202	5.973	3.4464	7.6598	7.2331	6.2974	5.1481	8.3024	9.17	8.249	8.1025	6.6083	6.1881	4.016	9.7474	8.3889	5.2983	8.8312	11.3524	7.2808
DECR1	mRNA	23.1278	40.2946	24.6323	33.8423	31.8755	29.4443	24.116	24.0919	24.5868	24.2607	42.4943	38.5478	27.5914	42.9907	33.1836	22.4995	27.3845	68.8659	18.4179	49.9782	31.2601	39.3599	48.713	27.3863	35.4481	63.7635	34.8735	36.1581	32.9193	32.2928	28.2208	31.5048	35.9735	18.1396	47.6958	28.4944	40.3018	31.461	31.8009	29.9961	28.0457	34.0696	33.3869	33.8326	36.2979	18.9492	32.5247	42.6806
DEDD	mRNA	15.1004	19.5748	14.648	16.5043	14.9025	18.5305	31.1527	12.5706	21.6782	12.2728	14.5367	20.1835	21.0248	19.7085	12.2084	25.9354	14.7388	14.4686	20.0506	16.4079	19.3213	14.6194	13.0551	15.9036	14.4227	19.2524	15.9933	18.0268	19.7246	19.4948	18.8658	14.8424	17.8965	20.412	18.1336	19.1904	17.2823	18.6668	16.9575	15.0684	21.4456	12.8364	19.3067	16.4738	16.2776	14.4761	22.5106	17.4174
DEDD2	mRNA	20.5579	15.2393	4.9542	14.2835	8.3084	22.6453	41.6971	9.3258	18.6647	13.6144	13.3805	21.7344	16.0244	19.2052	4.5799	16.2491	14.5531	11.1573	12.4737	19.872	17.0468	16.414	14.8204	12.5262	10.1924	19.9881	12.9075	13.9465	29.9237	31.7087	17.6848	13.3159	9.8851	19.1128	8.7321	16.396	9.9894	10.4068	14.7964	14.0775	19.374	6.673	30.8009	8.436	17.4761	22.7331	23.5798	20.7117
DEF6	mRNA	23.6149	31.563	30.175	26.5214	26.5667	45.2377	91.901	23.7749	37.5016	21.3841	33.728	52.5901	44.2005	43.6021	21.2191	54.4443	41.5597	47.2018	28.5517	36.5524	38.9494	34.0228	26.158	49.8251	64.0768	32.0672	41.832	36.9908	39.3403	36.6088	51.2285	45.6553	31.1075	29.181	31.3833	50.8233	50.3445	45.8011	30.4968	37.6754	50.0463	31.9079	54.765	31.1816	34.6272	49.7649	58.0156	41.7036
DEFB1	mRNA	24.995	0.089	0	0.3384	1.8265	2.5752	0.1587	1.5813	1.541	0	2.8232	3.2645	2.7129	35.8095	0	0	0	0.1033	1.762	0.5032	2.3235	265.064	2.1674	0.617	0.4097	0.497	62.1128	21.8581	8.0931	68.9372	37.7939	5.0265	3.73	5.1566	5.2068	1.7726	0.0618	0	2.6017	0.4955	0.2536	1.0919	1.145	8.5984	0	2.5602	0.0795	0
DENND1B	mRNA	3.3953	4.0616	9.678	5.504	6.0516	2.1368	2.9032	6.287	2.9029	4.979	4.6636	4.4808	4.1408	5.7616	3.668	6.5492	7.0788	5.982	7.227	3.6532	4.7496	3.3387	4.6528	3.5691	3.6668	2.397	4.2151	2.84	2.8036	2.985	5.9721	6.7633	5.6213	3.4474	3.3085	4.5206	4.6564	5.097	4.2436	3.0424	5.2513	9.4095	3.4075	5.3877	2.2551	4.4259	1.763	7.2872
DEPDC7	mRNA	4.0481	2.0215	8.2145	1.68	4.7481	0.3486	0.9937	2.7528	2.4642	0.0883	6.0057	2.5015	0.321	2.4908	6.8005	5.9696	1.6855	4.5661	5.6936	3.4791	0.501	3.7202	2.5081	4.7243	1.1748	0.8333	3.9182	0.7506	1.2856	1.2347	0.5694	0.3721	10.1095	4.7495	1.5849	0.0757	2.6629	5.9496	2.8644	6.5564	1.4235	0.1688	1.3121	3.2646	0.2261	0.0216	2.5593	1.7338
DFNB59	mRNA	2.1486	1.4409	3.0049	4.7361	2.1992	1.8667	0.8454	2.2375	0.7345	1.4661	1.2406	1.2297	1.6333	1.378	1.556	0.1491	0.9698	2.2831	1.4422	0.7417	0.3457	1.2325	0.7099	1.2861	2.1492	0.6066	0.4728	0.2454	0.952	0.3655	0.5857	2.6163	3.8653	1.581	1.1117	0.6291	1.6638	2.9925	1.268	1.2779	1.3512	2.8802	0.7556	2.2247	1.8689	0.6563	1.2961	1.0631
DGAT2	mRNA	1.0158	2.3414	1.2745	4.6598	2.0838	1.0395	0.2461	0.5607	16.8807	2.3757	3.2426	2.3207	3.1877	8.286	4.3652	2.9242	9.9959	0.0963	1.0867	1.3369	3.9859	9.0239	4.7093	2.2084	5.4951	20.6754	4.9078	4.0415	1.2654	4.0495	7.8396	0.153	2.8717	0.3267	11.2671	3.0627	2.5842	0.7746	4.3176	5.0799	1.5427	3.3552	5.8644	0.2127	2.9164	2.8419	3.3961	4.8872
DGCR14	mRNA	3.1507	2.1692	2.2061	2.1514	2.0036	6.4626	12.6735	3.2269	2.8289	3.1897	3.2979	3.6111	3.5894	2.1698	3.0369	5.8254	2.8951	2.6468	2.7611	4.9476	2.8405	2.6203	2.8228	3.7151	4.1395	2.9967	3.2961	2.9525	2.7693	3.1828	3.0089	3.5092	3.7512	4.518	2.1181	4.2818	3.1642	3.6086	3.1072	3.3348	3.605	2.1929	3.7974	2.4079	3.807	5.1137	4.5386	3.8613
DGKA	mRNA	11.8744	19.9138	12.8812	12.2338	13.7788	6.2102	22.8335	10.9364	17.483	13.6222	12.7529	16.5867	19.7462	18.7335	7.8907	22.5088	15.1645	23.9804	14.834	14.7913	16.5174	10.3735	9.9933	20.6509	12.7714	12.3214	16.2695	15.9656	18.4792	16.4151	18.6191	16.2541	25.3184	15.0668	8.6555	21.6158	19.4225	17.1405	11.0931	19.5152	13.5419	31.8456	22.3295	16.9959	22.4341	16.2605	27.5687	22.0612
DGKG	mRNA	19.6866	5.2505	10.1023	3.5475	6.3927	15.4876	1.1818	11.3053	16.2529	4.0968	17.1798	13.4169	9.2196	12.0622	7.6473	5.601	15.9799	14.2959	14.371	8.9618	6.1473	16.7763	16.236	7.2141	5.8309	6.98	17.283	6.449	9.2133	9.9151	16.0899	10.6009	14.8835	20.2989	13.7488	5.7948	15.0612	4.8451	17.174	8.8611	42.3871	10.2842	11.4032	7.6399	13.3909	20.3041	9.0583	6.1247
DHRS12	mRNA	3.2186	5.7198	3.2732	7.0919	1.9046	2.866	3.8036	5.9513	6.5313	5.0428	4.9036	8.1767	11.0754	5.1382	2.4849	10.2076	6.9823	2.3044	3.8501	6.2382	6.4274	3.3549	3.7162	4.8453	7.3387	4.5646	3.5513	3.8475	4.133	4.9224	3.0754	7.0713	5.1195	3.6029	5.3969	5.1605	3.1118	3.525	7.0752	4.299	13.9304	2.8281	7.8868	3.3587	6.7956	3.6506	5.2116	3.8102
DHRS4	mRNA	7.2748	7.8185	3.9355	5.2295	4.239	6.8685	11.4991	4.1364	6.443	5.6194	3.6104	7.4669	7.1806	5.5179	6.3915	2.9128	5.6574	4.9238	6.2593	6.7793	6.9055	7.082	6.0999	7.8435	6.768	9.5411	5.0348	7.4044	7.6344	9.1582	4.1115	6.1314	5.5712	5.2392	6.133	7.7833	6.1328	6.8953	6.7465	5.4344	6.3375	2.0944	7.2007	5.7078	6.5635	7.6592	12.0491	2.2138
DHRS4L2	mRNA	6.2566	8.0291	3.4827	5.9063	4.5262	7.5405	11.0023	4.4359	6.8441	5.2953	3.4252	6.87	5.8374	5.0395	5.6174	3.2548	5.449	4.3174	5.8436	7.8251	7.2043	6.5119	5.4695	9.3835	6.1015	7.8002	5.4354	7.2842	7.5113	8.7933	4.6752	6.6513	5.5011	4.6131	5.8171	9.0289	6.1055	6.0938	6.634	5.8469	7.8338	2.0052	7.0693	4.6595	6.6154	8.6827	11.8625	2.8339
DHRS7	mRNA	56.6151	25.5984	39.3273	33.4927	33.6529	40.4683	23.9159	25.9469	36.8402	43.7381	35.198	44.2224	22.3365	36.548	33.0376	21.5635	31.4604	56.1029	67.7824	23.497	26.428	33.9131	33.4034	36.1037	22.0404	32.7922	34.3145	29.5646	31.0993	28.4113	32.0441	37.8577	48.8257	59.0728	32.091	21.3011	25.8732	45.925	39.5113	31.8636	25.4824	35.3588	39.118	30.0723	33.2423	34.2904	33.7031	30.1815
DHRS9	mRNA	0.309	9.4511	0.1593	0.2429	8.2223	3.543	0.8448	1.6241	1.3654	0.9552	7.1516	5.6637	14.1572	13.12	6.9607	1.5388	0.9846	0.0566	0.1744	7.4588	5.957	47.038	2.7645	5.7677	0.0281	18.023	17.8679	4.2864	10.8564	12.4719	12.7441	2.161	0.163	0.4704	1.8601	17.8181	5.0935	6.4538	3.556	3.0596	14.5435	0.5889	7.791	1.623	0.1735	0.8179	34.8444	5.5615
DHRSX	mRNA	9.2915	7.4889	5.3388	15.9831	15.1991	12.51	7.8179	8.6343	5.4786	9.5034	8.5735	12.5869	7.9971	7.9791	12.5476	10.6948	13.5316	19.3357	8.9874	6.7818	8.9771	8.8731	13.3136	9.2784	4.0796	9.7368	7.2816	10.2708	9.9334	10.671	9.645	8.6922	7.6579	6.7614	6.819	9.6502	9.9683	11.8585	13.1326	8.2754	13.4541	13.403	9.0567	6.7697	4.1302	13.5756	9.9705	8.5949
DHX32	mRNA	9.7383	4.151	11.4223	9.4247	16.0787	8.9429	5.3631	17.5507	1.8246	4.9271	12.1148	7.8178	9.9071	10.8508	14.4523	3.7422	10.5142	14.7001	10.8164	17.9302	8.4366	7.0012	10.9978	10.5853	7.3284	1.1152	4.6371	7.2418	9.4477	8.1706	9.5769	12.9768	12.1352	5.7111	11.6754	2.207	13.515	10.6878	12.6045	15.7177	7.4405	2.539	7.8973	17.9175	7.9449	1.2346	8.9836	13.8953
DHX34	mRNA	10.5151	7.548	8.8585	6.6378	9.2582	12.2324	9.7258	7.3817	11.0913	11.063	8.9007	11.3029	15.7316	16.5994	10.2061	24.8139	15.8722	11.0342	7.4564	13.0609	9.3471	10.2977	9.8055	10.5974	12.4243	9.978	10.043	10.1098	17.2592	14.4823	15.0633	9.757	8.9142	8.3192	4.9456	13.3356	11.6966	11.7461	11.3495	15.0726	16.492	9.6018	16.8445	6.7958	20.396	27.1352	16.7437	18.867
DHX36	mRNA	15.6272	18.6904	28.328	20.1517	28.2941	14.6382	7.9817	27.4849	12.2793	25.7015	20.6275	12.0093	21.0262	19.6738	18.7162	17.6575	24.3698	24.6733	16.2146	24.3963	17.2868	16.4746	21.2096	15.6031	13.907	12.3954	21.8842	11.512	15.5183	14.5167	20.2666	24.7363	16.3212	10.2441	21.6652	16.5651	21.3853	19.1637	20.8647	16.1777	23.1997	36.808	14.2677	26.7469	21.6548	17.5827	11.5458	26.6182
DHX58	mRNA	5.4801	8.7666	4.9319	6.3002	3.1951	4.9419	7.3684	2.0728	8.5037	7.4289	3.6986	6.3185	7.2759	4.6926	4.506	3.5892	6.1608	6.8937	4.0128	6.0626	4.747	4.3872	3.6765	8.7396	10.3103	6.3214	3.0027	5.3799	12.3639	8.4479	10.7733	5.8287	5.6747	10.6889	5.8429	18.425	5.9859	7.0834	4.5995	8.3346	5.7492	6.7126	5.4628	4.7979	4.9857	10.1434	7.2036	5.6927
DIS3L2	mRNA	4.9205	5.6738	4.9691	6.9269	6.2991	5.6662	6.0032	7.3795	4.1238	7.0998	4.7022	5.8835	8.7206	4.683	5.7668	6.1547	7.6859	7.4391	7.1897	7.6724	5.1593	4.7517	5.9834	7.8282	6.3963	5.617	5.681	6.7143	6.1739	5.4626	4.3875	7.6832	8.9066	6.3833	4.1765	7.3791	8.0105	8.0825	6.9059	7.2665	7.9794	7.9539	5.9872	5.7954	6.0603	8.4818	5.8172	8.313
DLG1	mRNA	10.3691	14.6051	19.0245	17.9209	15.631	12.6849	5.0506	21.6998	8.8061	15.7071	12.1954	9.9721	16.6765	13.4642	14.3521	12.7547	18.1883	18.461	12.2855	13.8737	11.1577	12.2815	12.6525	12.1581	9.2334	8.2689	14.9757	10.5936	10.8651	9.0923	15.2724	16.4201	13.7101	7.1111	16.0446	11.997	12.5511	11.6788	12.64	16.4817	15.0721	29.167	9.0026	18.3631	12.8567	16.9658	6.8472	17.9144
DLL3	mRNA	0.0259	0	0.7163	0.0462	0.0473	0.0266	0.0389	0	0.0167	0.0186	0	0	0	0.0178	0.2078	0.047	0.0382	0.129	0.4659	0.2486	0.0318	0.0106	0	0.0255	0.3061	0	0.009	0	0.0164	0	0	0.0104	0.1282	0.6922	0	0	0.0175	0.0814	0.0081	0.0993	0.0041	4.9767	0.0165	0.0539	0.0978	0.1165	0.058	0
DLST	mRNA	30.3089	33.7759	37.0327	38.0396	34.3691	37.0746	67.8281	29.5642	30.2328	35.2424	36.459	25.1855	38.5829	30.3523	34.6518	51.3753	43.776	40.314	50.2879	36.4319	37.1456	25.4653	26.4183	50.7162	44.8065	27.3735	30.8756	38.0068	30.3907	28.3578	32.1617	36.8579	38.1498	36.6037	26.6552	42.9345	33.2061	42.3991	38.1107	35.8084	27.3506	27.1405	31.061	34.0987	34.251	32.0772	45.5751	35.4774
DMBT1	mRNA	0	0	0	0	0	0	0	0	0	0	0	0.0538	0	0	0	0.0079	0	0	0	0.0114	0	0	0.0051	0	0	0	0	0	0	0	0.0028	0	0	0.0099	0	0	0	0	0	0	0	0	0.0016	0	0	0	0	0
DMPK	mRNA	0.3965	4.1816	0.4138	0.6011	0.9892	0.7503	2.0945	0.2678	0.596	0.2442	0.6485	0.768	3.2901	0.9249	0.8135	1.4848	2.0796	0.4584	0.2586	1.8762	0.3003	0.4405	2.0305	1.5304	1.0347	8.1334	0.4328	0.6338	2.86	2.7221	0.9536	0.2795	1.1382	0.627	0.1495	7.0975	0.5132	0.6984	0.8156	3.998	1.3834	0.6309	0.9194	0.1338	2.1744	0.1106	0.7733	4.6897
DMRT3	mRNA	0	0	0	0	0	0	0	0	0	0	0	0	0	0	0	0	0	0	0	0	0	0	0	0	0	0	0	0	0	0	0	0	0	0	0	0	0	0	0	0	0	0	0	0	0	0	0	0.0094
DMWD	mRNA	0.4984	5.3316	0.3818	1.1391	1.4955	1.0219	1.6903	0.481	0.8693	0.1658	1.2826	0.5193	3.918	1.0925	1.292	2.2113	2.3627	0.5136	0.4467	4.1731	0.3529	0.6398	4.1789	2.2745	1.4234	13.0619	0.5434	0.7585	3.8583	3.6715	1.8513	0.6346	1.2724	1.6982	0.1171	11.517	0.6887	1.1139	1.147	6.0046	1.7121	0.8092	1.3375	0.2124	2.9719	0.1235	0.7402	6.9689
DNAJA3	mRNA	12.9805	12.4025	15.3726	13.6578	18.8662	12.4079	6.2416	14.9073	16.0067	20.7244	15.1764	15.9349	18.8775	13.5721	18.4776	15.9875	21.4621	17.6289	12.4595	27.5191	14.4564	13.5431	14.6823	19.5855	21.5777	15.5396	14.5648	15.6019	16.926	11.6073	17.3307	17.5842	18.6282	12.4117	11.2633	21.1766	22.3731	21.7059	19.354	20.6563	12.5195	14.0819	14.9421	20.4945	19.0452	20.5044	23.9407	19.2047
DNAJB11	mRNA	37.7574	23.7015	28.6213	38.3339	41.6665	47.1444	58.7047	42.973	24.1112	23.6269	34.9193	23.9861	22.5044	32.7036	93.6521	20.4572	29.876	18.0441	45.8236	38.0106	28.3831	39.8632	37.5271	25.7897	28.7605	35.1457	35.2135	47.5327	25.6918	21.889	24.8875	26.322	46.6622	56.2265	36.7638	29.8384	41.7793	39.0093	41.1249	32.6593	34.6672	19.0163	28.0661	31.0657	37.7523	27.8657	32.3244	36.9119
DNAJB12	mRNA	8.856	11.4499	6.8605	10.9074	7.3262	18.2715	16.8598	15.8674	10.6712	9.9432	9.9212	14.7857	14.2961	10.2204	8.7272	13.202	11.4535	8.1549	7.4727	13.6836	15.0619	10.9096	11.2064	10.2882	16.9491	14.7108	11.9434	15.6125	11.9521	13.5387	9.8463	11.9047	9.7375	7.7713	11.1077	12.3252	11.5522	10.2274	11.6682	11.1647	23.2962	6.1248	16.3022	8.9617	12.2859	7.9859	13.1249	9.9976
DNAJB13	mRNA	0.4353	1.9779	0.9341	4.7573	0.712	2.5378	3.2227	2.2322	1.511	0.552	2.247	4.9941	3.9879	1.789	0.5104	3.354	1.9686	1.2293	0.9408	1.2031	2.2015	2.2248	1.2018	5.4537	4.9218	0.8889	0.6857	1.0337	2.4564	6.1438	1.6298	2.2546	1.5411	0.4284	0.8108	2.4571	1.0898	1.2234	1.5973	2.0588	6.564	1.1761	5.1034	1.0281	1.2661	1.0728	2.6039	1.5923
DNAJB2	mRNA	7.7869	4.4234	1.6484	5.8451	2.3302	5.7948	11.9055	2.5873	5.0672	6.9951	4.5898	7.4976	8.0822	6.1911	2.9139	7.6728	4.2046	3.9091	5.6804	6.1419	5.9052	4.5792	3.5308	6.144	7.0764	4.1635	3.685	4.4495	7.1652	8.3801	6.1771	3.609	4.8186	9.3422	3.3319	7.4871	4.7978	3.5039	4.05	7.8084	6.7425	4.888	7.2648	3.8957	8.8169	4.2981	7.2992	7.009
DNAJB5	mRNA	0.7001	1.2326	0.7408	2.3959	0.4609	0.2286	2.1356	0.8827	0.9547	0.5587	1.1217	1.0151	1.5569	0.2874	0.6363	0.765	0.7373	0.1954	0.5895	2.5547	1.0221	0.4656	0.6461	0.8712	1.2237	0.9199	0.4976	0.5111	0.2854	0.8528	0.4478	0.4793	0.4639	0.3549	0.635	0.238	0.4835	0.3322	0.4296	0.9981	1.1844	0.9343	0.8097	0.3706	2.9	0.5065	0.8321	1.1373
DNAJC10	mRNA	20.7969	37.7826	32.0527	27.7991	24.0795	15.832	11.4061	54.7575	42.2751	30.0941	39.3114	32.7781	29.9734	44.4901	28.4004	14.7308	28.1511	30.7612	27.1056	34.4151	34.0609	25.0527	38.715	22.9746	16.2906	24.4687	40.8283	24.4474	29.1424	31.6312	28.093	57.102	17.795	17.4804	37.8941	25.6864	30.4552	20.5566	24.7478	21.3498	23.4955	38.3895	33.4308	54.3285	27.9201	23.4983	26.0062	31.2078
DNAJC11	mRNA	13.9513	13.0032	18.9391	17.309	20.5516	15.0369	11.1952	18.0826	13.9963	19.317	18.2867	11.3606	21.6574	13.3509	23.8801	23.7432	20.1457	20.0834	18.6917	31.144	18.3183	14.5536	17.02	21.6295	20.2442	15.8159	13.7317	18.5428	17.7728	13.7389	18.7498	18.0557	20.4899	18.6085	12.3423	26.5519	22.4046	23.8979	19.7689	24.503	15.4999	15.9395	17.6013	18.6481	22.9516	23.9609	26.5492	28.1203
DNAJC17	mRNA	4.9711	8.8579	6.8928	4.505	6.4017	8.5543	10.0431	7.5053	7.5593	7.5857	6.7377	8.0825	7.7531	8.7318	6.9143	8.7931	7.5551	8.1326	6.3846	9.1771	8.3624	9.8655	7.4902	7.6516	6.4553	7.8786	7.9931	7.3832	7.817	6.6104	7.7457	7.7063	9.6258	7.5978	7.3	10.8466	7.1293	9.9144	6.8927	7.265	6.928	5.7253	8.4182	7.3468	7.717	6.649	8.7702	6.2288
DNAJC6	mRNA	0.2198	0.6257	0.3265	2.2434	5.8662	0.8156	0.1701	3.9499	0.4286	0.1598	0.0532	0.0561	1.7476	2.0766	0.886	0.3774	1.6283	0.4908	0.1254	15.8425	0.187	0.7521	0.0492	1.4065	0.0373	0.4279	0.9651	0.1037	3.2582	0.4369	7.3655	7.2822	0.1298	1.0521	0.1662	2.4995	1.5898	0.803	0.0714	10.2609	0.913	8.8989	0.4806	3.1446	5.0007	2.9465	1.2947	21.2626
DNAJC8	mRNA	45.6673	51.5795	39.8794	48.7965	57.5773	50.7796	47.9438	44.8012	45.2082	37.9034	44.8209	37.1125	36.192	43.4592	64.0821	33.5596	27.3783	37.9669	41.442	61.8736	37.0601	55.0995	43.5983	38.5305	38.1108	60.5396	60.1466	48.2571	37.4583	28.6905	39.8047	46.0942	55.3761	40.0105	51.3419	41.6308	45.4805	57.9732	37.0147	45.6971	32.5915	35.3498	37.5879	54.5459	52.6324	40.5019	51.9487	53.0427
DNAJC9	mRNA	16.7121	22.8843	33.5832	34.5483	41.9258	36.1746	14.6341	26.5223	20.8016	14.9011	30.3944	10.3399	25.5654	18.7337	38.2485	24.9068	20.4192	28.9986	21.8676	47.8707	18.9132	25.4767	23.8896	28.8523	16.2462	25.9107	33.8888	28.7479	21.117	10.7175	40.0357	32.7011	35.378	16.2785	26.7571	39.7652	30.4564	49.339	30.3225	46.5492	15.086	24.3588	12.3782	29.1066	45.2499	34.5354	24.8176	74.7046
DNASE1L1	mRNA	11.203	16.731	6.1859	6.6841	7.2053	13.0932	24.7454	6.5647	14.4333	11.0534	10.9309	18.2352	12.6733	16.9367	4.6668	11.3841	11.4699	6.8878	10.2607	13.6443	19.9695	12.0742	9.66	10.5283	15.6903	20.7834	11.2091	21.0114	19.9519	26.5403	10.0637	10.022	8.434	11.893	14.8296	10.8639	10.01	8.9055	9.0288	11.1369	16.5943	3.6529	21.9865	10.1069	10.3122	4.8917	22.0172	8.8556
DNM1	mRNA	14.31	0.9568	47.4807	1.4726	1.5919	15.1333	1.3498	9.1162	2.0374	2.6859	14.4066	4.8881	5.545	0.9999	3.2858	5.0592	42.0428	8.958	30.8961	1.0433	2.3527	3.109	6.1012	5.1257	2.3785	0.4571	6.2435	1.3069	4.3004	2.7704	14.7392	3.4543	43.6499	21.1777	0.9047	1.6886	13.4147	4.5991	21.3317	22.2938	5.0699	27.7499	3.7877	1.374	0.5465	30.8237	2.397	4.2856
DNMT3A	mRNA	11.728	5.5376	27.6709	18.6454	17.8732	12.1654	5.5682	12.2475	6.2591	14.9038	15.5675	6.1704	17.7927	7.325	17.3754	23.5423	11.3768	20.2889	12.6184	7.9743	6.8118	8.1847	11.6755	14.9023	8.2051	7.9033	10.3483	5.0581	9.0483	5.8739	14.678	14.6018	15.7331	10.9755	9.4271	16.6224	15.955	25.2588	15.6125	15.9714	9.0342	21.8088	7.1299	14.3986	8.5315	15.8704	6.8829	13.5187
DNTTIP1	mRNA	16.8232	19.5624	15.5498	12.554	16.5768	21.041	33.9659	12.6511	33.8996	12.2644	21.7648	24.9654	20.9938	24.0335	22.5512	14.0479	15.7171	17.8386	20.3055	33.8808	28.0743	29.6896	19.0918	19.553	20.7664	38.9196	23.2856	20.4813	21.5825	22.8403	21.5988	20.3325	21.9684	23.0575	22.4349	10.3359	23.5446	29.7759	23.04	22.0143	20.0624	7.9714	29.4587	22.1507	24.7473	14.9642	31.6802	23.2132
DOC2A	mRNA	6.6952	1.6999	4.5556	4.4407	1.2763	7.5047	4.5653	3.0929	4.8791	2.746	3.0938	1.7764	1.9925	1.3148	6.9146	3.9104	7.6489	8.95	4.3857	2.2897	1.2962	1.5033	1.0865	3.2364	1.5237	2.0028	2.049	1.8955	4.794	2.0077	2.2967	4.0286	10.8788	5.3037	0.6396	3.3835	7.1521	4.2973	7.6472	3.9823	4.4252	11.5182	2.1282	2.0345	12.748	11.2246	2.9453	2.8344
DOCK5	mRNA	20.7339	8.6704	14.326	6.4105	18.6752	8.5916	8.4627	16.6079	22.3774	30.7018	21.1496	26.9836	2.7667	29.6857	9.0882	39.316	33.1663	37.3092	25.4973	12.8471	22.7797	17.6437	19.7484	9.7013	12.4322	0.1282	19.052	14.9763	25.9679	32.6926	49.1365	25.5127	29.3872	23.2505	22.1709	0.9534	20.8112	17.787	24.5748	17.7604	32.5661	31.6877	18.607	17.3408	11.4261	23.3123	7.1293	17.6608
DOK2	mRNA	4.5917	36.1137	8.5335	1.8367	5.9648	9.9913	91.1776	7.3967	44.4613	20.0384	34.0503	54.2987	14.58	25.1033	11.4187	15.6586	10.8361	5.2507	9.3481	29.3902	60.2532	23.517	37.7197	12.115	25.5746	44.6895	14.4339	45.7642	60.4792	85.621	29.677	15.825	3.5783	11.3417	10.2462	25.441	13.7381	6.4418	15.6628	11.4465	29.1166	3.1048	73.2885	14.8325	11.9807	8.8694	38.4081	12.1379
DOLK	mRNA	2.8761	4.249	3.1707	2.6889	1.5104	3.1508	0.7893	1.7473	3.2499	2.7523	2.8435	1.8498	3.28	3.5962	3.3515	3.2806	2.7872	1.5289	5.089	4.2211	5.6126	3.1219	3.2968	3.8335	3.2394	2.3653	4.1528	2.5844	4.0246	4.367	4.4162	3.621	4.3379	5.3883	2.6304	5.7019	3.1198	3.1083	3.0148	4.092	2.5341	2.1332	4.8205	4.2314	3.5926	4.7331	4.7409	5.059
DOPEY2	mRNA	18.4069	10.2746	15.3809	10.5593	16.1682	14.3862	6.2849	18.262	25.0499	8.6988	14.5301	16.7222	8.4036	14.5926	7.5948	6.0128	11.9149	15.2511	17.1584	10.9501	21.8674	17.3481	16.4879	13.2248	20.3615	12.0807	15.7371	15.4068	14.1689	15.3085	13.6965	10.5283	16.317	11.9253	22.6535	10.1819	11.8568	12.6703	13.139	11.8616	16.8692	13.3488	14.81	14.088	7.9933	16.2729	8.7503	11.2441
DPH5	mRNA	12.8485	8.3694	16.4799	11.1301	17.5857	12.7058	8.8265	13.6503	5.6254	25.277	11.2334	6.1366	12.0389	10.1312	18.4296	8.3023	11.9741	17.1172	8.0772	13.7214	8.3789	6.9429	10.8036	8.8342	15.9179	9.5617	7.1594	6.453	7.99	6.3455	8.0371	15.4031	12.9627	5.5946	10.4281	9.2321	14.5945	18.441	13.1309	11.0898	5.8827	17.3135	6.3866	18.4429	11.211	8.0793	11.6856	10.0329
DPM2	mRNA	37.3049	20.9511	15.7955	27.4165	28.5241	45.8337	41.193	22.9888	30.1218	23.7095	22.0395	23.7006	30.0233	24.677	32.7318	21.9223	28.1606	25.1349	28.778	59.4891	28.1788	30.5502	18.7931	35.6519	29.7717	36.9941	32.551	34.7315	25.3156	23.8723	27.7088	27.2591	35.6367	55.1283	19.3946	51.737	34.6754	38.6079	24.2544	31.7124	22.7382	26.2603	28.5929	22.4052	61.903	35.8266	51.1406	57.006
DPP4	mRNA	0.308	0.666	0.4424	0.5508	0.5625	0.0811	0.1715	0.5434	0.583	0.1926	0.0496	0.2411	2.6138	0.7752	0.5377	0.1541	1.2782	0.5015	0.3948	0.2261	1.093	0.6834	0.2359	8.1058	0.3616	0.4708	0.5408	0.2745	0.4182	0.2401	1.1872	0.1311	0.2558	0.3305	0.216	7.9565	0.3396	0.3997	0.4378	1.652	0.923	0.8947	0.5313	0.2301	1.403	0.1059	2.5165	2.7713
DPPA2	mRNA	0	0	0	0.038	0	0.7384	0	0	0.053	0	0	0	0.6848	0	0	1.4944	0	0	0	0	0	0	0	0.0474	0	0	0	0	0.1212	0	0.2047	0	0	0	0	0.0809	0.0325	0	0	0	0.1174	0	0.0335	0	0.0487	0	0	0.2483
DPRX	mRNA	0	0	0	0	0	0	0.0388	0	0.0343	0	0.0324	0	0.091	0	0	0	0	0	0	0	0	0	0	0	0	0	0	0	0.0648	0	0	0	0	0	0	0	0	0	0	0.033	0	0	0.0329	0	0	0	0	0.063
DRG2	mRNA	13.4408	11.9556	13.9132	14.936	12.4858	26.7629	29.5921	14.2114	11.1683	16.2112	12.8674	11.9823	23.216	13.4103	14.7611	8.3547	15.3459	13.2368	18.3693	26.4691	19.9313	13.2929	12.8342	22.9244	22.7469	15.593	13.7457	22.9547	18.6388	15.6631	10.243	15.4263	19.5656	19.1242	9.5922	24.0922	19.4184	18.5918	17.3538	19.1836	17.9598	6.0592	20.1484	13.4332	18.1446	9.7815	29.0687	13.9299
DSCAM	mRNA	0	0	0	0.0074	0.0207	0	0	0	0.0062	0.0135	0	0	0	0	0	0	0	0	0	0	0	0	0	0	0.0066	0	0	0	0	0	0.0236	0	0	0	0	0.0092	0	0	0	0.006	0	0.0033	0.0052	0	0.0328	0	0	0.0029
DSCAML1	mRNA	0.0025	0.0376	0.0072	0.0626	0	0.0048	0.0071	0.0217	0.0404	0.0203	0	0	0.1023	0	0.0219	1.7518	0.0216	0.0044	0	0.2028	0.0127	0.0077	0.0125	0.0375	0.0066	0	0.0068	0.0092	0.0104	0.0173	0.3931	0	0.0598	0.0031	0.0091	0.0511	0.0112	0.0108	0.0219	0.0091	0.0698	0.1078	0.015	0	0.0426	0.0044	0.0053	0.0682
DSCR3	mRNA	14.9551	25.4576	22.8359	32.0231	20.1121	12.0145	13.0112	26.0063	34.4802	22.9032	23.5981	20.2358	19.4914	25.0102	18.675	19.844	21.4259	24.7638	24.1284	18.4858	28.0991	17.954	20.9288	20.2826	19.3298	20.7518	17.8141	21.412	22.4089	22.7091	20.878	26.3511	15.6204	14.6618	21.281	21.6443	20.3127	21.2819	20.4701	21.6132	19.9816	16.7861	25.6268	28.5127	15.9362	20.3956	24.1074	18.1014
DSCR4	mRNA	0	0	0	0	0	0	0	0	0	0	0	0	0	0	0	0	0	0	0	0	0	0	0	0	0	0	0	0	0	0	0	0	0	0	0	0	0	0	0	0	0	0.0026	0	0	0	0	0	0
DSE	mRNA	4.3103	11.6788	2.2967	7.2164	5.3094	3.9543	1.5353	6.6191	7.9699	5.6717	10.6553	4.8072	7.9841	2.0837	2.3765	2.9081	7.2506	5.6483	14.4462	1.6785	4.1072	1.668	8.0139	6.9829	1.7306	7.455	3.249	1.1398	5.2269	6.5801	5.3379	4.621	9.4258	6.9815	1.2531	7.295	6.1733	5.6936	8.9452	6.7424	4.009	3.449	2.6375	2.1392	5.4625	2.5502	3.9806	4.3944
DTD1	mRNA	2.9037	3.7201	4.8401	7.1855	5.9211	17.6532	13.2646	11.3601	8.8349	6.2603	2.7778	9.1283	12.1262	9.9798	15.9599	5.087	9.2875	11.3258	9.0018	14.3008	12.8424	12.7048	9.2268	11.2079	10.6437	6.2851	5.8689	15.1711	9.5812	8.7164	11.8414	14.2966	5.9722	6.3312	7.4154	10.1109	8.9372	12.1855	7.2618	14.1583	6.2367	9.2109	9.875	12.1446	10.7998	8.6334	28.6071	13.4968
DUS4L	mRNA	2.9185	3.7845	5.3973	3.4669	5.5222	2.911	1.0879	3.9466	2.0686	5.3065	2.924	1.2584	1.3351	2.6213	4.9356	1.527	2.417	3.7724	2.7894	3.9233	1.5527	3.1419	3.4946	3.9422	2.197	2.7806	3.1245	2.0233	2.9881	1.7751	1.1151	5.3411	4.1853	2.4343	3.2469	2.3073	3.4708	4.3373	2.493	1.4565	1.6776	4.2548	2.064	5.4036	2.0337	3.1488	2.651	1.7588
DUSP18	mRNA	8.9197	11.3125	6.9419	6.9894	6.4485	10.8194	3.7404	9.7555	7.0557	9.9055	11.2051	23.2268	12.9067	18.0212	5.3175	15.449	7.5004	7.9355	9.6825	4.7397	10.6687	9.5066	10.2696	7.3907	6.9569	14.1609	9.841	8.9882	14.3531	17.7886	7.2118	8.3419	8.8145	3.9169	10.2506	6.811	9.9352	5.8918	8.0299	12.1079	10.4795	11.1177	16.8456	10.798	3.3818	14.8022	12.4467	6.3474
DUSP7	mRNA	1.4683	14.7991	4.7164	4.3906	2.9602	1.9192	2.3762	3.8029	9.3125	11.9155	4.1584	9.6228	11.6914	4.4796	2.1692	12.9857	9.6129	4.4158	4.8686	4.8417	14.4714	6.7343	4.6157	14.7194	7.3958	8.2593	5.8429	7.2444	10.5556	12.8308	13.1517	7.7847	3.5728	3.1708	4.7423	11.8525	6.2477	6.737	4.3085	5.5879	3.4302	3.8348	12.4197	2.9116	2.6906	6.8094	9.4835	6.2026
DYNC1I1	mRNA	0.0469	0.0135	0	0.5152	0.0322	0.0905	0	0.0548	0.0877	0.103	0.0138	0	0.8494	0.0303	0.0207	0.1383	0.4037	0.0313	0.0313	0.4381	0	0	0.02	0.412	0.0381	0.0874	0.0394	0.0573	0.0274	0.0142	0.191	0	0.02	0.0941	0.3845	0.0215	0.053	0.0365	0.0801	0.4317	1.0686	0.0858	0	0.0153	0.3947	0	0.0124	0.4789
E2F4	mRNA	28.6039	37.4061	37.8137	39.293	46.3032	43.8736	44.7752	36.0575	37.6052	38.7845	40.0818	41.1183	47.9559	38.253	39.4983	49.9465	52.4653	38.6077	41.6257	84.9814	57.4078	33.0828	41.857	60.4971	62.892	48.4284	41.8414	70.8022	60.5903	47.8648	30.8627	38.4572	46.5702	65.5378	30.1939	80.519	58.9966	52.8933	53.1201	53.6749	51.7099	29.5676	57.7912	35.7371	75.7494	60.3402	73.9007	77.3288
EBI3	mRNA	0	0.1624	0.1137	0.0233	0	0.1191	0.8544	0.1841	0.3514	0.1677	0.1479	1.0239	0.2555	0.189	0.6308	0.5023	0.6974	0.0838	0	0.2664	1.9097	0.1689	0.0567	0.1636	0.3737	0.0334	0.0822	0.3292	1.2126	0.5087	1.2525	0	1.1089	0.1308	0.2828	0.4008	0.0597	0.4912	0.1098	0.2069	0.2881	0.1009	0.1876	0	1.157	0.1523	0.1239	0.803
EBLN2	mRNA	22.9018	8.1368	10.9766	9.593	15.2665	21.5504	7.0681	11.731	8.5466	9.9885	11.073	5.5952	8.0121	15.576	9.6023	11.3068	10.022	11.9003	12.1229	4.6743	6.9578	15.747	9.1391	5.6744	3.7018	7.5678	15.2647	7.8738	9.1509	9.1797	10.553	10.8309	18.6697	14.4433	7.8658	6.1686	14.631	9.7116	8.0416	10.7117	17.0606	18.3222	7.8532	14.5808	17.4181	7.1656	4.6543	9.1455
EBP	mRNA	27.5998	12.5269	13.7627	13.3843	17.4997	31.8065	35.4108	14.598	14.8119	11.3716	14.3597	11.625	10.8699	15.1531	23.0689	9.6841	12.5356	9.3012	29.8796	20.7159	22.0722	19.7298	7.9138	16.167	26.1362	14.9154	29.2794	22.8555	12.3189	8.8556	15.4953	21.6136	43.8135	31.7491	16.0993	19.5406	19.1879	21.6404	17.339	17.7756	24.0605	8.4812	16.0438	22.7238	22.5432	17.9917	25.699	13.7227
ECE1	mRNA	0.975	18.8937	1.3937	3.9113	6.9874	4.1932	1.7939	6.9265	11.4341	16.7082	0.9989	5.8997	12.8632	20.2178	3.1459	10.5178	7.205	0.7237	1.2386	11.5256	3.268	27.7461	3.0705	5.0532	2.5017	38.3912	5.5002	3.3666	11.1643	13.8117	6.4467	2.9521	1.3395	2.1518	0.7303	16.182	1.7764	2.0289	2.2752	16.2921	23.1863	6.1008	13.5052	0.6467	7.9584	0.8589	5.2836	18.0039
ECH1	mRNA	88.8318	45.601	52.4669	45.9833	57.2131	93.4673	169.448	62.7202	109.743	84.5729	67.2228	84.3888	66.7099	67.4383	82.3367	64.0412	68.5896	54.094	88.3897	126.251	112.725	75.4813	64.1063	111.741	152.907	91.5968	68.0125	129.403	87.5754	88.8679	64.1869	82.6987	120.864	156.322	107.769	80.1717	89.0985	102.992	73.8205	79.3516	72.9395	44.6974	100.464	66.3372	97.1999	121.896	161.661	95.6168
ECHDC3	mRNA	0.0873	4.3779	0.2371	1.8783	0.5263	0.6102	5.091	0.3246	6.5205	3.448	1.3071	2.6949	2.9788	0.8736	1.8098	3.8955	1.8289	1.0167	0.4784	2.6201	24.9381	0.1394	1.9735	2.1905	1.5382	6.623	1.0461	1.3385	1.4278	3.1226	1.341	0.4412	2.2154	0.2854	0.8008	1.2123	0.8042	2.1686	0.6893	2.4416	0.6709	0.1294	1.008	1.0661	1.8875	0	1.7235	2.0441
ECHS1	mRNA	28.0883	23.317	28.8899	22.3339	34.3408	57.7134	46.1566	36.8179	35.3833	30.9709	26.8751	33.6308	33.485	27.0369	66.5148	28.2746	26.6879	20.4806	33.9793	64.8273	29.4533	40.2974	26.958	33.8192	84.8774	37.9631	31.6103	52.2477	39.0181	25.9928	32.3512	40.8603	32.6066	23.7487	30.7176	44.9605	46.3437	57.3601	30.9683	39.0384	25.4397	11.6235	35.8427	43.8522	34.7777	35.8212	66.1057	44.945
EDARADD	mRNA	0.1795	0.1959	0.147	0.2717	0.1425	1.3215	0.1851	0.1474	0.2574	0.2315	0.1179	0.0376	2.874	0.18	0.8278	0.2479	1.4963	0.1815	0.328	1.03	0.2483	0.8512	0.1117	0.5478	0.1094	0.4616	0.1921	0.1616	0.2601	0.1247	1.0576	0.1163	0.2726	0.1958	0.0927	0.3034	0.1499	0.1277	0.1173	1.2822	0.4906	0.2477	0.0926	0.2692	0.19	0.1082	0.5012	1.8173
EDN1	mRNA	0.2562	0.3411	0.1326	0.5948	0.0541	0.1527	0.1342	0.106	0.1157	0.0478	0.0731	0.2397	0.2037	0.3994	0.0396	0.2176	0.1561	0.153	0.1039	0.4142	0.0781	0.1556	0.0331	0.0819	0.0938	0.0191	0.058	0.0778	0.1733	0.1064	0.1532	0.1204	0.121	0.1042	0.0214	0.0974	0.0786	0.1626	0.0258	0.1111	0.7176	0.1698	0.2103	0.0576	0.0579	0.0617	0.1031	0.2464
EDN2	mRNA	0	0	0.0116	0	0	0	0	0.0329	0.0577	0	0	0	0.0555	0.0026	0	0.3641	0	0	0.012	0.4267	0	0	0	0	0.1228	0.0119	0	0	0.0927	0	0.0213	0	0.0574	0	0	0.0045	0	0.0181	0.0071	0	0.0821	0	0.0314	0.0029	0	0	0	0.0205
EDNRB	mRNA	0.1144	0.4017	0.0465	0.6499	0.1365	0	0	0.0803	0.321	0.0093	0.0689	0	0.0942	0.0177	0.2535	0.0937	0.4213	0.0271	0.0147	0.1842	0.1395	0.0317	0.0214	0.3044	0.2881	1.2348	0.1803	0.181	0.0573	0.0166	0.1405	0	0.2232	0.0644	0.0705	0.314	0.0305	0.0743	0.1724	0.0247	0.0066	0.2456	0.0411	0.0175	0.5128	0	0.0325	0.5941
EEPD1	mRNA	9.3831	3.5743	2.2013	4.1527	4.6636	5.1833	2.0614	3.2259	6.0638	16.8445	3.6945	6.3681	1.9371	4.2577	1.2184	5.3481	8.6406	2.3025	5.7134	3.5234	4.8101	4.8988	3.7051	5.0144	1.7997	2.7317	3.5592	4.8384	6.6154	6.2402	4.0488	5.834	3.6652	9.9524	2.2778	3.9492	3.5119	4.6395	4.7756	3.1797	5.4544	5.7629	5.356	2.267	3.4165	6.4826	5.1072	1.9223
EFCAB4A	mRNA	12.7177	0.346	1.0029	1.2761	2.1386	2.4673	3.957	0.2471	2.7781	1.1303	8.9709	1.264	1.2833	7.0728	1.595	0.2318	3.0091	7.4672	7.8076	3.0055	1.3489	2.3073	2.0279	6.4031	0.2944	0.2636	1.5331	1.0085	1.5032	2.6555	2.0042	0.3159	21.1118	17.2876	1.9018	0.5652	17.0779	8.4304	11.1706	7.4663	4.9445	9.1654	1.8343	1.6481	14.9503	6.371	7.6914	3.9068
EFEMP1	mRNA	0.0172	0	0.0369	0.8822	0.1621	0.113	0	0	0.9125	0	0.028	0	0.0196	0.0766	0.4707	0.0085	4.1516	0.0314	0	0.6263	0	0.7642	0	0.0067	1.3661	0.0126	0.2318	0.1559	0	0	0.1489	0	0.7891	0.1896	4.1132	0.0326	0.1725	0.1528	0.2071	0.0142	0	0.1816	0	0	0.9184	0.0251	0.0623	3.5203
EFHB	mRNA	0.2218	0.4809	0.0646	1.0856	0.039	0.1204	0.009	0.0083	0.0434	0.4811	0.0214	0.2532	1.0766	0.0513	0	0.0774	0.0445	0.1867	0.0102	0.2646	0.0568	0.4881	0	0.382	0.5157	0.1183	0	0.1483	0.1217	0.5336	0.0244	0.086	0.0873	0.0561	0.2449	0.4553	0.1622	0	0.0265	0.2125	0.6967	0.3706	0.0742	0.2505	0.2234	0.032	0.1383	0.1038
EFHD2	mRNA	45.5395	99.6243	14.6088	39.7327	51.742	92.7506	327.63	52.3094	129.368	75.0588	80.778	191.471	92.9589	87.7305	36.2237	81.5334	82.5523	25.6391	66.3291	61.3629	137.455	117.168	91.2614	69.8893	68.5894	167.763	96.6707	182.895	151.373	162.208	94.2142	39.9439	51.3946	98.6156	53.0395	96.1746	91.5242	60.2418	78.6758	62.9523	121.595	21.6633	177.736	36.936	88.5326	84.5528	162.226	67.8714
EFNA2	mRNA	0	0	0	0	0	0.2977	0	0	0	0	0	0	0	0	0	0	0	0	0.0593	1.4194	0	0	0	0	0	0	0	0.1085	0.0311	0	0	0.0673	0	0	0.0335	0	0	0.12	0	0	0.0278	0.6505	0	0	0	0	0	0
EFNB3	mRNA	0.1042	0	0.0115	0.9939	0.0304	0.0214	0.0078	0	0.0276	0	0.1186	0.0353	0.1648	0	0.0371	0	0.0579	0.0766	3.9849	0.1033	0	0	0	0.0273	0	0	0.0145	0.0216	0.0264	0.0334	0.0134	0.0168	0.6226	0.0711	0.0029	0.0599	0.0141	0.012	0.0776	1.6893	0	4.6693	0	0	0.029	0.0312	0.0117	0.076
EGR1	mRNA	404.537	116.29	932.537	132.232	49.3794	251.964	3.9692	274.365	160.625	55.4319	114.108	321.008	58.597	278.796	140.79	692.891	293.597	201.744	183.858	325.737	65.7444	479.287	123.817	193.223	60.1073	152.199	26.7279	47.5657	275.998	309.966	173.069	441.001	155.117	64.5374	85.1601	128.013	40.119	183.171	357.09	290.653	169.674	16.1223	558.494	73.468	44.0755	276.714	215.937	128.027
EGR2	mRNA	0.8194	5.832	4.387	1.103	1.3274	1.1043	0.1046	0.6566	7.5125	0.5743	2.9382	11.4048	15.9337	7.132	1.4482	10.7264	2.9951	0.5434	1.5527	3.2534	2.276	15.7023	3.6255	2.5687	1.342	6.3151	0.1856	2.0455	12.6952	15.1528	27.2453	1.739	2.4036	0.8138	0.1623	6.5685	0.3664	2.1338	10.2124	1.1681	7.0543	0.9516	25.095	0.3678	2.4661	0.2934	13.3164	6.5957
EGR4	mRNA	0.0614	0.0555	0	0	0	0.031	0.0788	0	0.02	0	0.0389	0.064	0	0.0205	0.1887	0.1233	0.042	0.0215	0.0172	0.1185	0.0506	0	0.0501	0.0496	0.1252	0.0599	0	0.0157	0.0191	0.0669	0.0388	0.0112	0	0.043	0.0194	0	0	0.0087	0	0	0	0	0.1155	0	0.0421	0	0.0596	0.0092
EHBP1L1	mRNA	18.3979	55.0371	15.2115	27.4221	29.9675	27.1459	97.8718	16.7073	74.5186	11.9608	42.7918	66.7402	40.0414	48.6787	14.6855	55.0255	34.9973	20.7275	21.1381	39.1918	64.1562	38.8901	41.3346	55.5112	53.2491	55.2211	45.2461	50.1075	59.8453	75.1212	52.0883	25.8297	16.7206	28.0123	30.7851	52.8329	38.065	38.5035	30.5218	27.8144	51.5991	15.6383	69.2046	25.2033	55.8712	20.5646	46.4888	43.5883
EHD2	mRNA	1.268	0.4697	0.0464	2.6099	0.2855	0.8044	0.1776	2.8329	2.0865	0.6342	6.5385	1.8802	22.2714	0.8793	0.5997	20.4438	6.6118	0.8237	40.4322	2.2509	0.9671	0.166	3.6346	0.7053	0.1217	0.0688	2.5042	0.5002	2.3516	3.2091	23.696	2.8677	6.0796	7.3834	1.6922	1.0943	0.9331	0.2257	2.2741	19.0083	0.1745	5.9194	2.7009	2.3332	0.3839	0.6545	2.7794	6.163
EI24	mRNA	23.1511	26.5455	32.9235	41.0813	32.3819	33.9639	14.2825	39.3785	25.4999	35.5508	28.1957	27.1749	25.7017	32.7552	43.0026	43.5727	27.1171	25.4029	26.545	49.6742	34.0284	50.157	24.2813	51.8158	18.5579	28.9312	36.5926	41.827	25.1618	21.0093	40.7019	33.835	29.4372	15.7903	38.9529	33.4071	27.9025	24.8902	28.721	26.1814	20.2402	23.3011	22.545	47.2701	37.2182	25.2377	31.7781	38.9547
EID3	mRNA	2.8087	1.9365	1.8763	5.3799	3.6737	8.5563	2.677	8.1365	3.259	3.132	2.5542	2.784	3.2596	2.7471	6.3025	3.9287	6.3107	4.1654	1.6901	9.0459	2.1696	2.2592	2.5193	3.4034	3.8739	2.2038	1.8426	0.9245	2.0628	2.0239	1.8178	9.5565	4.9379	1.3202	3.3057	1.5865	4.9426	3.1324	5.1008	4.2858	5.7726	5.7887	2.9795	2.4921	3.5199	3.2911	0.8907	3.9564
EIF2C4	mRNA	36.4915	62.4119	36.9653	38.9291	42.517	17.0749	10.6727	25.6645	49.0709	18.6747	50.6757	39.8606	36.3641	55.3017	26.8509	21.7738	33.3113	35.9145	37.096	21.9934	48.2244	41.999	49.7125	33.053	33.7718	53.4336	51.7661	42.5365	37.9136	56.3983	26.0215	25.459	31.575	36.337	81.7894	40.1334	37.7113	34.9223	46.2591	42.7842	60.9718	42.3396	38.3193	34.9309	34.3069	36.2494	23.5324	16.6614
EIF3A	mRNA	104.47	94.7497	116.972	80.2109	136.777	60.5092	39.5398	177.528	90.4327	97.0452	94.7889	62.8547	85.8306	86.3325	149.853	85.6275	85.3808	75.0305	156.585	112.975	82.883	80.576	118.182	87.2616	89.5135	102.109	111.336	73.2009	66.8528	62.9853	87.2441	98.0981	157.123	89.4422	97.9112	86.6015	115.215	92.9466	91.5094	76.7769	65.6254	75.0612	64.1272	125.901	102.559	91.9817	85.768	99.3675
EIF3G	mRNA	68.6839	47.0279	49.3754	61.4207	45.887	109.459	224.091	50.7808	55.9042	75.9762	55.6003	57.7288	77.15	43.2165	65.9832	68.0645	50.8722	62.1658	56.389	96.2043	49.7327	50.0328	48.4507	75.2512	104.624	104.188	52.7888	62.2581	57.0673	47.1049	50.4301	65.8685	52.6613	63.3755	49.4835	86.8323	63.4686	85.9131	72.0912	92.1867	45.0681	33.7697	69.4226	63.2915	72.3129	95.7677	108.751	59.559
EIF3I	mRNA	50.0005	35.9945	46.1346	44.3285	51.2745	91.8354	94.5137	56.9598	41.2585	51.3913	42.8555	42.6621	51.677	36.9715	78.9549	51.8121	41.0754	39.8864	58.9473	84.5077	48.0677	51.3503	48.4571	66.4199	70.7032	67.0279	48.6615	64.3564	46.2759	37.0897	41.7598	63.6845	58.851	40.0637	52.9922	63.0965	66.3655	73.6808	54.3455	65.4394	32.9532	25.4042	47.2292	58.6322	52.5692	57.4647	88.6047	66.6019
EIF4E2	mRNA	10.9985	18.1815	13.7244	10.4937	14.6116	11.6389	8.3827	11.4047	14.4997	11.1266	16.4169	22.0756	15.837	18.7928	14.0601	10.5384	12.1516	12.1497	12.5377	15.6763	20.3446	18.8008	17.3451	10.2961	15.4429	20.9681	13.7546	16.1862	17.2415	17.6046	17.7358	12.7681	8.0784	9.5849	16.95	13.4246	12.7225	14.9096	14.4801	12.8038	15.6096	9.5712	19.854	14.9994	14.9724	12.7318	18.229	14.0197
EIF6	mRNA	38.7146	27.4961	38.8644	28.4807	33.9312	84.6482	102.304	31.064	43.5885	32.3192	28.7514	42.9327	45.5187	38.2308	58.9815	13.702	25.3437	31.8012	48.9527	59.7578	37.5289	39.0764	27.1735	44.4334	54.4472	47.0493	39.9056	50.0962	38.7574	27.0542	35.7314	42.6483	38.8892	55.6214	27.5941	29.9025	47.5872	56.807	43.9274	41.6856	41.9592	15.3964	47.521	42.8706	37.0197	38.5747	82.2135	44.9483
ELANE	mRNA	3349.77	1.1694	272.369	17.5908	487.083	999.712	231.881	187.998	136.939	0.0261	210.308	43.0051	149.757	397.361	1308.13	0.2584	355.365	0.5138	1320.58	73.4753	12.6383	430.025	217.02	40.061	0.4772	53.9073	435.905	4.3913	28.2041	93.9285	146.715	4.3553	1652.81	5466.91	1105.42	51.2587	188.017	210.552	688.28	21.5241	164.569	0.8463	1.1513	76.0711	177.764	2.5638	179.074	257.261
ELF2	mRNA	18.2378	22.0093	14.7644	31.3101	23.465	24.0861	11.0729	34.6691	12.7204	20.1028	17.4147	20.7796	14.5504	24.6409	12.9216	19.8194	20.1752	25.899	21.4658	14.76	17.3659	20.3987	19.7092	16.0663	36.0659	11.4357	19.3597	16.3143	17.2066	18.2519	14.4371	24.4674	28.0389	22.5469	30.2194	13.5704	24.8398	17.234	17.3184	14.1005	28.7405	42.3393	14.7314	24.3296	18.0879	32.2501	8.359	15.583
ELL3	mRNA	4.4792	3.4773	3.048	5.1875	3.4113	4.1609	3.788	6.7665	2.9246	4.6044	3.6263	3.5978	3.6098	3.9156	10.868	3.0151	3.2055	2.9269	4.5925	4.2594	2.2638	3.4794	3.244	4.3827	4.0677	2.8082	3.0293	3.4345	3.4749	3.3166	2.7965	5.0443	6.001	3.5487	4.4188	2.8845	4.1027	3.572	3.5798	3.6017	3.8132	4.199	4.7244	3.6674	3.2878	4.1094	2.8535	3.8893
ELOVL1	mRNA	24.0426	38.0486	24.082	19.5622	28.5272	37.3091	25.942	23.9365	43.6848	25.2601	34.4258	41.0511	32.1578	34.8021	36.4425	33.4961	34.5703	25.1151	48.9088	54.9333	49.8797	36.1093	29.6694	32.6454	38.7215	42.9234	35.9781	44.0184	43.6422	44.8075	47.2263	30.0026	27.7744	47.065	32.7828	44.4542	37.2008	31.1535	34.9587	40.993	35.3518	16.8676	48.2864	35.2659	36.6431	43.8395	50.9851	56.2943
EME2	mRNA	3.6853	2.4088	2.061	2.8698	1.7424	4.9465	6.2505	3.8625	5.3056	5.2076	4.0758	4.4502	7.1508	3.8853	2.8296	8.7624	6.2815	3.3299	3.5689	6.5791	7.706	1.7085	3.6805	8.6003	9.8386	2.4477	2.7142	6.875	5.7254	6.4582	5.2903	2.3776	5.3366	8.6188	2.1265	7.5341	7.9439	4.8804	4.7731	5.044	6.9544	1.4856	8.0565	3.1142	9.447	4.7607	6.2518	5.6523
EMILIN3	mRNA	0.0524	0.0108	0.029	0	0.0028	0	0.0066	0.0342	0.0585	0	0.0147	0.0297	0.0539	0.012	0.5285	0.0079	0.0207	0.0249	0	3.1947	0.0119	0	0.0174	0.023	0.0247	0.0496	0	0.0091	0.0111	0	0.0337	0	0.0318	0	0.0112	0.0113	0	0	0.0109	0	0	0	0	0	0.0648	0.0066	0	0.1306
EML2	mRNA	9.1922	4.8622	4.6874	4.7489	5.5015	8.3567	15.1628	6.2706	9.4297	7.2055	7.0905	8.4391	7.5584	12.5916	6.5715	17.2084	7.5944	7.2142	5.5949	10.8167	15.7395	7.3258	5.1892	8.7071	16.0892	4.6606	7.4519	16.0686	10.2346	10.5564	8.7382	5.9898	7.0443	7.7433	5.0746	7.4832	9.4734	8.0791	7.0683	8.7144	10.5625	4.6012	11.3299	7.6342	7.7111	12.5292	14.5919	6.9952
EML3	mRNA	21.5424	16.4371	12.7032	20.3313	11.7378	22.5341	50.0012	12.5954	26.5233	22.0675	15.7372	20.2414	23.9009	19.7485	12.2595	63.8986	23.6526	20.8453	13.2674	23.7493	24.055	19.9063	16.7955	43.3391	37.6984	21.1062	16.1578	34.7998	25.525	29.3678	32.9191	15.1017	18.1328	31.9139	11.4641	22.1258	20.2643	19.3068	18.2482	24.1113	28.493	12.9917	28.6358	15.5074	28.8273	22.9253	34.5798	15.5625
EML4	mRNA	7.665	9.4084	10.1603	10.811	15.6721	6.9035	14.0593	15.0737	14.7494	9.7555	12.6556	8.8872	17.8427	16.8394	12.2347	18.426	13.1254	8.7662	7.5418	15.0627	17.6177	16.383	17.7042	13.7974	9.2243	10.3969	13.0472	10.0701	14.0222	15.1109	19.4086	6.5977	8.8656	6.7534	10.0882	19.8947	10.3657	10.8088	12.2721	13.6301	16.9047	22.651	10.4919	11.3247	14.4214	5.9043	5.6292	24.4658
EML6	mRNA	0.0044	0.0632	0.0435	0.017	0.0437	0	0.0088	0.124	0.0696	0.1095	0	0.0597	0.097	0.046	0.0453	0.0213	0.1383	0.0248	0.0133	0.559	0.0535	0.0192	0.1282	0.051	0.0331	0.0598	0.0655	0.0547	0.0483	0.0644	0.0335	0.0202	0.1415	0.0234	0.0226	0.1085	0.0515	0.0424	0.0073	0.36	0.0916	0.0456	0.0344	0.0639	0.1223	0.1047	0.0132	0.0631
EMP3	mRNA	127.653	257.909	86.6736	47.2953	63.9207	242.943	684.998	72.4344	176.399	14.2019	167.719	379.705	127.807	254.542	64.0906	130.048	96.8522	18.2652	447.652	148.614	270.961	262.157	97.3726	66.6012	209.569	321.594	125.789	262.719	256.087	388.599	128.077	119.725	210.279	476.841	124.932	122.823	68.4198	79.1604	127.44	135.999	349.352	47.3462	387.268	96.2844	159.895	161.772	340.618	128.175
EMX1	mRNA	0.0173	0	0.0247	0.0747	0.0082	0	0	0.1488	0.1052	0.0441	0.0913	0.038	0.0197	0.0385	0.04	0.1118	0.1066	0.1313	0.0127	0.2826	0.05	0	0.0446	0.1324	0.0856	0.0381	0.086	0.0246	0.041	0.0567	0.0713	0.0271	0.2009	0.0191	0.0504	0	0.0454	0.0889	0.2178	0.0429	0.3191	0.0872	0.0394	0	0	0.084	0.0086	0.084
ENAM	mRNA	0.0182	0.0308	0.049	1.6716	0.0431	0.0363	0.0046	0.1015	0.1067	0.1613	0.0371	0	2.3514	0.0435	0.014	1.3427	0.1457	0.0546	0.0272	0.236	0.084	0.0242	0.039	0.6785	0.0374	0.0669	0.0412	0.0092	0.0452	0.0682	0.1212	0.019	0.0698	0.0269	0.0531	0.322	0.0965	0.4456	0.022	0.0605	0.0815	0.0411	0.1241	0.0204	0.0946	0.0265	0.01	0.2523
ENDOG	mRNA	9.3737	7.9025	8.1717	9.1597	7.5245	12.4384	16.8518	7.4662	7.5602	10.0435	7.9984	13.509	10.431	9.4022	14.8023	11.7121	12.4704	8.6855	12.9865	24.8699	13.6978	9.9031	6.5179	11.5963	22.0012	10.1869	9.8518	17.1388	13.2598	8.8413	9.9704	9.3337	12.5606	14.3173	5.1272	16.0914	13.1978	11.8564	14.6319	23.7019	13.0938	6.2567	14.4129	8.4837	12.0122	15.3116	22.5331	11.4091
ENDOU	mRNA	0.0258	0.2727	0.0835	0.1833	0.0008	0.1454	0.4226	0.2477	0.1124	0.1454	0.0816	0.0232	0.7895	0.113	0.1141	0.2603	0.0897	0.0401	0.0615	0.4391	0.1529	0.1212	0.0973	0.1024	0.1433	0.1327	0.0566	0.0758	0.1652	0.107	0.1729	0.4586	0.0977	0.0128	0.0764	0.3306	0.0561	0.1097	0.1296	0.091	0.2535	0.1711	0.1798	0.1847	0.0088	0.0544	0.0155	0.1785
ENG	mRNA	5.115	32.5301	6.9887	46.7464	31.7138	41.0632	24.2766	24.7498	39.3439	45.0269	20.174	21.5045	73.5131	7.1942	26.3434	38.767	63.1274	22.2583	3.6563	49.2973	21.2076	16.2425	14.5194	49.1686	20.9084	27.0485	18.1571	25.9596	36.847	33.9444	36.2133	27.6579	4.2453	1.994	6.5337	46.1024	26.1874	25.7188	20.7933	57.7934	45.3257	102.523	38.8334	4.2583	32.4255	39.7006	48.1382	51.9464
ENO1	mRNA	264.051	353.316	218.628	224.567	233.093	699.693	629.963	317.854	463.198	430.934	330.575	310.941	438.542	317.065	394.056	392.491	407.55	196.678	427.501	421.363	451.212	502.855	322.958	275.959	422.106	549	394.25	700.744	322.459	285.9	351.027	369.557	268.288	440.987	308.445	308.315	375.601	357.795	474.968	323.526	335.84	122.005	353.499	396.022	329.345	578.926	862.713	229.528
ENO3	mRNA	5.0775	2.7689	1.895	4.6121	2.9597	3.6848	7.3743	2.0847	4.5898	5.7249	1.9917	3.0632	4.0736	2.2988	2.1533	3.9044	4.008	3.3788	4.1169	3.6218	3.6076	2.7901	1.6434	4.0372	11.4089	3.4829	1.8334	1.9628	3.3206	2.4216	1.8646	2.6243	10.0165	5.3185	1.8907	4.2394	5.5627	3.4988	2.6581	3.8592	5.0019	1.8463	1.5961	2.7231	3.5535	1.6764	4.8165	3.2975
ENOX2	mRNA	2.3955	7.0828	4.3375	5.8148	5.2553	4.019	0.9203	4.8329	5.5728	6.3066	6.6704	4.5757	5.5914	6.119	3.7946	2.4876	6.2224	4.9442	3.7063	6.5019	8.2228	6.6461	8.1861	4.9177	5.1989	7.7471	5.6096	6.7575	5.2531	7.6572	4.5579	5.9412	2.9952	2.5021	9.1848	3.7282	4.5796	4.4937	6.5965	2.6992	4.7384	7.264	5.8943	6.0621	4.9219	5.5206	4.2345	7.8383
ENPP2	mRNA	0.2664	1.634	0.6023	4.6196	2.3905	0.8431	0.9514	17.9918	1.3843	0.2099	0.2676	3.2283	6.6881	1.6366	10.0144	5.068	6.0173	0.4472	9.9002	1.6707	18.1297	0.193	0.4979	12.4852	1.9132	0.8209	0.6363	0.297	2.1907	1.4128	2.6126	1.7996	1.1122	0.4511	0.2624	6.2163	2.4502	6.3105	0.6484	2.6979	1.7271	0.9185	0.4706	0.8638	1.3502	0.2381	16.7526	8.1653
EPHA5	mRNA	0	0	0	0	0	0	0	0	0	0	0	0	0	0	0	0	0	0	0	0	0	0	0	0	0	0	0	0	0	0	0	0	0	0	0	0	0	0	0	0	0	0.0241	0	0	0	0	0	0
EPHA8	mRNA	0	0	0	0	0	0.0042	0.0209	0.0048	0	0	0	0	0	0	0	0	0.0043	0	0	0.357	0.0081	0	0	0	0.0131	0.007	0	0	0	0	0	0	0	0	0	0	0	0	0	0	0.0122	0.0107	0	0	0	0.0046	0.007	0.0189
EPHB6	mRNA	8.7995	4.7519	6.1698	15.0492	3.1902	12.4417	11.6571	7.5597	4.9988	7.6077	11.6297	8.1916	7.0016	7.122	11.2577	10.5625	9.7891	12.1045	13.7469	8.2894	4.4304	3.866	6.491	11.7969	3.3888	6.5433	24.9946	9.1353	7.4038	8.4805	4.9121	9.6891	10.094	12.0938	3.3564	12.2779	25.038	8.6369	9.5393	16.1281	6.4144	29.6438	10.4073	6.5502	11.1405	10.7979	10.2262	5.3432
EPHX1	mRNA	20.7699	9.0319	9.2485	17.3107	8.3494	8.5346	6.6704	8.64	10.4867	10.5746	17.4008	8.3364	15.8678	9.0506	11.5782	8.0329	23.3489	12.1635	34.4996	10.7086	10.9749	8.485	12.5418	13.6716	10.0682	19.2158	12.6842	15.5011	9.3212	15.8583	13.6782	9.8384	22.0608	41.0749	15.3157	13.9452	15.077	13.0734	14.2397	23.9842	16.6166	21.0191	12.2343	4.3332	20.7004	12.0922	9.8692	16.0335
EPHX2	mRNA	0.1401	0.0876	0.3103	0.4194	0.1338	0.1368	0.1719	0.022	0.3661	0.1892	0.0991	0.1338	0.3061	0.1793	0.1308	0.2995	1.1373	0.4313	0.0207	3.2876	0.1888	0.1285	0.0876	2.0951	4.1751	0.4068	0.0788	0.1199	0.2002	0.101	1.6115	0.0491	0.0993	0.2218	0.1658	0.8509	0.1472	0.2956	0.3425	0.7554	0.2344	0.6691	0.5872	0.4265	1.2754	0.0546	0.4368	3.1301
EPN1	mRNA	12.6717	19.2681	13.5945	25.4874	11.4618	23.6123	78.1959	10.5972	40.4438	15.2111	22.1547	30.9292	29.1215	15.376	20.7372	33.2459	24.4313	15.7211	20.2672	26.7623	29.4863	23.0631	22.6036	38.73	41.6845	32.0216	21.9332	50.8212	34.6149	37.488	27.5766	16.5079	19.0515	34.183	18.8355	41.6838	20.3277	23.7608	24.2164	28.6627	23.7502	5.1497	47.8517	10.3669	28.317	28.6661	45.0243	23.2495
EPN3	mRNA	0.046	0.0261	0.0141	0.0404	0.0374	0	0.0533	0.0516	0.017	0.0336	0.0589	0.0051	0.0479	0.0176	0	0.0067	0.0474	0.0182	0.0148	1.5882	0.0072	0	0.04	0.0589	0.0694	0.0097	0.0148	0.0286	0.0258	0.0532	0.0109	0.0137	0.0078	0.027	0	0.0832	0	0	0.1026	0.1902	0.0229	0.1627	0.0127	0.0085	0.1292	0.1388	0.0472	0.1075
EPS8L3	mRNA	0	0.0203	0.0151	0.0879	0	0	0.0205	0	0.041	0	0.0687	0.058	0.1199	0.0141	0.0259	0	0.0576	0	0	0.1123	0.0111	0	0	0.0742	0.297	0	0.0573	0.0142	0	0	0.0176	0.0331	0.0114	0	0.0756	0	0.0277	0.0157	0	0.087	0	0	0.0122	0.0195	0	0	0	0.2413
EPSTI1	mRNA	0.2204	19.6225	0.1536	9.9364	6.5733	0.6525	1.5624	0.2139	28.67	3.3604	3.0773	4.832	15.4419	2.8039	20.34	7.0109	2.5416	0.6237	0.4545	5.3205	2.6729	1.1017	4.6012	5.15	26.7897	9.8809	1.711	0.4908	30.5276	11.1231	64.9077	1.9083	1.0091	1.1582	3.6014	43.9677	1.3261	5.5867	1.7999	7.883	2.7343	16.315	4.413	1.8172	5.4972	0.7139	3.8386	12.6805
ERC2	mRNA	0	0.0201	0	0	0	0.0102	0	0	0.0066	0	0.0063	0	0.0351	0	0.0178	0	0.0139	0	0	0	0	0	0	0	0	0	0	0	0	0.0064	0.0064	0	0	0	0.0128	0.0097	0	0.0029	0	0.0733	0.043	0.0043	0	0	0	0.0037	0.0056	0.0304
ERCC2	mRNA	4.2494	3.8014	5.198	5.099	4.6014	7.2421	9.7072	7.6671	5.0463	6.818	4.8482	3.8115	6.4379	5.4791	7.661	8.4768	4.9115	4.3265	5.3562	18.8347	8.2465	4.5858	5.3198	8.1011	15.7023	5.0627	5.3292	10.3083	8.5952	5.6029	5.8094	8.436	5.3725	5.8256	4.1947	10.1563	8.4725	7.3691	5.867	11.5812	6.3539	6.2383	7.3646	7.2668	6.4032	15.7377	16.3623	7.471
ERI1	mRNA	7.6128	7.7592	10.1266	7.2096	14.3442	5.1444	6.6577	16.5584	8.9815	8.4071	9.6417	12.4688	7.7444	14.8638	12.1751	14.8104	12.2808	11.2509	7.9423	15.1562	17.4982	10.5061	10.3775	7.7722	3.182	7.6898	13.8846	9.4923	10.3817	11.5424	16.0435	13.0451	10.8473	5.4571	15.6527	9.1119	9.6558	7.9361	7.4742	9.9496	10.0959	10.5802	8.938	18.2377	8.3225	13.1967	6.6248	17.0307
ERO1LB	mRNA	5.8585	12.8903	3.064	14.0566	7.4694	5.7727	5.3637	7.7528	3.578	4.3107	6.3786	4.7064	14.2416	6.0574	8.1703	8.6988	7.7382	9.3388	4.0195	3.8992	2.8127	5.8455	7.8685	4.929	3.3479	4.0541	7.3069	2.0582	5.1181	3.8877	5.0089	6.1656	8.2219	4.4006	3.6698	4.8533	9.4361	6.8473	7.0732	8.6919	6.58	13.672	3.2115	6.8007	7.2673	5.6153	2.3549	5.5657
ESPN	mRNA	0.0615	0.0225	0.0102	0.0355	1.1458	0.2219	0.361	0.2206	0.0246	0.1575	0.0058	0.1654	0.0431	0.2548	0.0221	0.1686	0.3175	0.1405	0.081	2.4231	0.1068	0.0152	0.0111	0.4144	0.1322	0	0.0599	0.2087	0.5022	0.1776	0.2046	0.1898	0.0868	0.2584	0.0239	4.831	0.0953	0.6413	0.0748	3.3675	0.1099	0.1528	0.0835	0.1418	0.398	0.0567	0.3332	15.2644
ESRRA	mRNA	13.8561	10.8746	9.227	4.7941	7.4124	9.3757	16.1974	6.5481	13.4125	10.2109	9.6529	13.159	10.672	13.1561	10.5507	22.1417	12.8563	8.5758	7.5316	13.0503	24.9884	14.7231	12.3829	24.2055	23.9573	14.2047	9.4017	17.4961	15.0212	19.1604	17.6525	7.3463	10.0518	8.2197	6.875	13.0954	11.337	10.3193	11.6287	8.7643	13.8227	3.3656	19.7988	7.3237	14.1503	10.5998	25.344	8.3512
ETFB	mRNA	24.9256	15.7011	7.3325	15.6136	14.4366	30.3006	47.7738	11.2363	13.3514	18.3947	10.44	16.8598	25.0379	18.9212	13.8466	15.6177	15.0618	8.2412	15.6411	33.4571	22.4732	20.1943	8.5512	22.9358	23.0283	29.7147	17.0541	27.3165	18.1802	19.0343	12.7629	18.4378	18.1131	17.9222	12.2694	22.4521	16.3483	23.0099	9.9679	20.1333	18.5114	9.2673	19.7987	14.5377	21.8006	32.6903	41.6949	17.9957
ETFDH	mRNA	9.4877	7.9517	7.3044	8.6691	10.1579	7.4871	4.1656	11.1848	9.985	13.0638	8.0275	8.1791	9.0822	10.9275	8.5163	5.3219	7.1968	7.9352	7.3444	12.9229	11.4719	10.6003	6.7884	8.1148	10.5984	7.4907	10.4931	8.151	10.0482	9.9448	9.9143	12.8228	9.664	5.6829	11.7796	7.3428	8.5013	7.0783	8.1536	10.8804	9.8863	14.4895	7.8128	14.1531	12.292	7.4623	8.4382	13.2916
ETS2	mRNA	19.391	63.801	16.8234	57.2002	34.1813	61.4337	58.8159	58.3427	112.935	22.0074	40.0483	50.9741	63.0546	37.4312	23.2914	77.9605	60.627	22.1524	17.903	28.2966	99.5435	33.651	36.6899	66.7999	16.0499	59.7596	39.5964	40.4844	36.7099	32.6678	64.0062	47.7127	40.1681	8.1948	30.9617	64.6967	40.2055	39.353	33.7321	22.0181	29.1328	42.7816	44.3242	43.3909	39.4758	51.5866	44.7851	31.3986
ETV6	mRNA	98.9631	92.1461	123.981	81.3412	79.0479	106.964	33.9014	94.9343	25.4203	131.064	63.4586	57.926	86.4067	56.2448	80.4794	73.8169	78.1049	85.707	49.9439	50.5534	26.5493	50.6082	62.8118	59.9526	57.4735	51.7409	48.0972	39.1179	51.3259	34.1002	48.3041	149.297	64.0354	76.1465	58.9237	53.0893	60.8171	84.5864	80.7347	136.418	121.716	143.577	44.4382	110.495	27.1898	49.1193	60.1274	26.2122
EVL	mRNA	8.5615	10.5088	7.9687	15.5593	15.8592	7.9292	11.7342	4.7544	14.8041	55.8343	8.3841	10.9984	27.4237	7.058	5.8609	76.45	30.6297	7.4927	14.7685	5.259	6.6902	7.9574	3.5016	41.0467	38.3648	7.2612	7.9902	5.7233	20.9225	8.5966	21.6504	19.0445	12.3421	14.4026	2.7526	37.7135	10.3257	31.9217	9.1931	29.164	12.1141	20.9522	16.6331	3.7427	22.6831	7.9293	15.0764	27.9103
EXOC8	mRNA	5.3458	10.7645	6.8294	7.325	7.5908	4.4401	2.9511	10.9058	8.1162	9.1132	7.4024	8.7442	6.8569	12.178	4.6844	12.4335	4.9645	6.3084	3.8575	6.4903	9.514	8.0855	7.96	5.0786	7.349	5.2616	11.5904	6.1937	8.752	9.7694	9.23	7.5947	7.0386	3.0026	9.9456	4.5542	9.3666	5.8921	6.4699	4.4613	9.5481	7.6471	8.1617	7.9129	5.8605	8.8457	3.3423	7.6499
EXOSC4	mRNA	14.5513	4.7401	11.8559	4.2328	6.9456	20.6327	12.4457	13.4675	5.187	9.537	3.7819	12.1104	9.85	7.7829	11.7318	13.275	13.0658	8.1739	10.7674	24.3611	9.1973	9.9036	3.733	10.7853	15.2857	10.9721	6.9034	9.399	10.5896	8.9941	12.3655	10.0926	7.7518	8.0118	4.4156	11.1138	11.3709	14.4473	6.5186	14.1755	9.9752	3.9	16.7506	5.7049	11.68	10.3229	18.8674	13.4828
EXT2	mRNA	18.148	18.421	28.9974	17.5603	20.4027	17.581	11.9085	23.3331	12.4446	15.8134	19.6728	17.397	18.1701	19.7621	25.0026	25.6277	21.2579	24.5424	44.2957	19.8237	19.57	15.7702	15.3815	19.6506	16.0637	14.9572	13.1878	22.8665	17.7746	21.9047	22.6256	23.6714	24.9496	22.7554	20.6805	16.1012	16.1262	19.4137	19.3813	20.5811	17.5443	24.6883	16.0807	25.7706	13.1978	22.3354	21.2444	22.5505
EYA4	mRNA	0	0	0	0.0585	0	0	0	0	0.0168	0	0.0053	0	0.0074	0	0	0.0077	0.0411	0.0216	0	0.0552	0	0	0	0.0275	0.0046	0	0.0118	0.0044	0	0	0	0.0068	0	0	0.2477	0.0082	0.0057	0	0.0013	0.0034	0.0048	0.0208	0.0054	0	0.0088	0	0.0095	0.0617
EZR	mRNA	25.6871	98.1789	45.8743	36.1514	39.3706	30.5036	87.5049	13.1772	35.0553	16.9798	50.0752	48.3263	70.0875	26.1178	55.3057	54.2951	24.0988	6.6837	67.539	49.6968	68.9601	43.6816	34.4782	22.7479	69.7404	92.5906	48.349	42.4338	37.1532	45.2371	33.9462	14.9822	46.1012	88.3479	43.246	57.8303	24.2659	40.0823	30.8821	53.6294	64.3812	42.3539	44.8463	22.7011	67.0522	53.0331	60.8755	59.1327
F3	mRNA	6.6471	0.5908	0.0628	0.4619	0	1.1146	0.4006	2.5978	1.6174	10.1552	0.3788	0.5651	0.5162	1.6405	0.1581	0.3413	0.8061	0.0899	6.2278	1.0046	1.4072	2.7414	0.5601	0.7732	0.7372	0.9882	4.0358	0.5324	1.1609	1.3685	0.5199	0.7011	14.4717	16.6214	1.9483	0.5044	0.8168	0.0867	0.1795	0.4165	3.9976	1.0253	0.4755	1.1709	2.7187	0.0569	0.7028	0.2726
FAAH	mRNA	2.7258	7.5444	14.6891	23.8526	7.6673	12.4461	9.7322	2.2541	10.0909	6.4025	4.5894	6.435	26.9992	3.3581	10.2871	42.2334	18.1488	13.3964	5.0425	5.9001	7.0117	3.3888	7.7586	12.9929	45.2464	14.6506	14.6077	7.7316	6.1495	6.7302	5.3231	2.3273	12.8836	3.8675	9.5056	18.6792	27.6881	11.3701	9.9121	16.2251	16.5415	10.0104	14.4776	6.4705	37.3298	22.5556	34.9369	2.6555
FABP12	mRNA	0	0	0	0	0	0.0156	0	0	0	0	0	0	0.1944	0	0	0.0501	0	0	0	0.1805	0	0	0	0	0.0487	0	0	0	0	0	0	0	0	0	0	0	0	0	0	0	0.0681	0	0	0	0	0	0	0
FADD	mRNA	5.1162	13.0142	7.8427	4.6659	6.9861	6.9873	8.1096	3.0818	9.3931	9.3207	9.0121	9.1236	7.2263	9.8745	8.066	11.8093	5.9733	7.1667	10.9139	11.9569	10.6656	11.6239	8.4371	16.5153	8.5638	9.7133	13.1795	7.6895	7.9564	8.5254	13.1553	6.2639	9.1165	8.5014	10.0102	8.3412	6.9223	7.3897	6.4175	10.5325	4.8652	6.6723	8.8913	7.4095	6.5003	10.782	11.7258	7.9436
FADS1	mRNA	3.2025	27.5983	2.5621	18.3889	18.8677	23.4933	8.0297	25.1219	14.2267	6.5512	31.1371	5.1588	14.7818	10.9345	9.6744	22.8455	15.1795	15.7088	17.2722	37.4419	26.8206	13.7515	15.5819	19.0674	6.6	32.9706	19.8764	14.5857	23.781	10.6005	32.7606	29.333	18.2858	7.4544	15.5902	19.6311	26.4566	3.8499	15.85	32.5621	18.0604	26.4817	14.1947	33.6579	23.4788	38.9865	14.6361	28.0404
FAIM2	mRNA	0	0	0.0063	0	0	0.0118	0	0	0.0153	0	0	0	0	0	0	0.0209	0.04	0.0082	0	0.015	0	0	0	0	0.0162	0	0	0	0.0073	0.0219	0.0148	0	0	0	0	0.0225	0.0155	0	0	0.0114	0	0.0199	0	0	0	0	0	0.0416
FAIM3	mRNA	3.2023	13.8605	8.531	34.0087	5.2015	5.799	3.8488	2.6402	7.5136	8.6108	8.567	9.1967	41.5947	9.2371	6.5474	56.1047	18.3505	15.7015	2.3737	11.2709	5.4445	6.4925	4.7772	33.0469	23.1781	18.4686	3.6141	3.9512	10.5505	8.9656	11.4534	4.5196	33.9931	9.6713	2.6034	54.7084	2.8792	16.4065	8.3663	21.1822	10.9509	5.0491	16.8237	3.7312	12.759	3.9517	12.1549	52.7286
FAM101A	mRNA	0.4431	0.1179	0.0327	1.1759	0.0541	0.4662	0	0.5198	0.1668	3.9841	0.417	0.3013	0.1694	0.0203	0.1321	0.8649	0.4014	0.7695	1.3785	1.5382	0.1606	0.3823	0.2114	0.1512	0.1357	0.109	0.255	0	0.0563	0.1517	0.2231	0.2759	0.7001	0.118	0.1712	2.5601	0	0.1107	0.4509	1.6514	1.3292	3.2772	0.0683	0.0308	1.4161	0.1332	0.0167	0.1811
FAM101B	mRNA	181.73	41.5371	28.9706	88.1119	83.1233	133.913	28.4839	93.261	83.4817	147.35	124.016	74.5089	44.8016	131.028	19.7995	35.8909	99.6474	52.1851	157.438	49.0527	82.256	206.669	83.496	62.8286	38.584	33.2403	203.237	193.69	78.1199	67.2896	33.9732	80.9888	114.482	186.127	186.452	27.7744	80.2501	43.8254	95.0399	51.8679	167.73	17.5055	87.0957	56.9322	113.507	78.7001	89.8734	16.7186
FAM108A1	mRNA	4.6335	3.9168	3.0606	4.5529	3.1829	7.0589	20.2448	2.5686	7.0706	3.8851	3.4138	6.3228	8.0938	4.2905	4.6244	12.6917	8.012	4.4793	5.783	6.878	7.6054	3.7658	4.6394	10.7397	8.2528	6.2944	3.7679	8.0735	6.6583	7.3386	7.5549	3.4878	5.5639	13.2212	2.7456	9.8158	5.2496	6.3835	5.8855	7.8352	7.1543	1.3767	10.0432	2.2451	7.149	8.1008	11.6023	6.6253
FAM108C1	mRNA	0.5515	9.6078	5.6878	4.1249	2.3272	1.1651	1.0331	4.5929	3.7568	21.1778	4.6496	5.4078	3.2825	3.2768	16.2628	11.0951	9.9606	3.343	0.4839	2.5196	2.9358	3.508	4.5426	8.4406	0.9307	1.872	9.4491	3.1343	2.9839	2.3867	5.4494	1.3376	2.5552	7.0328	2.5242	1.925	3.656	1.2878	5.7274	5.1098	0.2653	0.8269	2.0249	6.9797	10.1937	19.7086	3.5659	2.1999
FAM109A	mRNA	0.9012	2.0127	2.0272	1.8465	1.6309	2.3443	2.4129	1.3014	3.9004	1.6522	3.8335	6.1077	3.9227	2.4706	1.2246	3.2038	2.0312	1.64	4.4157	4.0209	6.0182	2.8845	2.9928	3.4544	1.9283	2.6418	2.9886	2.6663	5.3711	5.5584	1.9889	3.1806	1.77	2.3603	3.058	3.0032	3.8755	2.9601	3.3043	2.6037	3.0447	3.4395	6.4448	1.7718	2.3338	3.318	4.0062	3.0659
FAM109B	mRNA	1.5258	2.9076	0.6178	3.5395	0.4513	1.2961	4.9425	0.8976	4.7192	4.528	5.1889	2.0699	3.4503	3.0334	3.1788	4.6746	1.9889	3.0842	3.9356	8.9277	4.451	1.6213	3.0522	4.6449	1.8367	1.7974	2.7773	2.7549	2.3936	3.7369	1.9532	2.981	3.808	2.5663	3.9305	4.7876	2.0842	0.652	2.4948	3.2269	3.5959	2.532	3.6154	4.5153	4.6169	0.0431	4.2674	4.1457
FAM116B	mRNA	4.7128	14.1268	4.1931	13.1362	6.3214	17.6266	47.8515	8.4092	10.1374	6.4188	12.8778	14.4718	12.4071	8.4063	2.3154	32.5165	10.9766	17.0793	4.9091	11.2082	12.8763	10.4777	6.3857	18.5065	31.7602	11.235	3.7541	11.412	10.9094	12.9148	5.3899	10.4466	3.3279	7.4332	10.5467	19.1331	7.8419	14.6673	20.6256	9.4395	14.7896	6.3538	16.1402	9.5646	7.0272	4.2729	13.4313	2.9845
FAM118A	mRNA	7.9862	10.1201	22.7838	12.0723	8.4696	19.1534	5.1475	10.3676	6.8066	15.7842	22.8942	5.122	8.6371	3.8515	5.9229	10.204	8.8807	18.9361	6.6915	10.1555	8.5651	4.1108	12.4856	5.8611	64.5556	11.2017	9.3449	13.8646	33.23	18.8091	31.8089	7.1065	7.7005	3.9403	4.8044	8.5336	35.2593	23.082	7.5218	11.3177	10.58	11.9566	23.1954	6.3034	10.9544	12.0938	7.6499	18.2928
FAM120AOS	mRNA	6.6489	13.6533	7.9249	11.2327	8.6984	10.2728	7.7145	10.1312	10.3028	14.1551	10.9018	12.0863	12.8636	11.4047	8.4627	9.8834	11.4047	11.0266	8.4451	18.5139	12.8309	10.6092	10.4166	12.2786	11.7541	13.237	9.9073	12.8614	13.0478	12.3067	10.5302	11.2639	10.0318	9.5136	12.2347	11.6296	10.4681	8.7172	9.7956	11.3576	13.8777	10.5492	12.5962	11.4997	8.5659	10.2936	9.7729	15.0951
FAM124B	mRNA	1.0231	1.9413	4.6877	3.4794	3.9751	2.4683	1.4018	3.4786	1.6608	0.0557	2.0396	3.2861	5.1971	2.8439	3.9702	4.0643	2.3404	4.699	0.5871	2.1101	2.968	3.5647	2.2273	3.1836	0.8282	2.208	1.2255	0.7746	2.1881	1.1692	5.9012	3.328	0.7392	0.9832	1.5384	1.8867	3.4217	2.7616	1.9358	5.1917	0.0255	7.0334	2.517	5.3438	1.7607	1.1765	3.7151	9.4763
FAM127B	mRNA	14.0269	3.2755	3.5508	8.3979	0.1944	10.2349	16.8272	0.478	1.3224	8.1782	4.9397	16.4568	19.3751	8.6726	4.1423	8.1051	11.4614	7.5601	12.7115	5.0352	13.5106	8.2703	4.3952	9.5402	11.5169	2.2281	0.5013	10.522	13.3234	14.3782	5.1713	0.0858	15.4442	26.7559	11.4096	7.1378	0.4851	1.0861	3.6674	12.9526	13.3288	0.6211	15.3295	8.5183	3.7245	0.1196	5.3674	10.1648
FAM129B	mRNA	1.2046	19.9516	0.0607	2.7092	5.1597	1.6729	8.6411	1.5907	27.7358	0.2899	13.6796	19.0656	14.6129	4.972	1.0267	2.6529	14.522	0.4629	19.4808	13.6314	34.8222	9.0603	14.0618	1.9788	3.9018	40.1258	10.4326	9.7179	11.4514	19.3593	14.7289	1.0285	6.0135	8.6258	2.5933	14.1161	7.8146	3.3076	9.9284	12.5432	10.6423	0.896	18.8506	0.8389	21.5331	1.8629	9.9108	28.5503
FAM133B	mRNA	4.9505	4.5445	6.329	7.5505	8.7804	8.8247	2.9259	7.5689	3.2018	7.3912	4.0844	3.0324	1.7633	4.5801	7.9055	2.7492	4.3182	5.9337	4.5269	9.8417	3.2535	4.7284	5.0866	4.244	5.0619	4.3277	6.5426	4.7629	3.7637	2.6449	2.9749	5.5162	10.1751	3.0652	5.5405	3.4187	5.4288	4.4591	3.74	4.6147	5.1166	6.3275	3.1611	6.7532	4.7748	5.8294	2.9165	3.7894
FAM135A	mRNA	2.4627	5.7014	3.8572	4.7927	3.7344	1.7358	0.5722	4.5657	2.8413	5.2884	5.9328	3.3428	4.4836	2.2545	4.3555	2.4458	6.462	6.1443	1.277	2.1275	2.4374	2.3472	5.1626	2.5189	1.5361	2.0337	1.7341	1.1084	2.5448	2.862	3.6696	4.1005	2.0435	1.3179	0.8331	2.9002	3.6738	4.5376	5.5716	3.7856	3.1327	0.2329	2.4942	3.9956	2.3124	0.0234	1.1196	3.7371
FAM162A	mRNA	22.4689	9.6638	19.7743	14.0367	23.1373	22.7177	16.629	21.382	13.9193	27.4689	12.1149	22.0117	17.93	17.91	28.7559	10.59	22.0887	13.2222	15.8517	28.7633	17.3516	20.3151	12.0632	25.511	37.5739	14.6747	19.9787	20.3425	18.0998	10.252	35.9095	22.7476	25.8664	13.9094	25.1266	20.672	26.6564	27.1533	19.8924	20.7319	9.5763	14.7877	18.1527	23.0538	18.1553	19.5108	37.3823	24.6248
FAM168A	mRNA	6.1822	23.3691	11.0392	15.4291	11.0007	6.9781	3.995	12.1717	16.2901	15.77	12.6302	22.2593	22.5543	13.7633	7.7335	47.6224	18.8361	8.3346	11.4658	5.3482	16.3596	10.5257	13.5456	30.0424	10.7702	11.2299	11.9031	10.0927	17.0784	22.3512	22.4216	12.4783	9.6427	5.6291	9.2887	20.1377	13.9254	16.0435	13.9721	17.2213	20.7303	12.7896	16.9613	7.6588	10.66	14.4335	9.9482	10.6245
FAM175A	mRNA	15.5188	14.5157	27.6938	12.484	15.3019	6.5618	3.9653	11.4798	5.8838	38.96	15.9071	9.3417	8.6934	12.2911	15.7462	11.6641	9.4249	22.6351	13.5095	8.3934	8.6831	9.029	16.9271	14.9229	19.5134	8.1194	11.4883	6.9245	7.5475	8.9373	13.88	19.2731	13.4269	8.0497	25.1278	9.9418	9.7303	13.8466	13.5729	14.0463	6.3657	35.3759	9.0653	21.4781	8.9388	9.5107	6.5318	8.0047
FAM184B	mRNA	2.1349	2.0606	2.5956	2.2852	2.6197	1.0205	1.7235	1.7533	1.075	1.9716	1.1974	1.5603	2.1583	1.8123	1.5117	2.4764	2.9399	4.5461	1.3075	0.47	0.8986	1.0687	1.7625	1.6738	0.7887	0.8682	1.6243	0.7189	1.118	1.1473	1.8058	2.0098	2.3365	2.0128	0.7259	1.4342	2.0645	2.093	1.741	1.6435	1.5775	2.9914	1.0923	1.4351	1.6952	1.972	1.2295	1.188
FAM188B	mRNA	0.0908	0.0425	0.0344	0.5936	1.6646	0.6642	0.7015	1.5778	0.1607	0.5447	0.2677	0.3745	0.3448	0.5141	1.1656	0.3346	0.6062	0.1156	0.5825	3.7279	0.2086	0.1408	0.3975	0.9885	0.6335	0.157	0.4971	0.4308	0.9882	0.3983	0.1251	0.7851	0.6366	0.5072	0.4247	1.5638	0.5203	0.4604	0.3444	0.9443	0.8523	0.1727	0.2357	1.2803	0.5027	0.0727	0.6281	1.8781
FAM189A1	mRNA	0.0053	0	0.3431	0.1861	0.2027	0	0.0027	0	0	0.01	0.0348	0	0.0361	0	0.0822	0.0377	0.0096	0	0.0394	0.077	0	0.0227	0.0184	0.276	0.2108	0.0039	0	0	0.0044	0	0.0534	0	0	0.0079	0.0589	0.0271	0.1622	0.1988	0.0086	0.0177	0.0342	0.012	0	0.0721	0.0097	0.0104	0.0078	0.0127
FAM198A	mRNA	1.9949	0.0423	0.3059	0.1635	0.0485	0.0551	0.0115	0.0839	0.0102	0.2646	0.0399	0	0.0579	0.0053	0.159	0.0739	0.1679	0.072	0.7694	0.1504	0	0	0	0.037	0.0602	0	0.0724	0.012	0.1229	0.0394	1.0833	0.0313	1.7553	0.5299	0.0444	0.015	0.1048	0.0353	0.1635	1.0996	0.0822	2.6231	0.0159	0.0213	0.0415	1.0346	0.0389	0.4082
FAM19A5	mRNA	0.1611	0	0	0	0.0683	0.2038	0.0088	0	0.0155	0.0672	0.0293	0	0	0.016	0.0417	0.0424	0.8832	0.9734	3.4395	0.1832	0.0317	0	0.0543	0.0767	0	0	0	0.0668	0.0592	0	0.1124	0	5.6488	1.3821	0.06	0	0.0473	0.0531	0.0436	1.1741	0	2.8772	0	0	0.0326	0	0	0.0427
FAM20C	mRNA	0.3042	5.9073	0.1334	1.3278	0.9245	1.1951	4.9268	0.3784	6.351	0.7224	6.8479	11.9699	0.1729	3.372	0.7113	1.6127	3.4331	0.0766	5.2814	3.1525	15.2469	9.331	6.2717	5.9139	10.6041	7.1466	1.7786	18.2045	6.6784	10.5074	1.4259	0.4649	1.6108	0.9519	3.5479	1.3033	0.9763	1.563	4.3777	2.7716	4.7363	2.5382	11.033	0.5302	5.1834	16.5903	2.6348	0.6426
FAM40B	mRNA	0.1003	2.0029	0.1475	2.0046	1.0994	0.3139	0.1698	1.068	0.3108	0.4386	0.8452	0.4571	0.407	1.091	0.2203	0.2623	0.5219	0.394	0.3877	6.4376	1.2899	1.5649	0.4929	2.0403	0.5556	0.4927	1.0183	2.0926	1.7571	0.5729	0.2412	0.746	2.5263	0.3837	0.0994	1.607	1.1738	0.3679	0.4471	1.2681	0.7384	1.4206	0.313	0.33	3.2717	4.7298	0.3409	3.3916
FAM43B	mRNA	0	0	0	0	0	0	0	0	0	0	0	0	0	0	0	0	0.0181	0	0	0.2385	0	0	0	0	0	0	0	0	0	0	0	0	0	0	0	0	0	0	0	0	0	0	0	0	0	0	0	0.0318
FAM50A	mRNA	31.2662	15.2836	9.6943	12.1734	13.4288	25.2053	62.1491	9.3372	37.6241	12.4075	17.0989	23.4943	13.3602	23.2727	8.5234	17.3769	18.4792	8.1333	29.7264	35.6026	33.0414	23.4681	14.7643	16.792	25.7279	30.6273	15.5014	30.5764	25.1509	30.2152	21.2214	10.0417	23.0951	46.4891	13.6724	17.0974	19.18	20.3789	13.5256	19.0654	22.9474	9.5723	28.0055	10.9608	32.1412	14.2753	27.833	17.8154
FAM53B	mRNA	6.536	13.9412	8.1088	18.0738	12.089	14.8947	13.5178	12.058	15.1833	13.3143	8.2636	17.6977	13.8783	10.6896	9.3184	34.7099	17.5325	14.2151	7.2256	11.2567	15.6569	10.7622	11.8484	20.8868	26.3947	11.7048	11.2652	17.2015	18.8825	20.4337	13.5004	14.7582	13.0145	7.2222	11.2405	20.7452	15.589	13.6449	8.7151	15.4518	20.0825	12.2523	19.7197	10.1153	8.4255	15.5558	12.9754	19.4008
FAM58A	mRNA	3.8332	4.8538	3.8066	2.7167	3.0418	5.2187	5.8234	3.7833	5.7119	6.0415	4.2277	4.6189	4.0288	5.2833	4.9809	5.461	5.1916	3.7393	6.3842	5.6321	6.9874	4.2133	4.3207	5.2473	8.4046	6.9352	3.9116	7.9962	6.1156	6.1351	5.1923	3.1813	7.1341	6.0613	3.7696	5.4208	5.499	5.9259	5.8014	6.3434	3.7221	2.818	7.393	3.2209	5.1335	6.7948	8.4715	5.0524
FAM59A	mRNA	0.5752	0.027	0	0.2545	0.0161	0	0.0207	0.0688	0.0729	0.0158	0.0691	0	0.0871	0.4639	0.0524	0.0154	0.6536	0	0.371	0.2588	0.082	0.1154	0.0365	0.0454	0.031	0	0.0154	0.1529	0.0976	0.1127	0.1124	0	0	0.7118	0.0566	0.1074	0.0594	0.0253	0.1227	0.0842	0	0.1047	0.084	0.0762	0.0307	0	0	0.2872
FAM65B	mRNA	2.8517	51.4722	31.726	30.3477	29.8519	10.8132	10.4713	24.9194	48.8996	33.8194	34.2829	132.121	51.0425	88.5919	19.4698	73.9669	22.2156	16.5364	21.2418	27.2118	182.393	122.693	46.2976	29.3183	15.7715	71.9425	30.2294	88.877	77.2139	101.347	30.8137	23.0603	17.3501	11.8786	34.5539	30.8179	23.1479	22.1194	28.7649	31.8699	84.053	18.5997	115.434	19.9439	23.169	21.777	28.9371	40.0119
FAM71B	mRNA	0	0	0	0	0	0	0	0	0	0	0	0	0.0145	0	0	0	0	0	0.0188	0.0829	0	0	0	0	0	0	0	0	0	0	0	0	0	0	0	0	0	0	0	0	0	0	0	0	0	0	0	0
FAM71F1	mRNA	0	0	0	0.0106	0	0.0028	0	0.2679	0	0.0046	0.0166	0	0	0	0.0401	0	0.0811	0.0226	0	1.234	0.0091	0	0	0.0265	0.0682	0	0.0032	0	0	0.0346	0	0	0	0.0153	0.1116	0	0	0.0077	0.0251	0	0.1097	0.0466	0	0	0.0375	0.0202	0	0.0269
FAM81B	mRNA	0.2968	0.2836	0.246	1.2145	0.5435	0.7504	1.1873	3.0184	0.0611	0.4069	0.3329	0.7587	0.2993	1.2083	0.4101	0.2795	0.3683	0.2967	0.3811	1.5117	0.3051	0.3955	0.1086	0.4592	0.3743	0.1102	0.3209	0.0653	0.2743	0.214	0.0517	2.5035	0.5277	0.2141	1.6878	0.1014	0.2971	0.1381	0.1969	0.2187	0.4627	0.4751	0.9066	2.1064	0.1243	0.238	0.5156	0.5379
FAM82A1	mRNA	0.0773	0.3274	0.132	0.1724	0.7028	0.2505	0.5413	0.3752	0.7486	1.0569	2.1082	1.6026	2.0551	2.4321	0.267	0.0694	1.3931	2.1516	0.0192	2.0161	2.3635	2.6165	1.3347	0.7635	1.4609	3.2945	0.3828	1.3998	1.8322	1.8978	0.8243	0.961	0.0074	0.1122	2.9679	1.7416	0.9687	0.8653	1.4221	0.2347	0.414	0.7671	2.4673	1.3508	1.6427	0	1.0334	2.6044
FAM83E	mRNA	0.177	0.0204	0.0439	0.045	0	0.4194	0.0313	0.1272	0.0669	0.0903	0.0167	0.2005	0.1043	0.0236	0.1613	0.2417	0.081	0.068	0	0.148	0.0713	0.0546	0.0111	0.157	0.2033	0.0849	0.1151	0	0.0105	0	0.1894	0.0295	0.1145	0.0379	0.0683	0.2009	0.0904	0.0983	0.1035	0.174	0.0969	0.0144	0.0666	0.0305	0.0791	0.1156	0.0702	0.2129
FAM83G	mRNA	0.1056	1.1234	2.1174	1.054	1.614	1.4211	3.0023	3.1141	1.2856	2.1941	0.5141	1.9078	3.4463	2.8995	1.9313	4.1386	1.9436	0.5352	0.9543	3.1408	1.5534	0.9688	0.854	3.0229	2.8111	0.4661	1.975	2.5114	1.9732	1.5481	2.1527	4.356	0.5389	0.6782	1.2335	2.4358	2.5649	1.8777	0.524	4.2022	1.8566	1.6286	4.4549	1.6889	1.0603	2.4263	3.4484	1.3069
FAM84A	mRNA	0.0379	0	0.0408	0.0608	0.03	0.9142	0	0	0.0218	0	0.0361	0	0.0361	0	0	0.2363	0.0881	0	0	0	0.0056	0.0807	0.0163	0.0878	0	0.0372	0.0286	0.0085	0	0	0.861	0	0.0369	0.0093	0.0211	0.1522	0.0277	0	0.0051	0	0.6663	0.0143	0	0	0.0801	0	0.0093	0.1895
FAM89B	mRNA	16.2517	20.9234	12.1638	18.3214	13.5737	41.7385	50.0863	11.203	34.6967	18.6927	17.6573	38.2741	20.5801	20.8675	11.8124	63.6867	19.3474	29.1405	16.3813	27.3129	29.5179	24.4316	18.871	45.0416	42.938	31.9775	18.9752	38.1515	36.694	33.4751	38.3579	18.4129	17.8491	34.1767	15.9083	29.0247	20.6886	30.3694	23.1734	22.2764	29.6345	12.328	48.4352	11.9324	28.4565	29.6631	37.0069	41.4836
FAM96B	mRNA	26.1471	23.8213	16.2725	17.5291	15.6384	41.4154	65.0013	17.2488	18.9064	19.1335	20.2015	39.865	32.3462	23.8586	27.5996	25.8876	21.8959	18.9152	42.1717	37.5455	34.5728	28.5442	15.2765	40.5179	44.7972	33.4872	22.8838	50.3314	39.1972	40.2139	19.1322	21.2476	33.0138	41.8895	19.7185	39.8573	34.528	50.5067	31.2388	31.3259	25.964	11.2312	41.7478	20.3804	30.5321	41.9116	52.8816	28.8152
FANCE	mRNA	2.9615	4.7038	2.8882	1.706	3.6025	6.2124	1.3366	3.5483	4.9554	4.2874	4.9989	3.058	5.4316	3.8175	4.6967	9.0846	3.8555	2.9855	3.8453	8.9121	4.6374	6.0831	4.6324	5.1677	4.9483	6.3902	9.4038	5.8381	4.6047	2.7882	5.1304	2.8884	5.3302	2.9434	5.2435	9.0387	5.4952	3.1733	4.5137	6.6688	4.0855	7.8175	2.1783	4.4187	4.5051	7.8913	4.6083	6.438
FARP2	mRNA	0.6446	4.5521	3.1034	5.0309	2.2933	1.8475	1.9992	3.593	3.1541	3.148	1.9164	5.2972	4.4389	2.7227	2.1367	9.9879	4.356	3.019	1.4177	3.9136	6.266	2.3469	2.1234	3.2997	6.299	2.9554	1.7299	2.431	4.4093	3.5319	4.9058	2.7727	2.5174	0.7519	2.5697	3.4163	2.4601	2.5669	2.4992	3.3778	4.0386	3.1422	3.3333	2.5268	2.1232	6.2903	1.5547	6.1249
FAT2	mRNA	0.5635	0.3169	0.1878	0.0819	0.3423	0.1794	0.1035	0.3994	0.4863	0.182	0.3472	1.0251	0.3394	0.6683	0.0935	0.2501	0.5507	0.3967	0.6163	0.3349	1.0025	0.5044	0.8261	0.2399	0.2759	0.2064	0.5468	0.7738	0.6666	1.0803	0.1838	0.3235	0.9226	1.2936	0.3951	0.2209	0.5699	0.2289	1.2529	0.3241	1.9654	0.1792	0.6229	0.2136	0.6531	0.3189	0.4198	0.2476
FBXL15	mRNA	5.4647	1.9777	1.7183	2.2464	1.5482	4.9863	16.5981	2.4293	3.2648	2.3963	2.0234	4.4809	3.2949	3.0199	2.6568	4.5821	2.8605	3.3632	3.3984	5.3991	3.8315	1.9138	1.9256	6.0401	4.1472	3.6776	2.2907	4.7307	5.0171	3.2527	4.788	2.5446	4.065	9.3894	1.3751	5.3426	3.7934	3.9566	4.0455	3.8046	3.8352	1.0272	5.5593	2.2706	3.3676	2.9205	8.1209	4.344
FBXL20	mRNA	7.9192	25.301	21.6971	18.2059	21.0486	13.9897	3.8131	21.4309	10.0764	17.7585	15.6924	28.744	19.503	20.3842	14.8033	18.6052	23.1281	27.3892	16.6437	20.4599	18.8409	21.2419	20.8399	22.8859	21.928	13.1569	16.374	14.6641	21.7925	19.3238	17.5784	32.0176	14.3453	10.324	21.4426	18.7446	18.3102	17.0754	16.9139	22.3254	28.7231	45.4728	17.1089	18.6515	11.236	36.3928	7.4224	17.2168
FBXL6	mRNA	9.2697	4.4293	6.4237	5.2458	4.4133	10.8073	22.9361	5.0717	7.7395	6.1872	4.8169	5.9192	9.9968	6.1864	5.5752	14.3211	10.543	9.4597	23.6702	13.0143	10.068	4.8927	4.4366	11.935	13.3191	5.4136	5.1511	10.5196	9.5887	8.9059	11.4025	4.3067	16.6696	29.4135	3.9021	10.412	12.1805	7.8618	8.3695	10.5427	8.8741	3.5728	9.7473	5.5807	7.8861	11.2214	20.7172	9.6849
FBXO10	mRNA	11.8226	3.225	6.0791	3.9633	5.0172	3.5385	2.3761	5.2051	3.9674	4.4657	3.5661	3.6761	6.3955	5.3885	6.6388	3.7856	4.9975	3.9088	9.5497	4.8659	4.9544	2.9423	2.768	4.3153	4.8792	3.6634	3.319	3.2314	5.0192	3.1905	4.9021	3.8257	7.5107	11.2073	5.9161	4.9369	4.9221	5.6753	4.892	9.2577	4.2073	7.781	3.8668	6.1591	4.9449	5.2694	15.0923	7.629
FBXO47	mRNA	0	0.0253	0	0.0089	0.0293	0	0	0	0	0.0724	0.0374	0	0	0.0203	0	0.0268	0.0183	0	0.0101	0.7669	0	0	0	0.0031	0	0	0	0.0166	0	0	0.0189	0	0	0	0	0	0	0.0187	0	0	0	0.1082	0	0.0102	0.0206	0.0352	0.0161	0.018
FBXO6	mRNA	6.2493	6.384	5.9084	2.7461	5.3809	5.2689	11.7863	6.54	27.2932	9.4033	2.829	12.4241	3.0847	6.5969	10.7095	8.9355	6.7093	1.4418	8.6936	8.9519	15.4029	7.3848	5.1143	5.9978	25.8951	12.659	8.2992	10.8544	11.6043	7.8558	21.3272	2.384	8.3587	18.6889	8.5128	13.1672	6.3353	5.8757	5.5434	9.9874	5.3457	6.9123	10.353	3.0542	5.4892	10.9841	7.9416	6.9677
FBXW12	mRNA	0.0037	0	0.0565	0.0316	0.0494	0.0205	0	0.0953	0	0.0575	0.0523	0	0.1524	0.0478	0	0	0.0139	0.0128	0.0227	0.1077	0	0	0	0.0906	0	0	0	0	0	0	0.0128	0	0	0.0219	0	0.0391	0.0397	0.0575	0.0109	0.0286	0	0.0505	0.0145	0	0	0	0	0.06
FBXW4	mRNA	7.5818	12.0886	9.6971	19.4685	9.9182	19.5511	37.4654	10.3685	9.7585	11.082	9.806	13.3021	17.8321	10.7221	11.6056	17.9604	14.3456	14.9895	10.0702	13.4911	15.0573	10.2786	8.4232	20.7059	25.8417	8.4709	9.5842	15.4076	13.7909	11.5546	10.1852	16.3344	9.2959	7.4944	8.1695	17.3312	14.8691	13.1626	11.4653	12.8416	17.1171	12.0102	14.0374	10.1953	10.0414	15.2195	21.8333	15.3238
FBXW5	mRNA	19.4735	23.525	13.7603	24.6063	15.1715	47.8539	59.2422	14.7406	37.151	16.7765	21.3235	27.8299	34.2183	22.7913	18.9422	25.6526	35.616	18.0208	30.9556	43.6394	45.5689	25.428	22.0305	40.7317	47.5336	34.9527	23.7563	58.734	37.5385	40.174	31.9634	18.7487	24.7648	53.3492	15.8901	47.0974	29.1008	33.4968	30.6623	31.7431	35.5889	9.292	52.2192	14.0484	30.3429	33.0361	58.526	33.7883
FCAMR	mRNA	0	0	0.0336	0.0096	0.0712	0	0	0.0286	0	0.1226	0.1882	0	0	0.1518	0.0145	0.0884	0.0061	0	0	0.4506	0.0776	0.0599	0.0081	0.024	0.3954	0.0046	0.068	0.057	0.054	0	0	0.0393	0	0	0	0.0713	0	0.0385	0.0606	0	0.012	0	0.031	0.0591	0	0	0.1028	0
FCER1A	mRNA	4.7664	30.1689	11.5762	120.136	9.2716	7.7555	9.3092	20.7983	2.8036	0.3313	11.1024	99.2429	22.555	12.4196	9.5388	2.4798	1.921	5.4046	4.0503	23.505	11.3787	3.8213	5.1372	58.2177	0.6483	0.0815	2.8323	7.3166	16.1871	10.8047	124.872	163.957	6.7773	0.492	0.2035	10.5365	94.4271	50.5001	91.8884	31.7479	2.2234	1.0404	23.9926	4.5307	21.0627	1.3558	5.7237	131.108
FCHSD1	mRNA	7.6662	6.1557	6.7718	6.428	2.2196	11.6126	41.3063	7.2041	5.4557	2.9992	9.4049	7.7807	3.9672	10.3693	6.643	15.8431	10.6888	13.7044	5.3499	8.8756	10.8069	6.7917	7.533	18.9224	32.6622	6.6363	5.0778	13.0926	12.8312	10.8494	5.1419	8.477	10.0266	7.9722	6.2489	14.1518	11.61	5.2054	11.3526	9.2948	15.7398	0.8226	11.5058	8.6955	14.2066	9.9327	13.8802	5.5223
FCRL6	mRNA	0.6642	0.8777	0.4681	1.2228	0.293	2.8515	0.6062	0.064	2.9928	1.8934	0.6412	1.7912	2.9566	1.1881	2.2745	5.7531	4.4047	1.5416	1.9955	2.0841	0.7316	1.1447	0.7009	3.5909	0.4811	0.4064	0.6108	0.2455	3.0551	1.6377	5.2375	0.5029	0.5945	4.811	0.5262	4.4343	0.8532	2.1243	0.7856	8.5478	2.4588	1.0919	1.286	1.3188	1.5128	0.3572	0.9711	9.3323
FCRLA	mRNA	0.3738	1.3683	0.4525	41.3106	0.306	0.4504	0.1075	0.0399	0.6303	1.1732	3.6702	1.2563	0.7108	1.4968	0.9788	1.9631	2.3663	1.4396	0.0918	0.9884	0.4298	1.0112	0.3868	1.7629	3.5075	1.4076	0.2772	0.6585	0.9259	1.2338	1.0926	0.2305	2.8209	0.7466	0.3943	4.2764	0.214	5.7395	2.1386	2.4609	1.5719	0.3007	1.8475	0.1771	1.3446	0.5199	0.7541	6.3774
FDPS	mRNA	35.8407	35.1519	32.3361	31.066	38.8325	61.9045	40.7259	36.1379	37.296	30.7896	35.8785	35.6864	45.465	33.4295	49.2205	42.9007	33.96	34.6266	53.8889	64.2687	43.3201	47.0696	31.3401	43.5462	54.7006	48.5283	47.0555	54.024	37.907	28.9157	37.365	43.6052	65.6847	44.5147	35.7531	45.3895	54.5054	53.3801	40.8191	46.1105	43.0234	28.4836	33.3157	43.5307	45.433	53.5258	66.5965	45.9398
FEM1C	mRNA	8.5171	13.4869	11.0114	19.768	14.7448	10.8781	17.1192	19.8725	4.3354	8.4606	8.3393	7.3128	8.9854	11.5665	10.3911	7.5417	13.8188	10.8963	7.0324	4.9896	6.5031	10.5347	11.0338	7.0695	4.8899	6.3533	11.6384	7.5787	8.4291	8.3324	6.2211	11.25	10.7401	8.7288	9.3073	5.0451	9.0185	8.3108	9.5094	7.0634	13.321	14.4631	8.2959	8.5902	9.8951	6.3955	3.2218	6.7853
FEN1	mRNA	7.5548	14.1986	13.1893	18.0368	24.2489	20.8929	9.5913	21.9269	17.4892	7.7279	23.5003	9.378	19.9588	13.6914	26.9278	14.211	18.6218	13.0953	14.3992	46.3523	22.2206	28.8454	14.2975	40.2697	8.9526	22.2552	36.6782	25.566	18.0557	7.8411	31.1025	17.3514	34.6162	10.1335	22.6865	26.8411	27.2997	25.8681	18.6801	25.2994	15.8215	15.6715	10.116	21.0794	31.9059	36.444	24.6708	32.4245
FERMT3	mRNA	47.783	68.2313	41.6822	68.3353	53.0379	103.03	204.09	47.6825	136.581	75.882	78.5281	96.9415	88.4398	114.279	50.6767	174.701	84.0902	120.397	94.6316	136.985	154.543	74.9557	67.993	191.489	55.9452	114.199	74.6249	172.774	123.61	122.632	167.161	82.289	60.0854	101.246	58.9702	89.8279	84.0143	90.2418	90.3548	80.9687	129.185	30.4946	192.243	62.0112	93.485	89.1475	168.632	124.809
FEZF1	mRNA	0	0	0	0	0	0	0	0	0	0	0	0	0	0	0	0	0	0	0	0	0	0	0	0	0	0	0	0	0	0	0	0	0	0	0	0	0	0	0	0	0	0	0	0	0	0	0	0
FFAR2	mRNA	3.0321	2.4977	0.151	0.0489	5.4049	6.7759	0.4679	0.0673	4.193	0.1308	1.1214	6.4661	1.8373	6.2457	0.3115	0.3657	0.3066	0	0.6842	2.2513	1.7588	3.8527	0.616	0.1158	0.0355	6.9992	2.7002	1.1026	5.8371	7.3377	7.2041	0.2177	0	0.3074	0.4945	0.698	0.7519	0.0435	1.9465	0.0966	14.8324	0.6782	9.9474	0.162	0.2458	0.0472	1.4457	1.9807
FGD5	mRNA	0.2533	0.0189	4.0652	0.5938	0.1166	0	0.0011	0	1.0082	3.5671	0.1929	0	13.5965	0.0263	0.2946	0.1024	0.1479	0.0088	0.1848	0.1395	0.0167	0.0202	0.0982	0.0965	0.0261	0.1381	0.1504	0.1371	0.0276	0.0222	9.5524	0.3826	0.204	0.0175	0.0187	0.0385	0.0301	0.042	0.2027	14.1863	0.0477	0.1187	0.0306	0.0171	2.4932	0.0377	0.0389	6.502
FGF11	mRNA	1.4867	0.7953	1.7744	1.424	0.9108	3.5346	2.5542	0.7751	2.3819	1.1189	0.8632	4.5612	0.8724	1.0234	1.3801	0.5861	0.7769	1.2199	1.5099	1.898	0.8525	0.9232	0.4417	0.8151	2.8163	0.5885	1.1299	0.9728	1.0078	0.9925	0.2581	0.5736	3.4095	2.519	1.975	0.875	1.8316	1.148	1.2096	5.1734	2.6635	3.1989	1.3394	1.1838	0.3935	1.4268	0.3795	0.8262
FGF13	mRNA	3.0645	0	0.2781	0.4147	0	0	0.0198	0	0	0	0.2364	0	0.0956	0	0.4204	0	0.0257	0.075	3.5673	0	0	0	0.07	0	0	0	0	0	0	0	1.4656	0	2.7914	2.3866	0.1044	0	0	0	0.3829	0	0	0	0.1203	0	0.0735	0	0	0.1499
FGFBP2	mRNA	1.756	0.8742	0.2291	0.9999	0.5382	8.5096	3.5169	0.1072	2.8228	1.798	0.554	6.8577	3.5891	2.0676	0.4104	18.4197	5.3898	1.8919	5.2112	2.4621	1.0355	1.2331	1.2212	3.4545	3.5657	1.0716	1.5378	0.3366	3.5996	3.0159	6.5027	1.6249	0.2384	14.2214	1.2238	10.3956	1.1665	0.7914	1.6466	14.5779	3.6057	1.999	3.2162	2.8308	0.6378	1.2235	2.0472	9.0694
FGFR1	mRNA	10.6028	5.8056	28.8018	0.8934	2.3074	0.3928	0.8531	1.1812	5.3958	2.0005	2.5534	0.7546	8.3157	1.2339	23.2056	1.5043	2.0222	0.4963	8.1407	2.5088	0.4666	1.764	6.8463	3.3972	5.4816	6.473	2.8251	1.204	2.0795	1.4781	4.7213	1.0818	16.228	15.6596	0.3468	8.2169	1.2515	2.3317	8.3378	18.8917	0.9728	1.1517	1.0745	0.3174	3.1606	0.3704	0.5931	2.0744
FGFR1OP	mRNA	15.8315	15.3327	26.82	20.5	29.9498	11.4054	5.5736	26.5888	14.591	22.338	16.9623	15.0093	14.3915	15.5776	20.7257	15.5051	11.8293	14.2782	23.5541	12.9087	8.8443	13.1749	12.5439	23.2413	13.7163	5.6613	17.2859	9.2626	12.5686	7.4125	14.028	23.6303	32.797	22.427	15.0563	9.9693	21.8311	25.2419	13.8725	14.3988	21.4313	22.0241	9.4117	19.5529	15.9089	14.0939	10.1264	21.053
FGFR4	mRNA	0.0366	0.1138	0.0342	0.1868	0.1779	0.7945	0.8713	0.5974	0.0603	0.2212	0.0367	0.0967	0.4313	0.1086	0.2444	1.6705	0.2187	0.6029	0.0572	0.7135	0.1483	0.0759	0.0589	0.2996	0.6957	0.0719	0.0441	0.1414	0.1196	0.0733	0.1556	0.0642	0.2339	0.1304	0.0616	0.6564	0.0625	0.2734	0.2176	0.8746	1.209	0.4723	0.3106	0.1705	0.2875	0.8328	0.2292	0.4919
FH	mRNA	12.444	26.9527	19.1387	18.7201	28.7315	20.4947	12.7865	26.9479	20.3849	18.5402	24.1621	16.4997	25.2027	17.3418	40.8933	17.9241	24.7363	18.7229	22.141	32.5411	30.7952	26.9801	29.4889	28.5268	19.5358	36.713	29.7897	30.9488	22.3831	17.4803	19.1132	23.9239	21.917	11.35	28.9832	32.5572	28.6614	29.0443	24.8541	30.0547	14.0404	19.0227	17.127	32.8356	25.5903	23.3274	36.0059	32.7078
FHAD1	mRNA	0	0.0254	0	0.0098	0.0121	0.0254	0.0407	0.04	0.0288	0.3771	0.013	0.0427	0.1708	0.0198	0.0147	0.0807	0.0083	0	0.1901	0.1422	0.0527	0.0101	0.0724	0.0482	0.0223	0.2586	0.0058	0.0425	0.0341	0.3754	0.0773	0.05	0.0938	0.0259	0.0106	0.0359	0.0104	0.0089	0.0201	0.0265	0.0444	0.03	0.1238	0.0029	0.0056	0.0121	0.0326	0.0408
FHL1	mRNA	0.6507	29.4932	16.7836	44.4004	1.1531	1.2774	3.1572	7.7	7.3472	13.9296	3.3053	3.1256	93.8777	4.3427	16.6632	23.5826	18.509	0.8635	12.962	2.6195	8.1887	2.4667	16.4452	24.8843	7.012	7.6614	5.3823	4.8618	1.7606	2.6946	2.7644	14.8024	2.3698	2.8723	4.8285	21.3277	1.9988	1.3019	16.8467	35.5533	3.3672	15.2218	3.7905	12.6805	11.2569	16.7306	24.3761	5.6969
FIBP	mRNA	22.0897	19.7116	12.0649	20.2397	20.2205	41.2552	46.4177	22.0994	33.3625	27.0204	27.6377	31.6254	35.3884	24.9071	22.0651	41.167	21.0857	18.213	24.7577	41.8869	34.5882	34.988	22.2603	63.4834	41.2573	42.6978	30.9853	41.7927	29.1008	30.3837	41.6385	24.968	23.6988	40.6404	37.4443	33.5808	31.2348	35.7338	24.4217	34.8669	22.5838	11.5358	31.1662	23.8065	30.3477	29.5719	56.9374	30.673
FKBP5	mRNA	12.1133	68.0783	14.7635	48.5495	34.7999	7.5064	11.2836	44.9177	45.1781	55.312	37.227	62.3437	21.9199	36.8029	36.2637	64.2579	37.9556	18.1797	33.2717	20.0925	223.921	27.5622	39.4494	23.689	37.9034	67.7563	34.451	56.4295	38.7226	61.1666	22.6147	24.6337	119.014	24.6816	65.9396	44.8166	17.3352	15.1294	34.9157	38.9892	96.4412	2.9354	39.7793	29.2045	18.4832	28.7024	27.7538	31.4928
FKBP6	mRNA	0.1819	0.1636	0.7223	0.638	0.3055	0.7744	0.3182	0.2737	0.1947	0.5504	0.1529	0.019	0.4526	0.1817	0.123	0.5969	0.6827	0.5761	0.2176	0.1617	0.1122	0.08	0.1764	0.3323	0.6052	0.0302	0.2459	0.1156	0.2785	0.0994	0.1472	0.3715	0.416	0.1789	0.1341	0.2601	0.5852	0.5552	0.2732	0.6721	0.6085	0.5499	0.3633	0.1799	0.1288	0.3887	0.39	0.1558
FKBP7	mRNA	4.878	1.8732	6.8685	3.5836	5.4397	6.0882	0.9264	6.5125	1.8865	5.4904	2.5238	3.1182	2.4624	3.019	7.09	1.8078	3.3561	6.5411	3.3037	3.6638	2.1743	4.1348	3.2548	3.2488	4.1156	1.7921	2.5231	1.5144	2.0699	0.9049	3.9685	3.8415	5.1359	3.6186	3.0771	4.2018	4.4381	5.721	3.2788	4.052	1.03	6.8138	1.5807	7.2786	2.0392	5.504	3.685	4.1459
FLNA	mRNA	132.786	323.146	89.3577	118.629	103.628	261.466	296.131	100.287	378.197	97.419	165.251	303.707	298.622	221.806	57.8058	135.423	288.348	143.092	275.355	302.2	413.125	212.103	216.395	203.934	356.279	284.053	229.21	439.163	420.702	491.606	335.589	163.58	95.304	265.618	254.126	223.227	186.612	160.569	157.976	304.479	303.761	76.1569	515.889	170.57	155.879	248.274	424.33	228.983
FLNC	mRNA	0.0054	0	0.0565	0.0444	0.008	0.015	0.0538	0.0632	0.0097	0.5833	0.6401	0	0.0097	0	0.1344	0.043	0.015	0.1219	0.4179	0.2333	0.0098	0	0.6781	0.0702	0.0128	0	0.0248	0.0038	0.0247	0.0165	0.4396	0.0294	0.5851	0.0083	0.0109	0.0072	0.0978	0.0084	2.5538	2.431	0.0202	7.682	0.0311	0.0025	0	0.0375	0.0041	0.0519
FLOT1	mRNA	7.8925	64.0237	26.6517	5.4031	40.097	26.6209	96.8927	26.184	82.2656	49.754	34.2266	59.057	44.5619	42.8811	42.8846	36.2847	29.1232	13.0159	3.9383	51.4782	34.0705	33.8664	34.1477	21.2142	38.3154	71.4681	34.7223	32.2303	46.0628	60.0919	38.1577	8.0686	9.8048	6.7296	38.9191	55.798	30.3409	23.7842	43.8633	43.0291	37.3861	15.1161	43.7473	15.2077	60.2754	32.7666	68.2293	46.0653
FMO5	mRNA	1.578	7.3192	4.1802	5.1714	3.7416	1.1478	1.0815	3.2137	5.5644	5.7736	5.0189	5.4488	6.8592	7.8735	1.2858	5.1833	5.3283	7.9589	1.6825	2.256	5.213	3.0279	5.1121	6.1785	3.0618	5.6271	3.8961	3.0673	4.2009	5.4151	4.9767	4.3301	3.8173	1.3377	7.8728	3.4915	3.6517	4.4282	5.2984	5.5571	4.3189	11.3411	4.9669	3.6791	6.1869	2.691	2.572	3.3941
FN1	mRNA	0.499	6.6225	1.2074	5.1	0.7068	0.6254	2.4756	1.8139	0.9693	0.8297	1.7686	1.1956	2.4428	2.7873	1.0824	4.691	24.1582	0.8765	0.4066	1.8487	3.9247	0.6581	4.8119	0.7967	0.7083	10.3999	1.1788	12.7768	0.5101	64.7218	1.5953	0.7708	0.5576	0.2233	3.4211	1.3322	0.9617	0.7849	2.5199	0.4796	0.4507	2.0779	1.126	0.6442	0.9205	0.6588	0.3213	6.3475
FNDC3A	mRNA	23.339	17.3599	38.5135	29.8649	25.8798	11.5021	7.1223	31.2101	21.3159	19.457	19.3103	13.639	17.2257	23.3545	22.7876	31.331	27.1456	21.7396	17.8561	19.0645	15.7227	15.0463	16.6911	20.4677	10.6126	7.0797	17.2865	9.3579	16.9454	16.1329	21.6026	23.7714	31.7903	16.4452	21.2791	18.8035	22.9088	22.2687	27.3375	14.0524	20.7595	36.6508	13.3403	23.1003	18.79	15.7393	7.6078	19.2645
FNDC3B	mRNA	113.926	20.23	60.5539	8.6659	35.7409	37.8698	9.866	87.5965	34.6092	22.3105	27.4893	37.0911	13.1654	50.9224	51.0766	16.5061	31.9153	14.3703	118.646	33.903	27.5059	35.4719	28.507	19.3674	10.0186	11.4432	30.3977	27.2884	27.367	33.0332	34.8075	26.3688	70.2543	86.9346	30.5094	13.6829	32.2232	21.731	32.52	17.9727	40.2356	17.0889	21.668	47.645	27.097	45.8068	13.109	23.4506
FNIP1	mRNA	18.8382	24.3873	19.7281	17.6309	21.3229	11.8357	13.3972	23.0996	8.8832	19.3213	14.6535	11.7079	10.7645	20.9192	11.0505	18.2152	17.0319	19.7278	11.7113	13.9608	10.4698	15.1071	13.6482	9.6944	6.1029	9.2738	20.9201	10.255	12.3473	12.2849	9.5999	21.6625	14.2346	10.285	15.367	10.8357	13.7447	12.5667	12.4434	11.6247	16.8863	35.5885	10.3846	19.7205	15.1968	13.8445	5.3474	8.3994
FOLR4	mRNA	0	0	0	0.1163	0	0	0	0	0	0	0	0	0	0	0.0272	0	0.0388	0	0	1.2329	0	0	0	0	0	0	0	0	0	0	0.0587	0	0	0	0.0218	0	0.0754	0	0	0	0	0	0	0.0203	0	0.0686	0	0
FOXH1	mRNA	1.2636	1.4812	0.5801	1.0326	0.9434	1.286	12.8191	0.6992	1.6229	2.8939	0.8252	1.768	0.9707	2.2554	0.4768	4.1288	1.9661	1.3394	2.9853	2.2211	1.6507	1.0839	1.0497	1.4346	4.0568	0.7755	0.6128	2.2583	2.6814	2.3059	0.7468	0.9285	1.0412	2.4991	0.4707	1.6615	1.836	1.6249	1.4833	3.9696	2.8246	1.3537	1.8422	0.9077	2.6785	2.38	3.2185	1.0569
FOXS1	mRNA	0	0.0305	0	0.0401	0	0.0782	0	0.0326	0	0	0	0	0	0	0	0	0	0	0.0289	0.6794	0	0	0	0.0334	0.0179	0	0.0355	0	0	0	0	0	0	0	0	0	0.0343	0	0	0	0.1002	0	0	0	0	0	0.0287	0
FRMD6	mRNA	0.999	0.488	0.2231	1.1816	2.2885	0.0444	0	0.03	0.3042	0.142	0.5215	0	2.1444	0.198	0.3555	0.7887	2.4189	1.3922	2.271	0.9229	0.0065	0.0826	0.22	0.1443	0.0135	0.0354	0.3602	0.1297	0.0243	0.0185	0.5429	0.0232	1.9275	0.3995	0.2161	0.0767	0.2008	1.1561	0.2411	0.181	0.0237	6.7538	0.0122	0.1004	0.7785	0.0287	0.0838	3.6377
FRY	mRNA	20.0411	25.3042	7.2995	8.3442	9.4345	7.2426	3.0367	18.0954	17.2685	1.2657	22.0892	10.4716	8.9253	9.2899	4.3062	24.0075	19.4326	14.5612	23.5347	7.32	14.0765	11.0057	20.9705	12.1444	1.8498	10.479	16.9815	4.2091	11.5215	12.148	14.8754	12.7008	13.0325	17.4956	0.9442	7.9357	8.5021	14.4282	17.082	16.9136	27.1094	4.488	8.4939	7.2607	12.0058	5.8439	11.7883	19.7751
FSD1	mRNA	0.0176	0.0634	0.0093	0.7451	0.1433	0.0346	0.144	0.0261	0.1898	0.0128	0.0812	0	0.6353	0.0231	0.1094	2.8159	0.323	0.3054	0.0297	0.5337	0.0904	0	0.1218	0.1424	0.0463	0	0.0235	0.035	0.0107	0.0498	0.0285	0	0.2267	0.2101	0.011	0.7179	0.3079	0.2525	0.2253	0.9647	0.0322	0.3496	0.0826	0	0.4103	0.1427	0.0743	0.3197
FSTL3	mRNA	16.9533	4.6239	9.3304	3.6279	8.2047	12.6906	6.6391	7.2626	9.6798	5.3824	8.0523	8.156	11.9996	6.8802	9.3339	10.7712	13.2302	8.9517	13.6065	1.8609	2.5221	4.4024	6.4569	7.5827	6.9723	3.5678	8.4121	2.4335	9.9301	5.245	20.1341	5.5198	17.5586	12.8749	3.6151	4.5225	21.863	10.3743	15.2978	14.3163	12.182	6.5049	8.7581	7.4772	8.3639	8.7655	12.5877	9.201
FTCD	mRNA	0.2596	0.0747	0.3844	0.0864	0.4128	0.0027	0.0984	0.0382	0.291	0.3139	0.0468	0.0068	0.264	0.0349	0.1382	0.6104	0.0784	0.0896	0.4856	0.2166	0.0082	0.0396	0.0161	0.3945	0.6267	0.0763	0	0.025	0.1836	0.0305	0.0078	0.2023	0.8523	1.442	0.0466	0.2889	0.1374	0.2697	0	0.194	0.5806	0.1959	0	0.0456	0.3198	0.3109	0.0321	0.3837
FTH1	mRNA	166.659	257.606	120.001	149.214	130.683	336.171	887.094	104.334	399.68	95.2509	192.407	591.317	180.623	228.474	105.718	257.816	172.744	94.7396	87.5015	280.072	193.863	314.606	184.271	269.86	217.925	508.528	127.368	411.889	808.143	680.534	524.185	87.5905	121.271	153.17	101.642	288.311	182.745	173.549	222.954	262.834	342.019	97.3842	540.385	78.7701	817.381	101.816	354.604	414.777
FTSJ1	mRNA	10.7124	10.5557	14.4437	11.751	12.5308	17.4433	22.311	13.6898	15.2355	12.3608	9.779	9.3276	14.6899	11.2173	18.006	14.6756	13.4022	10.4894	15.1527	15.5256	15.1978	11.9417	12.1279	15.6995	18.8531	13.9243	11.1391	18.2153	13.8065	9.9982	16.2136	13.2295	17.4409	18.0315	9.6444	16.4629	16.2532	17.4301	16.381	14.9547	15.8666	9.18	13.6641	13.5944	15.3685	15.5409	22.8766	17.3232
FUCA1	mRNA	9.2084	13.0265	8.4774	5.4145	9.044	2.4013	2.7738	2.7238	17.9334	10.7553	21.9587	12.0515	4.8033	13.1523	8.6508	4.2457	6.7207	11.5491	9.1273	5.3269	58.2471	17.5996	16.7357	9.5307	8.8182	16.1035	9.3948	11.5942	9.8381	26.4479	21.2485	2.9683	11.2458	4.1769	16.4727	11.4683	7.1285	8.5848	10.9034	10.2527	11.2015	13.8058	23.0256	7.0482	12.7056	8.0498	11.6052	13.2092
FXR1	mRNA	59.2166	38.5273	56.6083	50.3919	50.6353	55.0688	40.6755	52.1845	24.6089	58.6889	38.958	29.1573	36.68	43.5782	51.0578	31.0901	39.7856	54.9694	47.0683	34.3113	29.5511	35.5497	38.719	34.274	51.4829	33.5488	44.4166	29.4762	31.0351	25.3917	29.6459	56.358	40.0306	28.8191	74.6049	33.4654	45.88	50.7105	43.1655	43.9836	28.665	50.2392	27.5854	69.0736	33.0835	37.203	34.7115	35.6267
FXYD6	mRNA	2.0809	7.7416	0.2324	13.3038	1.4664	0.598	2.8102	0.1172	11.7558	0.4628	7.8336	4.4147	4.9063	3.8302	0.3626	0.8896	2.8904	0.4296	0.5293	3.2955	6.4062	16.2804	4.0732	0.7218	1.2366	12.5022	7.9489	11.7629	3.866	6.5139	27.0164	0.0522	0.6248	0.7608	9.2653	5.3231	3.6456	0.7044	2.9426	2.1744	3.9855	4.5631	10.1155	0.3214	7.7121	0.3713	5.5218	2.8586
G2E3	mRNA	5.891	9.0149	9.135	9.2338	12.5364	2.7062	3.5324	5.5414	6.6336	10.0379	8.104	4.5079	6.9619	7.4212	8.2446	8.973	7.7734	10.1493	5.2651	5.6449	5.295	7.1126	8.8395	6.4899	2.1086	3.6481	12.4056	4.3089	5.3855	5.2387	7.5431	7.3788	9.583	3.3705	10.3281	6.3371	7.8904	6.3127	5.8261	6.7788	5.421	11.4905	4.7536	10.3806	8.0109	6.6193	2.4762	11.0572
G6PD	mRNA	28.994	37.0832	16.7274	27.0203	34.5626	46.1233	128.06	24.2411	67.0595	42.8522	36.9439	51.1335	47.0854	68.721	14.753	41.0112	50.7294	44.6167	37.9755	54.0094	119.712	71.379	27.9316	43.3151	66.7286	86.8206	47.6048	99.9065	63.1313	84.7536	40.8322	31.7421	37.9093	68.221	72.905	51.2892	33.9669	39.0111	38.9338	64.6976	83.1382	14.1101	109.302	23.7982	55.5251	43.1174	102.569	52.8808
GAB2	mRNA	25.2124	31.7363	18.7295	29.3831	15.6769	41.7915	41.1496	27.142	28.7078	11.7596	28.6504	34.6067	37.9674	26.1681	17.5589	50.6582	31.7219	28.1172	52.7675	12.8233	37.6392	22.7502	33.4314	85.822	27.8791	31.7963	19.2874	26.91	35.3446	36.0666	30.3693	17.0337	35.5077	31.9993	17.3732	34.7806	19.199	19.0773	34.4885	26.8553	44.3871	20.587	31.362	15.3829	15.1814	32.1471	20.0715	10.8585
GAB4	mRNA	0	0	0.0099	0	0.0131	0	0.0101	0	0.0237	0	0	0	0.0157	0	0	13.9803	0.1996	0	0	0	0	0	0	0.0235	0	0	0	0.0093	0	0.0287	0	0	0	0.0406	0.0762	0.0175	0.0362	0.5734	0	0.0171	0.1234	0.0139	0.0171	0	0.0498	0	0.0059	0.5333
GABRA5	mRNA	0	0	0	0	0	0	0	0	0	0	0.0072	0	0	0	0	0	0	0	0	0.0446	0	0	0	0	0	0	0	0	0	0	0.0476	0.0092	0	0	0	0	0	0	0	0	0	0.0049	0.0072	0	0	0	0	0
GABRB3	mRNA	0	0	0	0.2514	0.0192	0	0	0	0.0058	0	0	0	0	0	0	0.0079	0	0.0373	0	0	0	0	0.0174	0	0.0062	0	0	0	0	0	0.0646	0	0	0	0.0112	0.0085	0.0059	0.0101	0.0054	0.0056	0	0.0381	0.0028	0	0.0816	0	0	0.0426
GABRG2	mRNA	0	0	0	0	0	0	0	0	0	0	0	0	0	0	0	0	0	0	0	0	0	0	0	0	0	0	0	0	0	0	0	0	0	0	0	0	0	0	0	0	0	0.0071	0.0157	0	0	0	0	0
GADD45A	mRNA	35.0593	15.9661	6.4324	18.7385	27.9495	13.2041	6.9695	19.0755	9.1697	30.9911	15.92	10.2892	28.1295	21.09	20.6855	6.5794	15.1824	18.7296	8.527	18.071	8.0902	14.6592	11.012	15.873	2.807	24.373	13.5917	8.6342	9.384	5.2327	20.8854	16.4916	16.7532	11.3997	10.0031	17.6923	19.4459	11.5412	11.9857	23.5003	5.5832	16.8238	8.6169	8.8973	22.3895	11.1847	13.7413	28.6445
GAL3ST2	mRNA	0.0043	0	0.0645	0.2244	0.1476	0.1684	1.5217	0.6024	0.0882	0.216	0	0.5126	0	0.5929	0.055	2.1639	0.4319	0.5788	0.0533	0.3057	0.2529	0.0098	0	0.0865	0.3447	0.0262	0	0.049	0.3867	0.2917	0.1335	0.1118	0.3224	0	0.0648	0.5928	0.0902	0.1491	0.1204	0.059	0.5201	0.4065	1.2695	0.2504	0.1027	0.1386	0.1564	0.1246
GAL3ST4	mRNA	1.3342	0.6344	1.783	7.5127	1.1023	7.62	1.1851	1.2229	1.2368	1.3932	1.373	1.3866	1.0241	0.7915	0.8666	1.4681	5.7474	4.6491	1.6055	1.0442	0.5272	1.604	0.9007	1.4265	9.1804	0.9524	1.4379	0.41	0.6738	0.6992	0.6339	1.0176	1.9678	1.4049	1.1429	1.6153	0.9862	2.2528	1.4654	1.0409	1.8327	15.8014	0.9103	0.5755	1.2694	0.8726	0.7334	1.6816
GALE	mRNA	1.9795	2.2652	1.8714	1.9092	2.5413	2.2297	4.7145	1.9488	4.4221	1.9651	3.4048	0.682	2.8103	3.4441	3.5228	3.4318	2.1306	1.8834	3.6756	4.6142	5.5383	2.2597	2.4266	3.0874	2.2893	2.962	2.1458	2.9872	2.4091	3.0645	2.5328	2.2719	4.1223	4.4182	1.9407	3.6213	3.0963	3.4914	3.2274	3.6278	2.5059	1.5179	2.9808	2.1942	2.7553	3.4451	4.0145	5.8333
GALK1	mRNA	7.0047	8.3682	6.6991	6.2093	4.466	15.3172	18.8177	6.8203	9.907	8.4853	8.7043	12.9731	8.8682	7.388	16.1239	9.3426	11.4345	9.3872	16.3769	14.7382	16.4621	10.7913	8.7359	13.6452	10.3676	15.3401	7.266	20.0446	14.2664	13.6741	7.0499	8.2178	12.3327	16.5034	7.9639	14.1847	12.0614	9.9789	11.3349	10.0388	7.2916	3.6286	16.9866	6.4704	11.3316	22.4234	19.522	4.7089
GALK2	mRNA	4.7001	6.886	9.8155	7.0726	7.6422	3.5644	2.0095	7.7622	9.1506	11.2103	9.0034	4.8798	6.5399	6.3656	12.49	5.7048	5.0239	6.8843	9.2012	7.5468	5.2894	5.7051	7.2	6.0592	3.981	5.4549	6.1831	4.7582	7.1118	4.9494	7.4914	10.0089	7.694	4.5415	8.1282	7.9531	5.9144	7.2157	10.8787	9.2748	4.939	11.9243	5.4737	8.8577	3.6947	6.9399	5.2437	7.7828
GALNS	mRNA	28.6841	7.551	6.8241	4.0856	10.0532	18.8339	17.1048	10.491	11.3299	5.6186	9.0821	16.3984	9.9237	16.4329	7.9439	14.6469	9.4575	8.8064	30.0398	10.6525	14.2218	13.4677	9.4705	13.6907	20.9859	5.4669	9.1175	29.9784	18.2447	18.979	6.5514	7.9738	23.6948	49.6385	13.0559	10.8832	12.8608	12.0331	11.0311	8.3649	20.0887	2.9548	17.2258	10.3853	14.5927	7.9124	14.7971	13.0115
GALNT1	mRNA	49.2458	36.9576	69.3074	34.0037	44.8658	38.2671	6.6505	45.4388	15.3044	38.3143	43.4464	24.1923	25.6194	27.4072	56.7387	16.4127	27.1489	49.4399	58.7153	23.2889	22.9023	32.9387	38.0636	21.3633	23.7822	17.549	13.2224	19.9925	22.5261	19.2596	41.0379	56.7878	22.657	18.4588	50.8244	24.5739	32.3131	36.6003	33.9709	36.5625	21.4403	64.7973	17.3732	42.4988	19.3297	36.2212	17.5737	45.4278
GALNT10	mRNA	4.6423	8.9473	4.0939	13.2166	11.5774	6.5603	3.7411	10.4736	4.6248	6.3305	8.2237	8.5174	8.2801	12.5027	5.1985	12.3393	11.0569	6.4607	9.7964	18.4935	12.163	10.9619	8.3554	8.4724	7.7985	6.032	7.5041	10.299	14.8223	12.9287	5.9026	10.9044	6.5538	6.4017	8.5935	10.3793	8.1453	6.1129	7.5288	12.362	9.8169	9.9954	8.5484	7.7044	7.6513	10.3047	7.5746	11.633
GALNT11	mRNA	7.7261	4.7301	6.5239	5.1571	5.5779	5.3585	2.8433	12.0368	5.7602	7.7447	7.4019	7.951	2.1113	6.0229	8.2284	5.1771	7.6368	7.8403	7.5871	13.9226	6.4821	6.2811	6.0573	5.2053	6.6568	3.9252	4.8183	5.7117	6.4224	6.6393	3.9375	7.6076	7.6121	5.2235	7.6215	4.6007	5.3233	5.5257	6.4656	3.1293	9.5294	1.4156	6.3205	7.5027	5.9761	1.3296	3.9773	4.2173
GALNT3	mRNA	19.2212	4.4556	1.8734	6.2406	9.8299	1.2845	3.5229	7.2986	9.9499	6.4142	5.2566	5.9682	5.7864	9.961	2.862	6.466	6.5248	3.5051	13.9644	2.7596	4.7907	8.0192	3.2684	4.0343	2.3024	0.7064	1.5654	3.6544	4.4792	1.3413	13.8207	2.6332	14.8692	10.4095	2.8618	2.2314	8.5748	5.9147	6.3502	4.3268	2.5362	4.5865	3.3232	1.5748	5.0224	2.3702	2.6819	9.0882
GALNT4	mRNA	3.2585	12.4986	4.349	15.4525	7.1823	2.7674	2.5616	10.0088	6.0241	5.4574	8.0738	8.3013	11.2181	9.6263	6.2014	5.5014	5.5863	8.2047	2.7471	4.6852	8.0934	8.6273	7.3473	4.7839	2.5583	10.2669	6.7772	5.0772	5.8991	9.0872	6.2417	6.9888	6.6287	3.7457	10.4677	5.6122	7.0904	4.9386	6.9321	4.3968	6.2442	8.2689	5.4768	6.4415	7.1105	5.9368	3.349	5.9871
GALNT7	mRNA	24.3339	31.5693	78.3876	29.3576	42.3182	13.269	4.885	40.2227	15.3226	70.8304	35.3379	22.0435	30.7265	39.3081	52.6103	32.682	28.512	54.0787	42.2585	21.4525	22.9372	23.101	31.6975	24.0407	17.2938	17.3484	26.1894	29.7209	25.0583	21.4358	25.6398	50.4003	30.1153	19.9304	46.8332	26.683	35.5153	33.0617	31.9817	22.2868	19.7705	93.4096	23.2659	49.7905	27.0273	50.5822	15.9629	22.6283
GALNTL4	mRNA	0.0709	0	1.0795	0.1687	0.0978	0.0137	0.0112	0	0.0355	0	0	0	0.1878	0.0542	1.5605	5.8486	0.2992	0.0369	0.0608	0.0468	0	0	0.0533	0.3759	0.0185	0.0435	0.0653	0.0962	0.0085	0	1.0704	0.0427	0.0851	0.0152	0	0.3423	0.0181	0.0154	0.116	1.1889	0.0132	1.7823	0	0.0252	0.1305	0	0.0151	0.364
GALNTL5	mRNA	0	0	0	0	0	0	0.0021	0	0	0	0	0	0	0	0.0092	0	0	0	0	0.9198	0	0	0	0.0203	0	0	0	0	0	0	0	0.0299	0	0	0	0	0	0	0	0	0	0	0	0	0	0	0	0
GAS6	mRNA	0.9691	11.8319	3.7368	8.0839	3.4101	3.1642	4.5929	4.4711	8.4922	2.5975	2.8247	4.7761	8.6722	1.1916	3.4952	9.0313	16.3966	3.8805	4.8832	2.7814	7.116	0.6615	3.1299	15.2863	13.9153	6.8614	4.2635	2.4503	3.2919	2.0062	4.9366	0.9596	7.666	0.4321	1.2614	30.691	7.5452	11.986	3.574	6.9322	5.014	5.2265	3.1158	0.4436	8.3285	5.7906	10.0458	9.4799
GATA1	mRNA	3.2855	0.3391	0.701	10.5643	26.287	2.5926	18.7349	3.3072	1.3004	0.6294	0.7594	3.0472	3.2469	12.0627	2.9407	1.4636	6.153	2.0253	0.2144	124.984	1.5755	0.443	0.8565	9.3993	0.4769	1.9903	4.8555	0.5973	14.4045	1.7757	20.3972	19.0141	0.3451	4.7252	0.3923	32.6881	7.8185	17.7861	1.3123	29.0102	1.1013	6.0951	3.3969	0.368	46.221	0.2488	5.4804	77.7789
GATS	mRNA	4.7335	4.6718	6.2054	9.2868	4.9726	7.4004	4.5563	6.1965	2.3976	9.2465	3.5774	4.746	6.2049	5.7795	2.3144	11.0418	7.4722	14.3186	3.6225	3.3796	2.1869	3.4502	4.2419	4.3624	11.4728	3.2131	3.1382	3.1022	3.4628	2.2823	1.8129	6.4868	6.9126	4.8811	3.1638	3.8945	4.3074	5.0743	4.1892	3.8696	6.6683	18.0827	3.2872	2.682	4.6651	3.8281	2.2442	4.1129
GATSL3	mRNA	4.736	3.7399	1.8128	4.8825	2.4628	2.8274	7.4824	1.186	6.6941	3.925	1.8569	3.3738	5.641	3.0734	1.5138	12.6558	4.7839	2.7966	5.1556	6.0739	5.2569	2.1442	2.3111	4.1281	5.7058	2.1845	2.936	2.212	7.1011	6.3623	5.0459	2.9733	5.3927	4.5454	1.6663	7.2135	2.6806	4.4328	2.0762	8.6223	6.3327	2.959	6.7785	1.4429	5.2641	6.134	4.8698	6.8937
GBA2	mRNA	15.6832	18.877	14.5881	8.7107	15.8828	20.5438	21.9798	14.8587	18.6106	10.9072	17.2322	20.4956	26.5936	25.2352	12.293	24.4061	20.4143	15.3188	21.8746	21.1567	27.2662	17.3159	18.8913	18.5294	29.0714	14.9435	16.6389	23.9438	28.2112	34.4335	19.9536	15.8135	23.5215	28.3913	14.2287	23.4263	24.5148	22.4709	21.4525	19.6723	41.4368	15.5754	28.5214	17.3914	23.8734	19.2994	26.5092	19.7682
GCSH	mRNA	0.6572	0.1852	1.0073	0.3753	0.3841	1.228	0.2838	0.4746	0.13	0.5442	0.4064	0.6643	0.4807	0.3714	1.0021	0.4019	0.9678	0.6243	0.7111	0.3393	0.2941	0.1626	0.4958	0.5264	0.4266	0.2414	0.2553	0.4652	0.4319	0.2737	0.4476	0.4655	0.4244	0.8802	0.2083	0.5665	0.881	1.079	1.0026	0.8692	0.6417	0.8332	0.2617	0.9481	0.32	0.5375	0.838	0.8356
GDAP1	mRNA	1.1412	1.8279	1.3111	0.9981	1.5948	1.8592	0.9666	4.5292	0.763	0.9748	1.6356	1.9421	2.1236	3.6704	0.8988	3.6478	1.76	0.681	1.5939	1.1704	3.2933	1.4979	1.8994	2.1434	3.1087	3.4585	1.3337	1.9023	2.2668	2.5423	2.3317	1.7117	1.4674	0.6334	3.5986	2.5484	1.2403	1.7258	2.2754	1.1876	2.0932	0.4041	1.396	2.8178	1.0986	0.5522	1.5613	1.1828
GDF15	mRNA	0.3439	0.4928	0.0616	0.4407	1.2443	0.5035	2.9989	0.1832	0.3278	0.2304	0.4493	1.4997	0.7524	0.3091	0.1494	0.2531	9.2498	0.0794	0.0174	27.2562	0.8983	0.5716	0.4863	0.9885	0.1574	1.3896	0.6409	0.2429	4.9824	1.3446	0.5115	0.2564	0.3046	0.6834	0.0979	6.3468	0.1885	0.2889	0.1908	7.7606	1.5301	0.5599	0.6593	0.0193	0.8556	0.0201	1.1491	2.1449
GDI1	mRNA	58.6252	45.3005	30.3648	49.5879	30.5289	56.9413	143.173	28.0578	45.2164	36.2616	29.9459	74.541	49.8778	56.1193	21.1466	78.7013	48.7006	39.1301	61.6062	34.0895	64.7994	38.7717	26.9527	43.9166	54.3286	43.6744	32.9711	64.857	65.0256	65.983	45.9812	31.731	45.9822	84.9754	23.6683	43.8374	41.1787	50.2084	41.3879	46.9746	77.6266	29.7616	63.3222	29.0568	55.8268	47.2163	69.0302	39.9065
GDPD2	mRNA	0	0.3113	0.014	0.1546	0.0137	0.0018	0.0143	0.118	0.0191	0.112	0.1861	0	0.282	0.0364	0.1584	0.1011	0.0322	0	0.0144	0.3559	0.0292	0.0726	0.0017	0.067	0.0357	0.2577	0.13	0.0217	0.0014	0.0168	0.0854	0.051	0.2437	0.0104	0.118	0.3731	0.0452	0.0047	0.1061	0.1471	0.0552	0.0219	0.0562	0	0.2065	0.1059	0.0737	0.0496
GEMIN7	mRNA	10.0009	13.6076	7.6575	7.9487	10.5502	11.7537	14.4659	7.5336	9.1974	7.2244	12.7726	20.6818	11.9106	12.2903	9.8706	11.9828	9.2532	9.1437	8.8792	7.3225	7.0807	9.2432	8.6378	9.5063	21.0962	11.9416	9.3264	10.7486	11.2407	8.6195	7.2203	8.0749	11.0166	10.4613	6.6623	16.7879	14.8985	12.9735	12.4795	7.5822	13.1345	4.894	12.4508	9.0932	12.8957	12.8856	15.4266	7.5852
GFM2	mRNA	10.212	11.5858	18.9067	10.2048	19.502	8.0246	7.4863	16.6501	6.2246	19.0462	13.2782	11.8115	11.4337	14.154	19.8522	11.5091	11.9179	18.3062	14.9534	13.0211	10.2962	10.9078	13.217	12.3368	16.3311	9.2829	13.622	13.4095	12.3419	9.8736	7.8062	14.8332	15.0195	9.3954	17.7986	12.551	16.5234	15.5349	13.8851	11.8849	11.7356	16.4991	9.6938	17.5859	14.8978	14.2646	9.8525	9.2249
GFOD1	mRNA	4.7972	3.9581	3.9259	2.3039	3.1294	3.2109	0.7128	8.1813	3.479	2.1841	3.2975	3.4413	12.5821	6.2458	4.3447	31.8296	8.0382	1.4903	3.4044	5.5329	6.3849	6.3942	3.8126	2.7868	1.1777	2.3717	4.6954	2.9356	4.3127	4.1959	10.3813	3.4246	5.8696	2.7875	2.1523	6.8174	4.733	1.3293	4.191	6.4997	8.8879	0.5895	3.63	3.1812	2.7852	6.0299	1.8553	9.0516
GFPT1	mRNA	6.8709	12.7086	13.8951	12.78	14.7856	5.8137	8.0523	16.0308	15.404	9.6294	12.4022	8.1519	11.8204	11.6257	14.8094	7.7154	15.6018	12.144	16.562	11.5682	11.5824	9.4811	15.4031	8.9792	7.0223	7.1804	11.4437	9.998	8.1241	8.0489	13.0948	12.997	19.5217	9.7693	11.7368	10.4924	11.6246	9.6033	12.5519	10.9775	12.1146	18.1262	8.6036	11.746	9.3871	9.597	4.9853	14.8294
GFRA2	mRNA	0.0155	0.3236	0.0111	0.1415	0.4766	0.0206	0.2599	0.0471	0.2265	0.2124	0.7587	2.4089	0.2195	0	0.2258	0.1772	0.4784	0.4648	0.1423	0.2892	0.9106	0.0494	0.583	0.1122	0.2977	0.1592	0.5804	0.202	1.1849	8.1079	1.7978	0.1175	0	0.0115	0.168	0.4908	1.075	0.4917	0.1375	0.1208	1.5362	0.2927	0.785	0.0974	1.0085	0.1482	0.4816	0.8803
GGA1	mRNA	15.2411	11.7549	10.5172	13.3107	16.4227	20.9019	49.9964	11.8882	19.2884	41.0397	10.2809	14.5289	18.8408	15.8271	12.4478	26.4413	16.5196	12.2111	11.4121	14.4995	13.9549	9.854	12.7322	17.138	22.1712	20.9629	11.4714	18.5375	20.819	18.1928	13.7149	11.9443	16.3896	16.9866	13.7358	18.2776	18.723	16.803	15.6159	16.3548	25.2614	11.9715	18.3663	15.2203	21.9759	15.5629	26.0052	20.9937
GGT1	mRNA	1.7809	0.9767	1.4773	0.8624	5.1526	0.2704	15.7232	1.0063	10.48	8.7399	5.7514	4.3447	4.1906	4.8612	1.8777	4.4755	0.555	0.4024	2.0546	9.2433	10.3828	3.5381	1.9771	3.5074	5.5635	4.7898	0.8876	14.8518	2.9347	5.0551	3.6494	2.4783	1.6868	5.1306	5.5304	6.5809	1.7201	2.6009	2.5932	1.2311	0.735	0.6601	12.4326	5.9668	1.8178	1.3934	5.9905	4.1069
GINS4	mRNA	4.4262	3.334	4.4693	5.7582	5.2976	5.421	1.3313	5.0306	3.3129	1.7472	7.7979	1.6492	4.5826	2.9295	7.0368	3.3142	7.1654	5.9972	2.8792	6.5186	5.9097	5.6853	6.2166	9.2384	1.3475	5.0364	11.9396	6.4826	3.8998	2.7515	6.1961	3.7271	12.8484	4.2424	6.2946	8.2515	5.2417	6.9219	5.658	7.2773	4.2117	5.4713	2.119	4.016	7.8146	7.9692	5.228	8.058
GIPC1	mRNA	3.7156	1.2645	0.5225	5.4147	1.6499	2.1453	7.5436	3.056	4.0967	8.8678	1.9655	2.8521	9.0757	2.1352	2.5523	7.4593	2.9596	1.7069	9.4244	7.0749	6.7706	1.215	1.4415	5.7863	5.5484	2.0435	0.7683	5.4167	4.987	4.3707	8.3525	3.0966	2.5678	4.7681	1.256	4.2028	4.0087	2.1203	3.6231	9.618	2.5944	3.2685	5.8166	3.1793	5.8038	10.0374	4.3264	5.8694
GJA5	mRNA	0.2199	0	0.0337	0.1368	0.0522	0	0	0	0.0389	0	0.0512	0	0.0179	0.1121	0	0	0.0921	0	0	0.0533	0	0	0.0541	0	0	0	0.0285	0.0318	0	0	0.0523	0.0164	0	0	0	0	0.0207	0	0.0253	0	0	0.0176	0	0	0.0568	0.0153	0.0172	0.3103
GJB5	mRNA	0.1208	0.2723	0.1131	0.0483	0.0818	0.1342	0	0.0817	0.0693	0.1316	0.041	0.3813	0	0	0.0778	1.1051	0.3686	0.2231	0	0.1367	0.1177	0.0745	0.052	0.103	0.3885	0.1629	0.0365	0.0272	0.149	0.3021	0.1379	0.4316	0	0.0596	0.0336	0.0485	0.0353	0.0379	0.1787	0.0167	0	0.0904	0.1426	0.0826	0.0364	0	0.1327	0.7302
GJC2	mRNA	0.1953	0.2678	0.6171	1.0437	0.0618	0.3218	0.2579	0.35	0.3894	0.2162	0.1153	0.3509	1.6869	0.0648	0.1	2.3725	1.2559	0.9418	0.3233	0.2927	0.0405	0.2153	0.1835	0.902	0.193	0.1211	0.3124	0.1206	0.3951	0.2542	0.9237	0.7633	0.3395	0.6117	0.1813	0.8764	0.2017	0.1546	0.2918	0.1772	0.7276	0.1539	0.6354	0.6322	1.0553	0.1497	0.2947	1.0499
GJC3	mRNA	0.105	0.0977	0.044	0.0768	0.0583	0.0998	0.0898	0	0	0.2385	0.0406	0	0.0147	0.0548	0	0.1092	0.1037	0.2398	0.0906	0.0208	0	0	0	0.1863	0.0562	0.0226	0	0	0.0157	0	0.1755	0	0	0.0454	0	0.0778	0.1831	0.0399	0.0991	0	0.0794	0.591	0.0782	0	0.0389	0	0	0.0472
GKAP1	mRNA	12.279	4.6842	5.0022	5.9546	5.615	6.9713	1.6258	4.7851	1.2074	8.2588	1.5764	1.9397	4.0725	2.8999	4.7133	1.8397	3.8502	6.7774	4.4284	3.1297	1.2115	4.9658	1.2749	2.9146	1.7109	2.8603	5.6892	1.5323	2.885	1.7269	2.9964	5.7776	10.4088	4.7742	3.9893	3.4475	5.1343	5.9883	2.4159	9.4049	3.7304	11.9746	1.839	6.9106	3.5174	6.6236	2.0881	5.4707
GLDN	mRNA	0.1268	0.0182	0.0054	2.7812	0.4621	1.5201	0.0946	11.9957	0.2355	0.0071	0.0899	0.0795	0.2141	0.0887	0.1339	0.1592	1.3861	0.103	0.0112	6.5574	0.1732	0.3141	0.1409	0.045	0.0974	0.2313	0.5135	0.2021	0.0593	0.3928	0.1136	0.0478	1.0396	0.0112	1.634	0.0626	0.1987	0.5209	0.4418	0.0505	2.294	0.1815	0.4529	0.2474	1.2209	0.148	0.0362	1.3403
GLG1	mRNA	16.4843	64.452	30.0114	57.9214	25.5046	21.53	22.3368	26.315	35.1159	51.4887	54.6966	47.2213	53.1383	42.626	31.7045	50.2161	54.3955	49.2157	36.3771	47.8186	59.985	48.0608	61.0062	52.6765	71.8013	44.9443	36.7975	65.7785	51.1683	72.7164	26.7696	43.5334	22.4313	24.3028	63.463	59.0435	33.4448	24.6265	43.4712	35.0581	37.2095	45.3367	51.5822	38.6947	32.7302	52.1752	32.3328	44.3056
GLI2	mRNA	0	0.0029	0	0.0911	0.1226	0	0.0005	2.0996	0.0127	0	0.0302	0.0693	1.9204	0.0396	0.0057	0.0174	0.1924	0.0137	3.9157	0	2.9752	0	0.0128	0.0189	0	0	0	0	0.0883	0	0.0278	0	5.2653	0	0.0278	1.2482	0.2405	0.0055	0.0446	0.0228	0	0.0024	0	0.03	0.0301	0	0.0024	0.7277
GLI3	mRNA	0.0096	0.005	0.4537	2.6027	0.0591	0	0	0	0.0536	0.1133	0.1157	0	0.0783	0.0167	0.3198	0.0768	0.4869	0.046	0.1609	0.0529	0	0.0398	0.1451	0.1378	0	0.0641	0.115	0.047	0.0128	0.0208	0.1036	0.0163	0.1802	0.0461	0.0598	0.0908	0.0347	0.0194	0.0879	0.1905	0.0349	0.0944	0.0153	0.0056	0.0733	0.0061	0.0046	0.2929
GLIS3	mRNA	1.1228	0	0.2323	0.1215	0.3618	0.1148	0.0485	0	0.0064	0.0185	0.0061	0.0109	0.0224	0.0264	1.4167	0.0088	0.7158	0.0252	0.3972	0.0336	0.0087	0.0651	0	0.1457	0	0.0073	0.0225	0.0201	0.0082	0.0207	0.0702	0	1.0628	1.4348	0.0041	0.0063	0.0087	0.1506	0.016	0.6852	0.2793	0.1188	0.0328	0	0.0429	0.0072	0.0036	0.2261
GLT6D1	mRNA	0	0	0	0	0	0	0	0	0	0	0	0	0	0	0	0	0	0	0	0.1721	0	0	0	0	0	0	0	0	0	0	0	0	0	0	0	0	0	0	0	0	0	0	0	0	0	0	0	0.0268
GLTP	mRNA	15.5154	11.1652	7.1462	11.1213	15.0331	12.8492	13.0212	10.1277	23.607	7.9538	15.3935	22.1903	12.3669	16.5061	9.7253	7.8465	10.6331	11.5962	10.3629	11.7797	18.5555	25.1702	17.3759	9.9417	6.9109	33.5781	17.9692	20.7742	17.2176	21.9063	17.7258	9.757	11.4173	9.4978	22.0232	12.9091	12.7274	10.8768	15.2981	11.9772	13.0772	9.2009	22.1248	13.2353	24.7207	13.7738	22.8421	11.52
GLTPD1	mRNA	5.0779	3.7884	3.5741	3.5357	3.23	9.2434	5.5864	3.9278	7.5253	5.2197	5.4599	7.7454	8.0342	4.5077	4.0418	10.1828	8.395	6.7811	7.276	6.9609	10.0302	6.4004	4.3666	8.7045	8.2251	5.2077	7.0993	6.8211	7.3696	7.1823	8.0356	5.3959	8.3166	13.2134	4.189	9.7717	6.1479	4.7719	5.9174	6.6088	5.3508	2.6817	11.7041	4.1121	3.9694	9.427	13.8838	9.3546
GLYAT	mRNA	0	0	0.0334	0	0	0	0	0	0.0195	0	0	0	0.1247	0	0	0.0245	0	0	0	0.2652	0	0	0	0.0178	0	0	0	0.0141	0	0	0	0.0654	0	0	0	0	0.0183	0.0078	0.0084	0.0173	0.0453	0.0519	0	0	0	0	0	0.0165
GMCL1	mRNA	14.8732	12.0679	26.4552	16.0098	24.8625	7.612	3.6099	22.2509	15.0475	24.4538	19.1268	9.2163	12.3473	16.3524	18.3958	13.0456	16.7048	19.5674	20.2245	17.498	8.3534	12.0418	19.5338	12.5796	7.1414	11.8421	23.5409	8.7978	8.8347	7.9786	18.7704	24.0564	18.3299	19.0634	22.2134	11.5117	15.2263	17.5375	14.9245	15.383	9.5686	27.3412	7.468	23.7303	13.2007	11.7682	5.6788	18.22
GMFB	mRNA	11.5863	28.7737	20.2925	21.4889	22.8364	7.8091	12.0278	28.4691	18.8434	15.5674	15.5188	15.6424	18.7169	24.2599	18.3466	21.7584	12.7348	15.9831	20.3586	11.3402	22.5612	20.8458	19.5719	11.7562	9.3801	17.9649	18.4833	18.1398	15.1671	23.6596	16.6373	19.3295	15.4069	11.5064	28.2797	15.2254	15.8923	12.6204	15.781	10.5284	22.0241	17.388	14.5967	24.8338	22.6629	12.1771	11.111	19.5403
GNA12	mRNA	10.9043	39.0444	6.5151	58.9037	7.2439	15.6763	12.9336	16.1823	16.266	21.0744	13.9351	20.4817	21.0381	13.9189	12.1189	45.9641	17.2898	13.3981	13.3391	22.268	16.0762	9.6458	14.1554	45.9418	29.1247	14.389	13.0702	13.0888	17.3694	18.5501	11.903	27.6228	11.1879	11.9868	13.4942	31.3444	12.4008	7.1067	16.6377	33.7039	15.5493	22.416	20.5829	16.2183	12.1217	22.2049	14.0667	16.4005
GNAT1	mRNA	0.0213	0	0.0076	0.0219	0	0.0142	0.0208	0.1082	0	0.0185	0	0	0	0.019	0	0	0	0	0	0.7914	0	0	0	0	0.1308	0	0	0.0089	0.0102	0	0.0089	0.0112	0	0	0.0231	0	0.0187	0	0	0	0.041	0	0	0	0.0096	0	0	0.0338
GNB1	mRNA	93.7474	154.989	180.308	223.249	150.485	117.481	152.491	109.841	181.924	102.929	174.524	142.595	123.295	152.231	161.701	163.018	135.349	176.355	173.892	107.918	170.233	139.244	169.983	137.561	122.684	176.62	169.384	174.491	131.251	144.758	147.785	138.631	88.0457	144.133	180.215	131.189	118.164	162.666	138.978	111.728	101.455	130.805	135.428	157.195	128.016	137.034	151.011	134.061
GNG11	mRNA	2.5941	9.3414	0.1743	23.0208	0.7954	0.2162	0.1318	0	3.4467	0.4543	1.7412	0	10.7982	0.5306	3.2543	4.6464	1.6322	52.0865	0.4768	1.4259	0.4988	0.1996	2.1618	4.502	0.0742	18.1227	1.4696	0.5475	0.1334	0.0451	2.3151	1.3825	0.83	6.7526	0.4286	30.0336	0.4505	0.5047	2.4865	0.8968	0.1385	2.0644	0.5582	0	2.0056	0.0526	0.7522	3.7188
GNG13	mRNA	0.2375	0.2523	0.184	0.345	0.2711	0.4024	0.4922	0.2047	0.2964	0.1786	0.3846	0.0289	0.3941	0.2689	0.1591	0.3865	0.592	0.2676	0.1644	0.3149	0.3087	0.2242	0.1323	0.3606	0.2505	0.0771	0.7597	0.4002	0.1944	0.2683	0.111	0.1865	0.8388	0.4125	0.2126	0.7348	0.4979	0.4709	0.4252	0.24	0.4007	0.322	0.0746	0.1113	0.4045	1.1836	0.2994	0.3429
GNG2	mRNA	14.2573	23.6803	22.1596	25.0819	24.5256	5.9089	1.5392	2.0879	26.3354	23.6027	46.0378	12.7861	10.2903	10.9846	13.8274	13.8695	10.206	34.6377	21.5951	2.5064	3.6597	41.9264	37.645	7.0488	6.313	36.8864	7.3247	3.7699	6.4814	8.9333	17.2349	5.4897	13.3109	14.8001	7.1318	24.2865	4.9978	15.7927	23.8698	10.1093	14.3807	24.4609	6.4171	1.5254	10.4315	13.9883	1.4504	23.6902
GNGT2	mRNA	0.0497	3.2747	0.1068	0.9002	0.8881	0.3589	3.0417	0.4749	2.4376	0.2765	2.1265	5.3321	1.2395	0.4451	0.2491	1.3989	0.4414	0.1376	0.2527	1.6284	2.901	1.2804	0.8397	2.6857	1.965	1.1954	2.3154	0.6357	4.8245	4.7026	2.1683	0.801	0	0.4928	0.782	2.5438	1.7746	1.8447	0.9955	1.5928	1.1683	0.5379	1.9132	0.7359	4.1502	1.8069	0.9777	2.1609
GNRHR	mRNA	0.2826	0.5672	1.4638	0.933	0.6024	0.051	0.0287	0.5923	0.1103	1.5894	0.5221	0.2803	1.4135	0.9824	0.4302	0.7289	1.3302	0.9005	1.0767	0.2124	0.5504	0.2623	0.516	0.6291	0.1365	0.1007	0.2907	0.0606	0.3003	0.332	0.7403	1.18	0.7498	0.2541	0.1745	0.1706	0.4335	0.5371	1.0593	0.107	0.6592	0.7011	0.3195	0.4075	0.1559	0.3119	0.0242	0.469
GOLGA3	mRNA	16.0788	13.1418	17.6967	18.9231	14.9002	9.8246	4.385	13.1104	18.3295	17.0723	16.5439	12.9558	17.4422	13.4109	14.9074	21.5072	19.2999	16.5361	18.9868	11.2458	14.4276	11.687	18.1798	14.9396	16.4494	10.2482	13.1611	13.6417	14.2499	12.1023	15.5206	12.6055	23.807	17.5247	11.6105	16.0721	16.8598	19.5395	17.0858	14.3401	16.5201	16.0325	13.4141	12.8774	14.6288	18.8678	10.599	18.2099
GOLGA6B	mRNA	0	0.0436	0	0.0416	0	0.0433	0	0	0.028	0	0	0	0.0082	0.0072	0	0.0136	0	0	0	0.0935	0	0	0	0	0.0471	0	0	0	0	0	0.0135	0	0	0.012	0.0134	0.0103	0.0142	0	0.0066	0	0.0212	0.0091	0.0067	0	0.0441	0	0	0.0001
GOLGA7B	mRNA	0.205	0.1877	0.0766	0.0731	0.0592	0.1544	0.2737	0.0723	0.1688	0.1496	0	0.1962	0.3315	0.2942	0.1636	0.2519	0.4848	0.1608	0.0921	0.242	0.1412	0.0948	0.0218	1.3294	0.2202	0.1638	0.1102	0.1263	0.4178	0.1406	0.8318	0.0187	0	0.6302	0.1041	0.6425	0.0782	0.0799	0.1007	0.7883	0.1369	0.2102	0.2352	0.1283	0.4154	0.1995	0.3116	1.1117
GORAB	mRNA	8.9464	4.621	4.9815	1.9499	5.9402	1.8554	3.9606	4.0505	4.5993	3.3338	4.316	3.9115	4.2035	4.973	3.5172	3.2331	3.1892	5.6353	5.2545	4.2011	3.6106	4.0097	3.7919	3.4656	1.8393	1.6878	4.674	1.8365	3.6097	3.9023	4.3976	3.8991	6.5488	6.5309	2.9727	2.593	5.3589	5.4275	3.9023	3.398	3.2452	4.5804	3.0396	5.828	5.2979	3.1757	2.6994	3.4875
GPAA1	mRNA	38.1485	15.8215	23.0993	26.0984	21.8519	74.9486	40.1404	26.9529	25.3166	23.5258	24.5072	25.0738	35.066	23.93	31.9525	28.4746	48.8145	40.6536	59.3856	73.8438	35.4143	30.0948	21.3397	65.8677	45.2205	29.4066	31.868	53.9584	37.5144	34.4788	43.692	20.9731	25.2418	62.4967	27.289	46.8101	38.4221	35.6866	30.346	48.5151	39.0229	13.4237	36.0901	22.0708	34.2138	33.9466	70.6639	45.2251
GPAT2	mRNA	0.1496	0.1899	0.2426	0.4653	0.2258	0.4564	0.6802	0.4038	0.1999	0.4001	0.1249	0.1352	0.3881	0.3275	0.338	0.188	0.4696	0.415	0.0844	0.2036	0.1153	0.1638	0.1039	0.2632	0.5178	0.1068	0.8565	0.2087	0.2578	4.2531	0.251	0.4957	0.3065	0.0856	0.1594	11.8477	0.5069	0.3686	0.146	0.4459	0.4466	0.6301	0.1959	0.3019	0.3407	0.1663	0.6663	0.485
GPBAR1	mRNA	0.4256	5.627	0.2655	0.6121	1.6366	2.8061	4.8085	1.3255	30.5831	0.9632	13.2912	11.1464	11.1927	4.0162	1.1565	0.719	1.3385	0.7005	0.6315	5.2692	7.4408	9.2001	12.784	0.6975	1.0267	15.7144	3.0949	5.4041	36.844	29.061	16.8182	0.9694	1.3169	0.4289	0.5509	2.6006	5.067	2.0901	8.8926	1.7977	8.3535	0.4092	38.872	0.4281	4.048	0.3958	10.6058	0.8948
GPC2	mRNA	1.479	0.2449	1.3566	2.3045	0.683	3.5747	0.891	0.6473	0.3762	0.8726	0.5599	0.4106	0.5007	0.6664	0.383	1.4962	2.3753	1.9202	0.4469	0.723	0.0817	1.171	0.6719	0.5313	3.1269	0.17	0.6699	0.1155	0.5274	0.2472	0.3624	0.4524	1.2635	0.9156	0.0722	0.2518	0.5442	2.0597	0.4399	0.9085	0.724	7.8536	0.199	0.4074	0.9187	0.4536	0.4693	0.5108
GPC3	mRNA	0	0	0	0.0585	0	0.0253	0.0555	0.0193	0.0164	0.2219	0	0	0.0215	0.3784	0	0.4463	0.1282	0	0	0.2891	0.0167	0.0202	0	0.299	1.9538	0.028	0.0431	0.1535	0.2189	1.3674	0.1109	0	0.066	0	1.7484	0	0	0.0142	0	0.0158	0.0243	0.2641	0.2043	0.1026	0	1.6352	0.0202	0.0678
GPD1	mRNA	0.0448	0.0965	0.0884	0.4755	0.1154	0.1606	0.0986	0.0599	0.3101	0.1172	0.1044	0.1382	0.1689	0.0691	0.1729	0.0486	0.7407	0.2085	0.0331	0.588	0.1026	0.0859	0.0762	0.2718	0.2543	0.1927	0.1343	0.0525	0.1052	0.0474	0.1447	0.1057	0.2012	0.0879	0.0187	0.1555	0.0697	0.1736	0.1659	0.1139	0.1174	0.1382	0.2332	0.0374	0.1452	0.0087	0.0898	0.213
GPHB5	mRNA	0	0	0	0	0	0	0	0	0	0	0	0	0.0752	0	0	0	0	0	0	0.2657	0	0	0	0	0	0	0	0	0	0	0	0	0	0	0.1274	0	0	0	0	0	0	0	0	0	0	0	0	0
GPHN	mRNA	3.9336	0.8656	2.8515	3.9691	0.3497	4.0799	1.4784	0.8714	1.8463	4.3733	1.3106	0.4939	6.6801	1.6458	2.387	6.5653	7.2546	11.727	4.4932	2.2934	1.145	2.7067	0.1455	4.6419	0.9434	0.1759	0.9072	1.2406	2.6308	0.837	4.224	0.3758	4.9586	2.0445	0.9555	0.4962	5.1534	2.2225	3.3056	8.0827	2.6285	0.4084	1.3862	4.582	1.7703	0.8583	3.0829	4.5447
GPKOW	mRNA	7.2532	10.9489	7.8792	8.2695	8.6667	12.657	9.9965	8.672	10.9881	10.9337	7.1774	9.8804	11.5119	9.1049	7.7196	9.0893	9.8183	7.5434	9.6034	16.6078	10.2275	10.4343	8.9988	10.8115	11.3076	12.8662	9.4083	11.232	11.5264	11.2052	11.6306	9.6445	7.3647	9.879	8.2594	11.037	9.4404	10.8681	8.9446	13.5491	9.8142	6.4824	12.5164	7.9674	9.0796	10.1019	14.8754	14.7451
GPN2	mRNA	6.6736	9.4804	10.3856	8.6668	10.0474	16.5865	13.2447	9.7259	12.3787	12.4824	9.8372	11.9446	15.5577	10.2366	13.3582	23.1579	13.8786	10.3522	11.8055	14.1059	13.9653	8.3383	10.6554	16.8897	13.3603	12.7909	10.8792	15.3189	13.1247	12.4825	13.1033	11.1554	12.4966	11.721	7.6931	12.9183	13.1002	14.4314	12.6412	13.7082	15.9173	7.2523	15.2731	9.7643	10.9787	12.038	17.2615	15.5555
GPR108	mRNA	20.6619	16.8785	11.0306	14.2902	11.967	29.8223	48.0611	15.2872	25.4023	14.723	17.9575	25.6531	19.456	22.2389	14.3191	33.0062	17.601	18.4466	20.9285	28.3235	28.5699	22.0383	14.961	24.0789	35.4755	26.024	20.3979	33.0125	27.8388	30.4885	14.3634	21.2129	20.191	31.7092	15.4501	26.4521	21.8062	15.7263	20.4057	23.0549	34.6349	14.8569	32.8836	14.1744	19.9116	28.4677	28.282	18.2322
GPR114	mRNA	47.5625	8.7617	0.2813	34.8618	12.8982	25.823	5.3245	25.7626	4.0857	25.7502	11.0324	20.3366	14.522	10.0148	0.6521	51.0698	33.9807	41.2415	12.4776	8.0622	8.603	5.4219	11.033	54.0967	28.1975	9.3671	23.1037	1.0742	17.2323	6.1389	19.6546	34.1319	3.2148	3.139	4.3975	38.6023	34.6518	34.7622	9.9601	45.8649	20.1621	7.5025	21.4722	33.7358	2.0774	11.1055	46.5509	15.5004
GPR115	mRNA	0	0	0	0.0055	0	0	0	0	0	0	0	0.0668	0	0	0	0	0	0	0	0.2305	0	0	0	0	0	0	0	0	0	0	0.0254	0	0	0	0	0	0	0	0	0	0	0.0171	0	0	0	0	0	0
GPR124	mRNA	8.0683	8.4477	33.1874	1.8121	0.8172	13.2012	2.901	5.5025	19.7369	3.7807	8.0571	12.7761	18.0181	9.7498	22.8587	38.449	25.7204	0.4279	1.8079	25.7713	34.3142	8.9633	12.0725	17.0166	0.8659	18.306	11.7031	27.842	10.9999	19.0997	29.4003	0.8824	3.191	5.2325	2.0811	8.7213	3.6376	1.9752	3.3184	8.4882	1.778	11.0506	16.7917	8.6391	2.0597	37.4609	8.0623	2.1078
GPR132	mRNA	8.0431	11.7942	0.5394	3.2979	4.8178	6.7397	5.0116	1.96	12.9296	7.2646	9.6824	12.2726	10.1021	12.0282	0.623	3.8139	4.347	1.2224	1.8449	4.017	15.7864	15.4449	7.4034	5.8966	14.0104	7.1123	8.7061	9.2928	12.548	15.0799	9.1312	4.2606	2.3617	1.8159	10.0738	10.6689	8.3547	8.7039	6.5893	2.8664	16.2516	0.5794	19.2585	4.368	9.3743	2.9835	10.7938	6.6759
GPR142	mRNA	0	1.1309	0.016	0.0586	0	0	0.0089	0	0.1533	0	0.0747	0.0831	0.3604	0.0327	0.0113	0.0621	0.0496	0	0.027	0	0.0484	0	0.0158	0.0781	0.5429	0	0	0	0.0603	0.1313	0.0849	0	0.0411	0.0542	0	0.1523	0	0	0	0.3275	0	0	0.0445	0	0.0663	0	0.1392	0.1117
GPR19	mRNA	0.2062	0.2803	0.3001	0.0302	0.2785	0.2748	0.1436	0.6874	0.3053	0.2613	0.4174	0.0486	0.4971	0.2039	0.1593	0.6478	0.5271	0.2208	0.2774	1.0503	0.3431	0.5675	0.2782	1.0586	0.6741	0.3791	0.4939	0.0497	0.3666	0.1994	0.5845	0.1387	1.3417	0.2178	0.2869	1.1283	0.2757	0.4866	0.4218	0.9919	0.7223	1.1237	0.2559	0.477	0.4264	0.4731	0.1383	0.6784
GPR35	mRNA	1.2245	1.9753	0.8478	1.8534	1.689	2.6412	26.5895	2.1454	8.8087	4.4197	3.2805	9.9802	2.5705	4.0006	0.6367	8.4798	4.3463	3.8388	0.4464	2.7751	12.3025	7.0635	2.1325	3.0733	8.0813	3.383	1.6302	10.1274	5.8234	10.355	2.3823	1.9068	1.304	1.1783	1.8636	2.4745	4.3942	2.7065	5.6742	2.8465	11.0006	2.2662	12.5185	2.2932	3.0492	2.7296	3.5933	3.4022
GPR56	mRNA	1.301	6.0697	0.3742	13.8536	3.4305	9.3154	12.731	27.4537	4.7515	1.931	0.8112	11.2693	61.2428	6.4219	1.6979	134.844	24.7353	24.0637	60.2276	18.7817	5.8275	0.8946	1.6481	15.7743	0.9598	1.533	10.4504	0.6471	22.9764	4.1144	40.2314	24.593	24.1696	18.8674	1.3157	53.8789	21.5073	1.8429	3.1098	28.2138	3.8703	23.4668	15.1463	25.3866	13.9739	3.122	9.9599	29.225
GPRASP1	mRNA	1.4992	0.7395	1.1809	1.5162	0.9953	0.4721	0.8346	0.4491	0.8209	1.4669	0.7513	0.5232	1.8979	1.1134	1.3854	0.9067	2.1691	1.2891	0.3103	0.3962	0.554	0.7637	0.5899	1.7612	0.6221	0.3177	0.7485	0.2702	0.7199	0.8198	1.0649	1.2754	1.3085	0.5053	0.2281	1.6411	1.225	0.9538	0.939	3.84	0.9186	21.9177	0.6531	1.0221	4.3055	0.9335	0.5742	1.686
GPRC5A	mRNA	0.0145	0.0115	0	0.0818	0.0069	0	0	0.0074	0.025	0.0135	0	0	0.0331	0.0194	0	0	0.0445	0.0134	0.0321	1.1139	0	0	0	0	0	0.0235	0.0066	0	0	0	0.0363	0	0	0	0	0.0368	0.0305	0.0216	0.002	0.012	0.0362	0.0244	0	0	0	0.0141	0.0106	0.0458
GPS1	mRNA	27.5985	22.2908	18.7741	23.6447	19.4303	46.4111	74.3365	21.8379	23.781	18.8183	21.9659	20.509	32.3519	21.9468	29.3306	23.0841	28.0519	21.0804	35.0864	50.6151	37.915	21.8792	24.2237	39.8683	39.5287	30.9792	26.103	47.3027	31.6067	24.8533	26.9546	23.6815	31.2734	40.065	17.0407	42.6458	31.6391	34.9989	30.0447	35.9395	27.3421	15.7967	36.8328	21.2298	27.699	50.2801	54.3516	35.0906
GPS2	mRNA	22.5522	18.613	14.6737	14.388	14.7516	38.5568	56.8564	15.6632	19.1596	13.9463	16.9816	17.643	22.9316	20.3126	16.6513	15.4507	20.4134	18.8186	22.0876	29.6413	22.6935	20.3961	14.1626	23.6815	27.5976	24.6911	17.3611	27.4757	26.5896	24.4728	11.6099	16.4168	29.6923	35.321	15.2657	26.1806	21.8441	24.5491	21.3084	23.9422	31.2259	8.9384	28.6007	16.5712	26.5042	11.7672	30.0867	13.4065
GPSM2	mRNA	7.6288	13.5059	23.9548	20.7805	25.1772	10.7506	1.5412	11.3667	19.8987	10.2813	28.2668	7.8603	15.6473	8.5355	18.0605	19.0592	29.4393	38.1275	9.7017	10.9126	4.8904	11.8587	20.2049	14.0328	3.6169	11.3151	39.5214	9.5924	7.8435	5.5398	23.6692	14.3321	14.2411	8.3362	24.6336	12.2842	17.1881	20.2918	24.6334	24.6199	10.619	41.9932	4.5198	18.4101	13.7683	22.6538	10.154	19.1718
GPSM3	mRNA	65.8692	73.0893	30.5666	47.628	47.9133	74.926	175.255	27.3897	87.2339	26.9342	69.5072	122.96	82.0171	84.27	28.4351	54.5851	54.5045	32.6249	63.7671	56.3047	91.4967	92.3196	60.283	79.4225	70.3906	115.292	67.5846	109.349	93.8748	104.717	77.9732	46.6861	56.1612	107.346	68.7764	80.0308	47.8275	63.8637	73.1523	62.7925	101.559	14.4043	114.033	44.0548	62.9322	24.7403	102.217	52.7276
GPT2	mRNA	18.4378	0.6457	2.0697	2.174	3.9394	14.7471	6.5223	9.3191	1.6534	2.2069	1.9933	4.9341	1.1647	5.0604	3.2048	6.1233	11.9484	7.2601	23.285	8.9937	4.9685	5.1792	2.9289	11.3316	3.5131	0.9606	10.9078	5.1133	5.3474	2.679	3.9645	4.6942	41.7498	30.464	6.9785	1.359	17.5455	8.5638	3.4398	3.8834	2.9707	5.6424	4.9564	8.3049	3.7647	8.5645	8.453	1.9262
GPX1	mRNA	167.927	219.617	163.409	166.605	84.9143	205.929	710.974	85.0437	216.621	138.651	262.038	313.725	259.077	197.394	222.09	123.432	183.681	150.57	203.13	347.324	447.677	156.393	174.819	417.241	401.162	444.689	134.347	386.056	274.857	343.221	223.619	183.214	156.411	402.136	151.526	270.455	141.908	229.607	357.081	190.611	211.846	58.1289	443.822	106.447	222.147	238.231	703.947	105.198
GPX4	mRNA	80.2346	50.4008	56.8193	39.3494	36.1708	147.607	271.306	43.153	69.8822	44.743	59.2961	75.0674	61.4822	52.1573	86.58	54.0908	56.6838	51.8547	49.6846	118.908	81.665	65.9047	60.076	88.2836	102.381	79.947	65.6777	89.5768	81.3146	81.9681	69.7413	59.8242	49.392	77.3983	44.3494	68.9524	71.6396	100.952	77.5985	90.1165	44.2532	28.9545	80.9185	40.0734	80.4324	91.3674	111.948	57.9844
GRAMD1C	mRNA	0.0367	0.9333	0.2767	2.1274	0.5509	0.168	0.1071	0.4265	0.5347	1.3178	0.5665	0.3448	3.7749	0.4641	0.1567	0.5432	1.5908	0.2281	0.6565	0.4582	0.1408	0.0488	0.0958	0.463	0.0251	0.162	0.2343	0.0693	0.2521	0.2748	0.2078	1.4977	0.5315	0.0677	0.1652	0.139	0.1618	0.2666	0.4493	1.3371	0.8916	0.6312	0.2146	0.4127	0.3861	1.1936	0.152	0.5478
GRAPL	mRNA	0	0.0378	0.0573	0.0804	0	0	0.0247	0	0	0	0	0	0.0591	0	0.0033	0	0.0241	0	0	0	0	0	0	0	0.0723	0	0	0	0	0	0	0	0	0	0.02	0.0338	0	0	0.0641	0.015	0	0	0	0	0	0	0	0.019
GRASP	mRNA	18.5164	1.7779	5.8091	9.8145	0.771	1.8678	39.191	1.4437	2.926	0.1674	7.1252	2.3623	4.654	0.5968	2.633	3.0562	4.718	1.3213	13.4112	1.5194	2.0871	0.8957	3.2198	2.2006	2.6958	1.9256	0.5803	2.1349	4.4467	2.2151	2.7521	0.3496	54.9499	27.5334	0.9809	2.2071	4.6024	1.6048	10.3932	3.578	2.7323	2.2329	1.9819	0.5946	11.8582	0.2562	1.2025	4.2212
GRB7	mRNA	0	0	0.0147	0	0	0	0.0244	0	0.0366	0	0.0335	0	0.337	0	0	0.0242	0.0082	0.019	0	0.3462	0	0	0	0	0.0188	0.0871	0	0.0139	0.0169	0	0.0242	0.0183	0.1824	0	0	0.0391	0	0	0.0093	0.013	0	0.0596	0	0	0	0	0	0.0757
GRK5	mRNA	1.3604	6.4695	2.3452	0.6839	2.8819	1.4036	1.514	0.7567	3.7294	0.6885	3.737	1.8951	6.8882	2.4807	4.4016	8.7593	2.401	5.517	1.0372	2.4995	2.5366	3.5016	4.3748	2.2773	1.853	9.1261	0.8509	2.6824	2.9009	3.3594	2.1487	1.5436	1.5094	2.6731	1.2081	11.8909	1.7258	1.4628	2.434	6.0977	1.5286	4.8869	3.8818	1.3402	2.9179	0.5686	1.4521	3.6422
GRK6	mRNA	22.8906	24.1677	10.6553	23.3972	30.1956	48.6583	87.9447	29.1179	25.725	31.8049	23.9639	46.1864	38.9329	40.2615	18.2641	38.0468	44.7341	23.0684	11.3653	33.3917	46.3617	36.3633	33.1331	37.397	32.1487	43.3418	45.8641	47.5639	43.2337	47.5246	49.926	30.4835	11.6827	24.1023	20.8032	39.105	35.2076	32.802	34.6832	40.4617	54.598	10.8771	63.0021	27.5071	31.6077	35.9591	72.8853	29.5918
GRP	mRNA	0	0	0	0	0	0	0	0	0	0	0	0	0	0	0	0	0	0	0	0.0517	0	0	0	0	0	0	0	0	0.022	0	0	0	0	0	0	0	0	0	0	0	0	0	0	0	0	0	0	0
GSDMA	mRNA	0.0118	0.0546	0.0555	0.0669	0	0.1099	0.0129	0.0191	0.2229	0.055	0.0298	0	0.2711	0.021	0.1547	0	0.0421	0.2067	0	0.046	0	0	0.0812	0.0201	0.0431	0.0347	0	0.0398	0.1031	0.0786	0.0884	0.0552	0.005	0	0.0436	0.1792	0	0	0.038	0.0195	0.0151	0.0619	0.1066	0.0424	0.064	0.0344	0.0173	0.2191
GSDMB	mRNA	10.1671	3.5135	13.4747	1.9256	6.5099	3.1974	2.7607	5.9627	3.1572	9.143	4.3823	6.5222	15.9174	5.6435	7.0826	7.0246	8.5548	8.8648	20.1993	2.1103	3.1736	2.0473	2.2677	8.1437	9.4508	1.7075	3.9826	1.6365	6.8344	3.1519	7.8649	4.476	19.6607	9.3922	2.1322	4.1394	10.0903	8.3479	6.4124	6.6239	5.5889	11.4854	5.7782	2.7453	8.5027	5.9136	4.8811	13.2578
GSG1	mRNA	0.1861	0.1331	0.1429	0.184	0.0351	0.0729	0.0107	0.0542	0.0094	0.3001	0.0357	0.0106	0.3112	0.0697	0.1099	0.1671	0.2672	0.0823	0.2047	0.0773	0.0927	0.0587	0.0613	0.0472	0.0507	0	0.0689	0	0.0043	0.081	0.06	0.1361	0.682	1.5681	0.0091	0.0383	0.1175	0.1102	0.1626	0.1917	0.155	0.4293	0.0634	0.0873	0.1496	0.0652	0.0162	0.0562
GSS	mRNA	13.4585	17.127	12.9498	15.4863	15.8855	26.3026	23.7074	19.027	18.8937	12.637	21.6502	17.3879	24.9325	17.4088	30.633	2.963	14.7555	14.7963	25.1656	36.1678	20.9078	20.8421	18.4863	23.0918	14.4749	22.1109	19.1965	27.3174	19.9315	15.9644	14.0112	17.5304	27.6546	22.9224	16.1697	21.9595	19.218	17.5015	18.7132	26.6918	17.7111	13.1306	14.7154	15.1004	23.747	18.858	30.3322	23.1693
GSTA1	mRNA	0	0	0	0	0	0	0	0	0	0	0	0	0	0	0	0	0	0	0	0	0	0	0	0	0	0.0357	0.0897	0	0	0	0	0	0	0	0	0.0941	0	0	0	0	0	0	0.0115	0	0	0	0	0
GSTM3	mRNA	1.3481	1.6039	0.2128	1.7041	0.1839	1.0506	0.3067	0.8225	0.095	0.0507	0.1167	0.1448	0.4911	1.0909	2.4606	0.5605	1.9482	0.4093	0.7864	8.7947	0.165	0.1199	0.0538	1.5343	32.4056	0.6887	0.2889	0.2042	0.9678	0.1159	2.2268	0.5108	1.463	0.2489	1.4955	0.1263	0.5335	0.1094	0.1605	7.0353	0.2232	4.8539	0.243	0.276	0.8883	0.1409	0.0913	3.2407
GSTP1	mRNA	271.921	215.086	142.141	210.272	167.349	476.709	834.261	174.326	198.854	654.105	233.062	312.466	274.369	213.919	278.487	194.712	168.848	44.6064	174.797	272.374	276.28	477.03	160.472	354.285	482.814	442.176	317.006	524.231	214.558	251.554	238.42	169.696	238.541	164.684	236.982	304.283	248.472	293.999	222.131	364.281	227.588	151.105	335.207	273.356	290.045	256.811	509.713	175.583
GSTT1	mRNA	0.4779	1.1664	0.3332	2.5967	0.6609	4.6172	1.4993	0.105	0.9079	1.2856	1.0467	0	0.8511	0	0.3591	0.5619	1.6406	0.587	0.0378	7.062	0	1.5528	0.6961	1.0118	1.1875	1.9754	0.9196	0.2199	1.2559	1.7652	2.6937	0	0	0.22	1.0605	1.249	0.9322	0.7386	1.0802	0	0	0.5352	2.9034	0	2.4634	0.4294	0	6.4258
GSTT2	mRNA	0	0.0183	0	0	0	0	0.0449	0	0	0	0	0.0934	0.079	0	0	0.0543	0.0416	0.0213	0	0.0782	0	0	0.0048	0.0393	0	0	0	0.0305	0	0	0.1014	0	0	0	0	0	0	0.0688	0	0.3559	0	0.0518	0	0	0.0626	0	0	0
GTPBP1	mRNA	10.2141	18.939	18.8198	25.267	22.5639	33.8495	46.067	29.7156	17.373	21.0562	17.0956	17.4216	25.8173	17.0875	23.4222	31.968	24.9498	19.9746	17.6422	31.8882	18.0577	14.0345	16.8728	26.1664	27.741	19.1761	18.214	24.9849	26.3415	18.6712	30.0519	25.1535	22.5439	19.9966	12.0924	36.2745	19.4344	21.5447	20.7022	29.1386	27.0308	22.9866	20.6231	15.3326	27.1842	23.2567	21.262	38.3627
GTPBP10	mRNA	10.7405	7.1982	13.0335	4.8637	10.9785	2.9864	1.9106	8.8417	3.5843	13.1881	8.4444	5.4547	3.3992	7.3698	9.4847	5.995	8.3115	12.0724	7.2986	7.6138	5.7102	5.9594	7.8546	7.8853	6.2007	3.6845	8.8234	2.7394	6.6594	5.3665	4.966	12.0912	9.0347	7.0743	8.9366	6.8586	8.3572	8.0865	6.6974	7.23	5.2167	13.8749	5.0767	11.3763	6.3366	10.1007	4.5843	5.8761
GTPBP8	mRNA	3.6623	9.2508	9.6427	6.9813	8.0976	4.5972	4.4836	8.7975	2.9064	9.7943	6.7225	7.6668	7.8937	7.8235	9.6641	5.3954	5.8364	6.2172	5.7602	6.1849	5.6792	8.32	7.3951	6.4742	4.8477	6.6666	7.0969	5.8393	5.7233	5.5967	6.8464	10.1075	4.3576	3.6588	9.8434	10.3651	9.9591	8.1227	6.1676	7.1877	10.0071	9.0867	5.6632	11.6298	6.1655	7.1539	6.4432	9.8663
GUCY1A3	mRNA	0.3206	16.6223	52.2585	30.8276	13.6119	2.811	5.1373	21.1156	2.5785	24.7928	14.4457	10.9691	23.7626	11.2948	17.404	32.2773	40.195	83.0938	18.7302	4.8846	4.3598	0.4271	5.4498	18.921	0.0704	11.9233	9.0029	0.1899	13.823	1.615	12.5431	33.1046	10.4147	2.0616	3.2759	28.9842	15.7268	19.911	22.4239	15.364	9.0255	18.2404	20.2535	56.6756	6.9461	18.1169	10.3931	6.9409
GUK1	mRNA	33.1844	19.0989	14.5725	31.2091	14.9402	57.5623	122.669	14.7172	39.0551	35.0078	16.583	42.2455	44.5559	22.4188	27.0485	46.4031	32.8524	19.1679	37.4182	62.9656	33.9048	23.312	21.7018	51.8553	33.1672	36.6531	22.1341	42.8299	40.6957	31.9774	33.6141	22.2853	35.842	72.3799	12.413	60.0349	30.1615	34.6332	32.3652	33.5045	39.13	16.0346	43.0335	13.5888	63.5298	34.0474	56.8581	57.9401
GXYLT2	mRNA	1.8775	0	0.0239	0.3326	0.2219	0.0445	0	1.1378	0.1435	0.4822	0.1362	0	0.3798	0.129	0.2839	0.118	0.2569	0.0302	10.7549	0.0567	0.0441	0.4066	0.1727	0.1034	0.0459	0	1.3323	0	0.2198	0.0279	0.0988	0	4.6268	0.482	0.1377	0.3171	0.0627	0.1474	1.6979	13.2896	0	43.1712	0	0.2101	0.2249	0.04	0.0489	0.7111
GZMB	mRNA	0.3025	2.3262	0.676	21.9077	0.4008	4.1443	4.6955	0.2008	2.6672	1.0443	0.5519	2.716	4.118	2.5921	0.5683	34.9642	3.6173	1.8871	3.1746	3.2233	2.7689	3.1427	1.3599	11.9618	1.8649	1.0312	0.9958	0.1299	6.5558	3.1629	13.4287	0.9601	1.4286	17.2585	0.9177	22.3921	1.1232	10.4299	0.9986	17.5453	3.6524	1.9699	4.1278	1.3239	0.6468	0.761	3.9665	13.2876
GZMH	mRNA	0.9334	2.2425	0.3085	2.0548	0.4874	8.153	3.6202	0.058	5.4189	1.7795	0.3702	3.7902	3.9799	2.5696	0.637	7.0406	5.0265	3.7823	4.5677	4.2021	1.4613	2.6287	0.6258	5.1207	1.4756	0.6094	0.4779	0.3853	5.4602	3.3597	10.6659	0.7374	0.3363	7.9373	0.8369	9.9962	1.8902	0.9843	0.4375	16.9503	5.0986	1.2779	1.0327	2.9787	0.7962	0.7786	2.5508	9.8594
H2AFJ	mRNA	1.2063	8.3396	0.0806	7.3547	0.7142	2.0844	50.2988	0.2997	3.5215	3.6768	6.8315	3.5852	5.5362	3.8934	0.2227	2.0296	3.5171	6.7987	1.0017	4.1691	5.0179	2.0721	4.8539	6.9293	4.0878	12.0758	1.294	8.089	2.5416	4.658	3.2905	0.0294	4.4095	5.2933	1.69	7.0123	0.1789	1.8803	5.5571	5.5363	2.0623	7.6047	3.4154	1.2148	6.1881	2.2246	6.5701	2.2258
H2AFV	mRNA	48.0591	29.3595	45.8111	51.9485	61.816	48.1993	31.8115	54.7323	40.5905	34.9655	43.253	33.5048	18.6658	38.5938	52.0589	26.9784	38.0207	57.2034	48.7171	37.8832	31.0869	46.6159	48.2994	35.7555	26.1494	46.0391	79.5955	53.3668	36.967	27.4674	22.289	49.2182	89.9303	34.4438	49.3205	37.6901	50.319	49.2189	36.2376	47.5353	37.5556	55.8849	29.5212	43.2973	50.2795	44.4703	32.3531	28.866
H2AFY	mRNA	194.276	98.6907	278.032	103.353	142.391	92.3468	166.654	78.1646	70.115	169.272	134.488	118.003	158.657	110.446	202.43	97.9393	84.5762	114.891	151.96	99.6212	105.537	82.4847	114.063	87.8659	189.727	117.584	155.243	128.531	97.351	76.7871	91.2589	140.973	173.817	176.086	102.376	93.4372	107.434	220.79	156.73	89.7422	53.5861	81.2691	136.35	212.019	85.3854	97.5334	115.482	61.5923
HABP2	mRNA	0	0	0	0.0123	0	0	0.0083	0	0	0	0	0	0.0293	0	0	0.15	0	0	0	0	0	0	0.0515	0	0	0	0	0.0258	0	0.0073	0.0427	0.0358	0	0	0	0.1083	0	0	0	0.0425	0.0219	0.0192	0.0283	0	0.0309	0.0527	0.0063	0.0068
HACL1	mRNA	12.0875	9.9513	19.4926	9.7296	15.1903	13.0014	8.7473	16.4317	7.8101	16.1411	11.7058	10.72	16.5972	11.4123	14.6887	12.9815	13.5979	12.4436	9.5518	15.3525	9.7715	8.2668	13.4694	15.0684	15.8738	10.0342	12.5507	12.3794	11.1543	9.2811	11.947	15.9902	13.3574	6.6524	17.4825	13.7546	13.7031	16.5844	11.1148	14.0606	13.0594	13.9147	10.312	20.973	11.7594	9.9578	12.3756	14.9979
HAS1	mRNA	0.0239	0.1066	0.0686	0.1749	0	0	0.105	0.024	0.1662	0.1452	0.0293	0.0018	0.0407	0.0213	0	8.6806	0.2021	0.1665	0	0.0812	0.0105	0.0132	0.034	0.0204	0	0.0176	0.0156	0.0404	0.0929	0	0.258	0.1918	0.2229	0.064	0.0415	0.111	0	0.0089	0.0193	0.03	0.3042	0.1147	0.0237	0	0	0.1208	0.0182	0.0854
HAUS7	mRNA	3.0327	3.0715	2.4577	2.5375	2.9339	7.4717	10.2476	3.9633	5.2991	2.9289	4.0819	4.5188	4.7905	3.6142	5.6113	4.3925	4.2556	2.8188	2.9758	7.3746	5.8925	4.1293	3.703	5.1709	5.1909	5.3298	5.2573	7.2088	5.2877	3.6936	3.606	3.5022	4.3732	4.3271	2.9544	6.2487	5.6966	5.4432	5.5548	4.6857	5.5247	2.2544	6.0181	4.0128	6.1993	6.1376	7.1236	4.8137
HBE1	mRNA	0.054	0.0859	0.0386	0	2.8641	0.2157	0.2631	0	0.1175	0	0	0.9475	0.3045	1.2996	0	0.0953	0.0643	0.0249	0	2.55	0.2247	0	0	0.1232	0.0474	0	0.2445	0.1093	0.4451	0.045	0.1335	0.3388	0	0.7956	0	3.1723	0.9672	0.1209	0	1.0041	0.0691	0.3629	0.1776	0.0485	0.9807	0.0525	1.8746	3.9255
HCK	mRNA	18.7002	76.4261	9.7965	3.303	54.6699	16.9049	57.6492	22.3676	164.063	3.8735	57.7727	174.854	51.5081	106.426	13.9005	13.9715	25.2789	12.7544	32.4534	52.0904	138.778	139.21	61.8489	30.7576	79.3339	175.042	61.5543	101.196	188.756	180.754	84.3519	25.7623	20.0378	29.2296	71.5316	36.1161	36.4607	48.5544	44.7551	31.6365	88.9714	2.4469	191.168	24.8439	65.3505	32.6713	75.192	33.9709
HCLS1	mRNA	71.1291	145.187	68.1458	96.8937	89.2588	131.29	152.328	66.2731	111.309	66.0839	108.019	156.836	101.662	137.312	72.4952	62.7599	90.8028	100.523	56.4017	108.202	184.23	173.844	124.258	89.3315	174.541	213.418	98.8199	182.274	140.963	157.918	100.186	77.4678	81.4093	65.1502	93.0908	98.9102	87.6261	126.057	103.279	64.7167	102.109	39.0992	161.625	80.3226	129.676	79.5866	151.414	74.9722
HCN4	mRNA	0	0	0	0	0	0	0	0	0	0	0	0	0	0	0	0	0.0219	0	0	0.4023	0	0	0	0	0.0007	0	0.0092	0	0	0	0	0	0	0	0.0085	0.0129	0	0	0	0	0	0	0	0	0	0	0	0.0121
HDAC1	mRNA	23.0856	33.4855	46.9979	37.1424	46.0516	38.2639	29.4407	38.6658	39.0506	38.2117	39.099	39.5754	37.7122	43.4694	57.3647	61.5572	42.7594	40.6712	35.264	46.2008	41.9313	39.0988	37.9541	41.689	55.6313	45.0922	47.5899	48.6002	36.4025	35.4107	41.8326	39.4569	45.107	24.7332	40.8628	47.89	47.9508	57.3191	38.327	52.4379	31.067	47.4403	35.4651	44.416	43.6678	46.6786	48.8995	46.3216
HDAC11	mRNA	0.3178	1.4504	0.3983	0.9764	0.442	0.9805	2.1227	0.6805	2.1732	2.6563	0.6368	0.7808	3.0613	0.8928	0.5032	1.9936	0.7464	1.095	1.1794	1.3762	2.7849	0.6605	0.732	0.8959	1.6666	0.8291	0.4979	1.8427	1.1993	1.4382	1.0724	1.0188	0.7884	0.9719	0.632	1.1423	1.0272	0.4136	0.5455	2.7009	1.4212	1.193	1.6042	1.0208	1.3483	1.4151	1.4194	1.1176
HDAC5	mRNA	11.5423	18.7473	12.8304	20.21	6.3028	29.1951	29.2578	9.2434	14.7616	17.6314	13.2958	18.0973	26.721	12.6429	6.4569	29.1686	16.8868	19.2603	26.9351	15.0354	17.2088	12.1803	9.771	23.0365	27.7495	13.8252	14.1825	16.508	22.0886	21.0075	17.8662	16.2091	20.4741	16.7682	14.6631	30.3265	13.4262	11.2654	15.1741	21.3585	22.3644	20.4632	27.2008	11.7743	11.7087	29.9279	21.2575	10.4538
HDAC7	mRNA	8.9264	26.1258	22.6025	22.6139	31.8305	25.3942	44.6231	15.6182	37.046	31.9982	31.811	26.5098	70.9481	26.5691	22.883	56.5355	36.9658	32.8062	17.3825	41.2454	21.1878	18.7959	12.0448	28.0841	31.6027	39.7535	20.2498	30.4332	33.2252	29.4735	48.8167	35.5059	14.0814	20.3353	15.4177	63.6768	21.3129	29.7699	34.1767	51.3119	25.2894	29.3638	42.5982	20.4067	37.6715	27.5916	30.5271	75.933
HDDC3	mRNA	13.0486	8.7525	5.1371	5.7384	8.8601	15.7324	9.1114	7.3393	7.592	11.036	7.5831	11.7573	8.2269	8.1369	13.4263	6.6528	10.5674	10.8313	9.6418	23.6579	9.6199	11.5287	5.4833	14.0464	17.231	17.2814	7.3409	10.0242	9.7796	7.2735	9.6206	11.5578	12.8515	14.4244	6.9198	12.3387	12.2859	13.3489	8.568	13.0396	6.194	5.6975	10.5626	10.1659	13.0411	15.878	20.73	10.5147
HDGFRP2	mRNA	6.9263	6.1876	6.0454	8.2296	4.8621	13.3149	11.8275	6.7445	7.7897	7.7848	6.937	7.3977	11.9146	5.4759	8.6284	13.5805	7.5129	7.3792	9.2502	13.6274	8.2731	7.9604	6.7991	11.5907	13.323	9.5309	9.2674	9.9921	7.1536	6.3225	7.6085	7.6024	11.1637	10.9899	5.8506	12.4084	8.8556	9.4383	7.9862	11.4119	7.8048	4.2823	8.4215	6.52	10.1189	14.2435	13.3597	11.3255
HDHD3	mRNA	12.0317	5.4399	7.479	7.2354	6.7621	6.4938	6.7048	6.7469	7.9492	6.2392	3.8192	7.7373	7.3317	7.7047	6.4919	5.1869	6.8066	5.7942	9.2325	7.0073	5.0109	5.1615	3.2991	11.1048	6.4225	5.5409	6.9078	6.8438	7.6332	3.7847	4.0283	6.2112	10.3603	10.7024	5.9517	11.5379	8.6076	7.0586	7.3031	11.7849	9.7085	5.746	8.0032	6.2451	8.7855	10.3299	15.8579	7.6266
HEATR5B	mRNA	18.5819	33.9963	32.0917	20.4152	24.045	12.9417	5.2869	29.2638	27.9603	22.826	22.6635	23.1214	33.3563	25.2913	14.3005	40.3773	20.6579	23.2745	62.082	16.6807	24.8703	12.4318	20.4228	23.367	18.8727	12.4443	18.2486	11.5616	17.4501	19.6525	25.4704	38.7822	28.7166	26.1973	19.4885	21.4397	21.0768	24.8066	21.5961	24.2808	38.9937	21.4822	22.3564	33.2624	12.3753	12.5438	21.2043	19.4036
HECA	mRNA	8.0873	38.6813	20.5966	23.4026	19.4312	16.4045	22.4649	16.9738	25.93	25.3901	19.5567	22.6489	21.2192	21.7758	11.3696	32.5944	21.4228	19.8208	15.6174	15.5537	23.7509	25.219	22.6073	15.0651	10.4919	25.0397	18.6007	24.4329	28.5947	24.607	15.1497	15.8762	14.7486	11.1789	25.5052	19.4829	11.6749	13.1048	19.6229	13.232	35.2486	21.4533	28.3248	14.509	32.9535	16.3668	7.9529	17.9192
HECTD3	mRNA	10.9454	14.6091	11.8297	11.4828	11.8058	10.1502	17.5465	9.9598	23.7823	12.4991	12.2942	17.5331	19.4089	15.8478	10.9915	28.3036	11.1294	7.7356	21.4517	20.4844	24.6483	11.2378	11.8028	16.7008	17.3844	11.5745	8.5877	17.3447	18.5896	23.1793	18.4431	13.1535	14.6373	25.1793	11.8607	18.0405	13.8991	10.2183	13.2546	13.9903	20.2914	9.2555	21.5392	13.7233	14.9374	11.4681	24.8962	18.0487
HEPH	mRNA	0.16	0	0.0237	0.1737	0.0797	0.0209	0	0.0043	0.0853	0	0.0391	0	0.0533	0.0729	0.0401	0.0111	0.317	0.0261	0.0985	0.8478	0.0478	0	0.0488	0.1221	0.0083	0.0069	0.077	0.0423	0.0116	0.0433	0.2467	0.1358	0	0.1882	0.063	0	0.1051	0.0493	0.0907	0.0936	0	0.1315	0.0312	0.0085	0.1196	0	0.01	1.327
HEXIM1	mRNA	18.4745	23.5553	13.7411	14.0498	14.0299	8.5814	15.7546	11.5396	7.5228	25.1451	16.3262	19.2784	21.6868	25.0558	8.8518	15.0945	12.7686	24.6888	9.9458	22.4433	17.7638	14.2688	13.6422	17.885	10.1698	11.2137	14.5105	11.2452	14.6492	15.4058	13.146	19.2569	14.9232	11.0887	15.4936	14.1332	15.5585	13.8048	11.0916	13.1071	20.8635	27.1488	18.0581	17.748	16.8821	21.1619	17.2544	16.3806
HEXIM2	mRNA	1.2857	3.2684	0.8966	1.7522	1.5638	1.5585	2.954	0.8511	1.9945	3.6915	2.1049	2.0896	4.2549	1.7164	1.1937	1.8413	1.2071	1.6173	1.5016	1.6361	2.7519	1.1072	1.7554	2.7101	3.2525	2.5583	2.4468	1.5657	2.2951	2.4717	1.1782	1.6083	1.9532	0.9829	1.6468	4.1315	1.5656	2.0683	1.9277	1.9534	2.1836	2.1408	3.5826	1.9441	2.3636	2.2986	3.9666	1.6273
HGF	mRNA	175.493	54.93	134.049	20.008	59.9738	4.3155	0.2052	6.6044	44.0359	13.3545	22.3287	4.1924	6.3091	2.629	17.6825	18.2765	16.8952	6.1537	522.12	1.3682	2.7563	8.5501	20.2385	41.5509	7.6386	25.8867	0.2942	1.1408	5.1531	5.5498	7.6928	11.2409	172.848	298.186	0.5385	21.4487	5.42	38.3218	36.4619	12.6307	12.7885	3.3641	1.7402	0.5823	22.3549	2.0147	10.931	12.4952
HHATL	mRNA	0	0	0	0.0293	0	0	0.0209	0	0	0	0	0	0	0	0	0	0.0165	0	0	0.2278	0	0	0	0	0.0905	0	0.0777	0	0	0.0717	0.0038	0	0	0.0021	0.0041	0	0	0.0107	0	0	0.0157	0.0321	0	0	0.0129	0	0.0157	0
HIF3A	mRNA	0.0257	0	0.0915	0.0384	0.0214	0.0161	0	0.0076	0.0065	0.0175	0.0449	0.0744	0.2874	0.0268	0.6774	0.0332	0.0644	0.0453	0	0.0064	0.0298	0.016	0.0332	0.0316	0	0.0469	0.0408	0.0254	0.0031	0	0.0188	0.0157	3.3411	0	0.0437	0.1613	0.0111	0.0056	0.2061	0.0747	0.0144	0.0693	0.0062	0.0068	0.0136	0.0594	0.0027	0.0507
HIGD1B	mRNA	3.8841	3.1787	2.2329	2.9397	2.027	3.3295	0.6359	4.9581	2.6717	2.371	5.0019	2.815	2.7792	2.4441	4.6546	2.7145	3.6299	4.1894	2.2364	4.2873	1.9671	4.5608	2.1528	2.7151	2.6707	1.9724	3.0276	1.2633	2.6232	2.8213	3.0749	4.7935	5.0208	2.0535	3.2115	3.3513	2.9245	3.3794	3.8825	2.7368	4.1275	4.582	2.8663	1.9859	2.7292	6.9007	1.7062	3.093
HINT1	mRNA	385.671	103.824	172.494	207.898	202.836	396.684	258.301	228.55	61.7009	224.495	135.461	218.785	185.417	170.355	229.13	82.1279	154.265	238.742	221.715	169.109	91.567	173.956	96.0516	225.801	78.373	152.82	154.66	144.095	173.225	88.2952	104.445	276.486	185.767	192.215	154.695	135.246	286.798	289.222	240.418	243.739	153.926	165.973	149.898	323.973	149.497	197.44	277.044	120.258
HINT2	mRNA	8.7741	5.5624	3.9211	10.402	7.3578	12.5306	17.3653	6.3405	8.0717	6.2601	7.8502	7.139	6.4836	5.9028	7.03	2.317	3.5996	4.7298	8.8151	15.3988	7.6461	11.834	3.9494	15.1723	10.8524	10.5213	9.3144	12.8206	7.6908	6.5084	3.9797	7.9295	13.7747	8.7401	6.5512	9.852	10.0922	10.394	5.8896	7.9781	7.1329	3.9974	8.1262	6.2823	11.1345	7.774	17.7314	6.606
HIP1	mRNA	1.0002	25.7673	4.4256	8.1908	5.1687	6.5358	3.4845	27.8227	18.354	15.3459	27.2972	46.2467	5.4498	45.6777	2.4621	40.9952	16.709	1.6003	7.7349	16.3494	52.5735	11.4129	18.4778	24.5651	12.8021	19.0238	8.9835	15.8028	13.1152	34.1247	9.4945	12.4652	3.5114	8.5417	56.0316	18.8274	5.4694	6.5558	28.1988	11.0931	19.4259	14.7627	34.9028	27.5304	12.4294	8.0289	18.3179	2.9817
HIP1R	mRNA	2.9229	0.6376	5.3522	1.7548	2.8476	3.3605	8.238	2.0584	1.6274	4.9592	0.69	1.5304	3.4433	1.3316	3.7206	3.9654	4.9614	5.628	6.8058	4.8864	1.1387	0.8362	0.557	4.0977	4.2493	0.7946	0.8781	0.9487	2.4595	1.1146	1.8285	3.4717	7.3888	4.3495	0.5762	3.5142	1.9716	7.3083	1.2216	8.1594	3.4121	11.29	2.1935	2.3263	3.2806	6.4421	1.2647	6.12
HIRA	mRNA	11.339	15.0724	15.3642	18.2502	19.7301	14.145	13.3878	16.6999	19.1133	17.5917	14.2022	14.6445	21.0335	15.7306	17.506	33.72	22.5342	14.8155	20.8203	27.7241	19.4614	13.328	16.3634	20.4123	22.9982	14.2264	15.0517	17.4245	18.4423	17.8245	21.7323	17.7238	17.0969	14.0858	13.5846	29.0645	18.5465	21.4966	18.0683	24.3256	16.8442	13.6927	17.4241	16.7618	20.3773	20.6807	22.2261	29.0224
HIRIP3	mRNA	8.5665	8.3061	6.9666	13.5541	9.6112	17.4697	5.3102	9.3872	9.6909	6.8925	10.9343	6.0834	9.4498	7.6313	11.0465	6.8788	8.1412	9.9261	6.9922	17.6612	7.7855	15.8784	8.3997	14.0574	6.9369	14.7313	22.5273	13.1649	6.4273	7.1558	4.953	9.4682	20.3825	9.4473	10.1078	13.306	11.7033	12.6473	8.1138	10.2332	6.8635	7.7666	4.6881	7.9877	12.0948	13.9747	13.4989	9.7573
HIST1H2AJ	mRNA	0.235	0.3842	0.813	0.7276	0.494	0.5606	3.6089	0.7033	0.7555	0.2874	1.3554	0	1.078	0.3417	1.2951	0.4027	0.4773	0.217	0.359	0.0997	0.6247	0	0.4354	1.2869	0.1613	0.6869	0.5346	0.4894	0.0966	0.1959	0.7912	0.7022	0.8464	0.5448	0	0.271	0.339	0.2308	0.1887	1.0758	0.0632	0.5634	0	2.9122	1.2395	0.0572	0.1721	0.7602
HIST1H3H	mRNA	0.1091	3.4695	5.2338	1.5182	1.0143	0.5581	71.2455	7.063	2.0782	4.5858	1.9426	2.1551	4.3735	3.5566	3.0611	16.3292	0.9096	1.0068	0.8216	3.9807	1.8373	0.7866	1.9066	10.1732	6.8715	0.9856	2.4255	3.6185	3.721	1.3328	1.8685	3.7222	0.4636	2.6686	1.0219	3.371	2.3049	0.5497	2.0419	10.1961	3.1488	1.5956	2.5079	5.7412	2.216	0.7599	1.2137	11.8703
HIST1H3J	mRNA	0.0529	0.6739	2.4241	0.9182	0.2048	0.1927	1.2179	0.219	0.418	0.7133	1.7146	0.5893	0.9025	0.6816	1.6288	2.0082	0	0.4782	0.3185	2.9081	0.4693	0	1.1074	2.2479	0.6084	0.7563	1.3233	0.4451	0.4704	0.09	0.0899	0.8019	1.7229	0.569	0.1351	1.1913	0.3483	0.0322	0.4886	1.2645	0.3454	0.5453	0.1785	1.6106	0.2294	0.1806	0.1596	0.8366
HIST2H2AA4	mRNA	0	0	0	0	0	0	0	0.0402	0	0	0	0	0	0	0	0	0	0	0	0	0	0	0	0	0	0	0	0	0	0	0	0	0	0	0	0	0	0	0	0	0	0	0	0	0	0	0	0
HK1	mRNA	9.617	32.5487	14.6128	31.0708	35.6069	12.5927	25.9101	19.5921	53.4734	15.9666	31.4761	32.3377	28.3469	23.3081	19.4176	34.6876	35.4718	11.6373	25.4073	84.7357	56.2088	29.0575	34.0749	24.2089	26.9814	41.772	29.249	38.7211	48.3767	50.6925	36.7115	22.5521	14.8922	30.5666	15.0925	44.7006	26.6904	11.2186	28.016	42.8741	25.4104	29.2111	49.2436	17.1833	69.5187	24.8335	34.1576	86.4607
HK2	mRNA	13.9417	15.2657	21.2937	6.9155	25.4011	4.216	11.1434	21.2472	15.0487	9.4042	30.7459	17.5988	10.6346	14.7449	22.8864	10.1654	17.6705	15.0359	29.1993	12.2042	18.4586	12.8195	33.4052	8.1691	9.404	31.2479	15.9589	4.4517	17.2327	12.0615	14.0654	12.4424	14.925	14.6565	4.2191	10.3917	13.3763	20.9935	26.7861	7.5142	7.9952	11.7931	12.5497	11.0632	18.4081	18.5376	13.3641	10.9724
HLA-DOB	mRNA	6.8752	10.9159	2.8164	5.1308	3.4768	0.9885	12.9314	2.2645	3.4267	8.6752	0.8138	7.8019	26.0094	2.4879	7.5558	8.3954	5.1749	3.388	0.8939	2.1941	3.8648	1.8302	2.1987	3.7312	21.0896	1.7847	1.4158	3.3358	13.3259	2.7974	5.1667	1.0357	5.4687	1.0534	1.7128	6.8363	3.5062	5.2342	3.2959	7.2576	14.4975	4.5499	3.2933	2.7403	6.4488	6.1529	5.679	14.4105
HLA-E	mRNA	166.943	222.308	248.365	197.938	137.44	183.091	447.758	126.316	303.966	590.196	234.897	348.915	449.846	301.139	252.952	231.813	338.228	122.71	90.3811	317.521	338.338	230.023	302.515	280.277	487.481	398.08	282.612	273.319	444.977	448.743	364.633	160.549	78.5256	239.512	272.894	322.079	105.097	157.762	209.792	309.142	371.778	218.065	488.959	169.395	284.002	161.143	427.448	207.381
HLX	mRNA	2.0256	13.1105	7.425	7.2443	6.4432	7.4301	34.6595	4.2568	22.7049	9.6571	9.6912	17.6514	11.2595	9.4536	8.3128	27.9753	23.1678	6.1225	9.5405	8.7105	16.5393	11.1224	11.0252	25.9715	13.693	23.3382	9.5895	17.3478	11.1526	7.9824	11.0948	5.1325	8.9793	3.8617	7.533	19.1689	9.0532	9.1242	18.9572	0.5157	0.7826	1.8969	15.2705	5.494	29.1434	8.8326	29.6725	5.225
HM13	mRNA	25.9567	22.7052	22.2943	31.3279	25.9046	38.5831	31.9448	38.5719	53.3303	32.2871	31.0249	34.1089	35.3267	32.8133	31.4463	24.7486	40.7582	22.8354	39.1148	36.0878	32.8127	35.3993	37.9783	31.4841	32.9303	34.8993	41.7092	38.4245	37.7928	35.6307	51.7386	34.2606	33.5758	28.325	26.5769	38.9621	34.8123	27.9796	37.6528	39.3844	34.2196	18.7731	48.0888	32.8085	38.3324	39.6507	51.0259	38.683
HMGA2	mRNA	0.0094	0.2679	0.0395	0.4349	0	0.0023	0.0053	0.0047	0.19	1.4167	0.0046	0.066	0.0395	0.043	0.0456	5.7081	0.1176	0.0543	0.005	0.0095	0.0077	0.0025	0.2996	1.4823	0.0175	0.0724	0.0272	0.0153	0.033	0.0238	1.0169	0.1099	0.001	0.0034	0.0154	1.5043	0.0301	0	0.003	0.2985	0.0187	0.2081	0.0511	0.0132	0.7389	0	0	0.4449
HMGCS1	mRNA	6.5983	26.9842	10.148	12.0762	11.9132	6.9616	5.3261	6.5196	9.7433	10.117	12.5331	8.4971	12.1479	12.357	16.6244	11.4506	9.2879	9.1811	11.5999	7.4436	13.0008	11.5608	14.4415	6.9374	11.7175	14.2304	16.3925	8.2438	11.5522	8.6017	15.1886	17.391	4.8063	7.6309	9.6195	10.5547	9.9952	8.2189	9.2397	12.6745	13.0595	22.016	7.6923	31.9163	11.2621	19.0844	8.1837	13.7148
HMHA1	mRNA	45.0055	55.7944	22.7828	52.0802	25.9957	73.1201	172.674	26.378	81.8715	43.5973	61.7103	74.3564	87.0671	64.0213	23.8387	123.276	75.4324	51.5403	22.3532	77.6674	93.1784	53.61	57.6758	82.6156	122.808	71.9171	67.5562	128.989	95.9678	88.6461	67.0326	35.4052	35.9032	15.6413	40.1014	86.5379	56.1041	58.8538	89.2204	64.2771	116.512	19.6656	133.621	30.3282	67.5754	108.866	109.076	42.1429
HMOX2	mRNA	7.9689	5.8844	8.5986	5.5006	7.8759	11.5852	7.2205	9.9803	9.7106	10.3162	9.2549	13.417	11.2079	8.9034	14.5649	11.1868	13.0844	9.2215	12.5342	14.9102	14.6569	9.2791	8.4386	13.3172	12.3096	10.5762	8.8517	11.2011	10.5503	8.4435	10.9932	9.5271	11.6293	10.265	6.4508	11.6929	10.8998	11.126	14.773	11.4838	12.7501	5.0684	14.3687	9.0892	8.7837	10.3654	17.1914	10.1384
HMP19	mRNA	0	0.0176	0.0057	0.0906	0	0	0.0215	0	0.038	0	0.0355	0	0.0252	0.0099	0	0.026	0	0	0.0163	0.5548	0.0115	0	0	0	0.0607	0.0045	0.04	0	0.0273	0.046	0.0552	0	0	0.0572	0	0.014	0	0	0	0	0	0.0496	0.0183	0	0.0899	0.0215	0.0323	0.1303
HNMT	mRNA	0.8514	0.3507	0.1432	1.1645	0.4297	0.2902	2.0468	2.4159	9.1981	0.0837	0.4043	4.7228	5.7791	12.2026	3.7445	0.0415	2.3541	0.314	3.2058	6.2548	14.9633	17.1021	0.2405	8.538	0.2188	4.7619	1.0116	11.7439	8.9978	21.0845	6.3605	3.839	0.8351	0.0088	24.217	1.0087	4.7259	0.2322	0.1516	0.7479	5.227	0.7636	13.2581	3.863	2.2354	0.1587	3.813	2.02
HNRNPA3	mRNA	46.9857	45.8962	77.2224	76.3061	89.9619	56.4905	29.0147	72.757	38.3881	58.6552	47.2763	37.5179	57.2916	43.702	72.158	38.3932	63.3497	71.8415	43.4834	25.46	26.1251	49.2454	59.6079	40.9928	44.9103	41.3549	72.7399	51.2822	40.0763	26.6851	37.5139	53.5201	67.9396	32.8872	41.5888	45.2697	70.7699	58.1743	65.6471	52.4836	61.7193	80.3915	30.439	56.9076	60.8818	59.1995	37.4573	62.3234
HNRNPH3	mRNA	92.3402	59.7574	73.0193	75.6899	97.7342	87.6062	65.9995	92.5886	43.7073	65.6826	57.8856	56.2044	51.2481	68.433	92.5791	66.8104	60.7846	96.6148	54.3407	52.8948	37.7963	70.8668	56.6812	49.0068	56.2197	58.4024	80.2386	60.5231	49.7335	41.7894	55.8408	68.6862	78.0985	48.4246	60.1075	57.5469	73.4418	74.1855	54.2583	56.7318	63.0225	100.207	38.5616	76.0725	79.7149	67.1882	40.4947	56.6336
HNRNPUL1	mRNA	51.3171	70.8056	62.0621	108.823	65.6935	102.179	93.4813	71.4755	78.8292	59.2882	87.2464	69.0552	81.7345	56.5582	64.8182	105.057	78.4146	82.6747	74.086	91.4386	78.2019	66.4726	86.0743	102.691	82.3344	102.21	96.1842	89.9785	61.9885	62.3539	75.9485	85.4916	72.8295	69.3016	77.351	110.363	70.7163	75.1821	75.5215	89.5143	73.0296	70.1743	70.7475	70.4833	66.123	131.663	92.6261	86.0691
HOXA10	mRNA	0.1373	7.6265	8.0776	3.0796	0.0769	27.6224	39.0053	29.5218	3.9535	19.8746	0.3105	21.1391	1.3413	35.1525	0.1497	8.7043	10.6094	16.4642	0.0478	30.7274	20.0714	41.6219	0.5236	15.8946	19.836	0.0119	33.4018	34.0899	21.6228	15.0918	5.1609	13.0312	0.0287	0.0719	56.1822	6.479	21.1649	0.0422	0.0523	7.7132	26.6548	26.2154	19.3872	32.2558	5.6767	17.207	22.658	5.3518
HOXA3	mRNA	0.0145	2.1431	0.0208	0.5919	0.1411	18.394	20.3943	11.1064	0.9969	14.9227	0.0828	18.3515	0.1742	26.6292	0.0561	10.1061	2.5752	0.4163	0.0214	12.3409	10.1708	19.9088	0.0876	2.4932	15.5145	0.0138	8.3923	14.4279	16.2917	11.5154	1.0974	8.6537	0.0411	0.0107	20.6773	2.0547	8.875	0.0643	0.0125	2.9466	21.7426	6.5175	13.991	16.25	1.4561	5.498	3.0318	1.1406
HOXA6	mRNA	0.0879	2.2885	0	1.1495	0.0208	45.6492	23.6564	39.6315	1.3339	22.1465	0.0867	23.8284	0.1255	42.3758	0.131	18.3267	5.8803	0.9249	0	43.4245	25.803	21.7027	0.0379	8.4401	26.2797	0	13.9554	28.2457	35.9062	23.2048	2.9856	20.9394	0	0	24.6638	3.834	14.991	0.0981	0.0355	5.4001	46.7484	7.3292	31.3827	22.0627	1.6218	15.6924	2.647	2.406
HOXA7	mRNA	0.0128	3.3343	0.0642	3.8166	0.0243	25.3411	31.118	24.5597	1.8121	14.4515	0.0209	16.8759	0.4238	28.5578	0.0791	6.2892	7.1654	2.15	0	37.0488	21.8289	30.8521	0.0441	14.1939	17.8372	0	19.9337	33.6683	21.4428	15.2739	2.9979	18.9597	0	0.0189	40.6425	4.4319	22.1179	0.0382	0	12.302	27.1551	8.9737	20.238	33.291	2.7009	18.2765	1.2965	4.4818
HOXA9	mRNA	0.0752	18.5013	7.7036	9.6506	0.0238	75.3157	252.961	116.108	8.2847	81.0301	0.1635	70.9429	3.4345	97.0315	0.0194	36.7282	20.3588	29.6121	0	117.851	43.57	76.7423	0.637	38.06	79.8205	0.0922	72.3014	84.019	60.1008	35.7849	13.3268	51.3381	0	0.0185	145.409	14.7897	61.435	0.0375	0.0202	14.5218	83.4424	44.2036	51.63	88.8242	16.0231	44.2798	39.3316	17.8964
HOXB13	mRNA	0	0	0	0	0	0	0	0	0	0	0	0	0	0	0	0	0	0	0	0.0288	0	0	0	0	0	0	0	0	0	0	0	0	0	0	0	0	0	0	0	0	0	0	0	0	0	0	0	0
HOXB2	mRNA	0.4347	3.8432	0	0.5853	0.1375	28.3705	65.8919	28.7101	0.1048	0.0301	6.2514	33.4416	6.128	19.1684	0.3656	16.1773	2.9935	0.297	0.0238	31.9666	15.4809	12.9556	5.264	15.3604	0.1326	0.1657	0.5545	20.7783	18.5848	14.1193	11.7406	22.4691	0.076	0.5853	1.8944	5.8311	0.1835	0.3847	6.5289	6.6295	30.8244	0.5243	18.6007	21.0057	2.4907	0	16.4628	4.1326
HOXB4	mRNA	0.203	5.1619	0.0347	0.1907	0.1353	26.4805	60.608	38.0023	0.2153	0.0474	7.0955	34.3382	8.5167	28.8364	0.2336	20.3938	5.9843	0.1658	0.0562	37.7825	23.1492	15.5582	7.2582	21.1073	0.0464	0.0187	3.5689	25.4263	31.6189	22.899	14.2798	40.8304	0.2996	0.2345	0.8352	0.3206	3.7204	0.0945	6.7375	7.0149	38.192	0.1852	24.8306	24.6494	2.3325	0	19.6365	2.2526
HOXB6	mRNA	0.0812	0.3148	0	0.0303	0.0829	9.5999	14.9081	10.4283	0.0889	0	0.2759	13.0395	0.1096	14.1534	0.0456	2.8864	0.2096	0	0.0109	18.998	9.4232	10.353	0.6741	6.1222	0	0	0.1137	13.732	10.9409	12.5605	5.3815	9.1822	0	0	0.16	0	0.0516	0	0.0249	0.1407	25.551	0.0083	14.4153	29.7806	0.0311	0	16.1093	0.46
HOXB7	mRNA	0.3399	0	0	0.1157	0.1971	2.016	2.2449	1.3634	0.1622	0.013	0.3531	2.5776	0.1294	3.1577	0.2042	0.1334	0.2042	0.0697	0	10.84	1.9119	13.3661	0.3247	2.4844	0	0.0816	0.1369	4.2312	1.7919	4.837	0.2835	1.1821	0	0	0.4096	0.0479	0	0.0423	0.0305	0.1253	7.5874	0.1908	3.7432	18.7795	0.1879	0.0368	3.0884	0.3735
HOXB8	mRNA	0.0283	0.0225	0	0	0.1343	2.3975	0.0241	0.1148	0	0	0.0231	0.5296	0	2.2429	0	0	0.0585	0	0	8.403	0.2436	35.6285	0.0244	0.429	0	0	0	0.582	0.7791	2.1067	0.0271	0.3145	0	0.0418	0	0	0	0	0	0	8.4171	0	0.9775	44.4355	0.0768	0	0.0104	0.0224
HOXB9	mRNA	0	0	0	0.0196	0	1.3748	0.1863	0.3153	0.0164	0	0	0.1157	0.0218	2.0488	0.0295	0.0338	0	0	0.0141	41.3032	0.5381	63.0858	0	0.1873	0.0262	0	0	0.7929	3.2686	2.7092	0.0557	0.7351	0	0	0.0465	0.0242	0	0.0143	0	0.0634	2.3144	0.0223	0.6774	58.1612	0.0173	0	0.014	0.1513
HPDL	mRNA	1.2102	1.273	7.8762	4.1357	1.8316	4.0021	1.0189	3.1532	1.039	3.5603	1.5019	1.9671	4.8951	0.5582	5.6719	6.003	3.254	3.5204	1.3183	3.3552	1.4829	2.0969	1.4266	7.1368	2.9633	4.1901	1.7688	1.2982	2.0471	1.0503	2.2752	2.1847	3.5905	1.2123	1.3593	5.8094	2.1205	2.287	2.7679	4.1626	3.3296	1.7496	2.2749	3.2264	3.7492	2.2189	2.6075	3.4209
HPS1	mRNA	16.7736	17.2623	18.0377	16.9614	19.9948	33.4721	47.6434	22.1586	20.5946	15.2375	22.1917	27.1737	24.6522	23.9411	20.5581	28.0371	23.8254	20.5043	19.7346	41.6772	27.9848	20.5297	20.7343	34.5495	32.6782	30.5907	18.9061	30.647	30.7345	25.6342	34.8022	24.2192	21.3803	38.8048	18.4718	34.1026	30.9411	28.6048	29.8875	30.718	26.9084	9.9269	35.5301	21.6859	28.8825	15.7032	39.5003	43.481
HPS3	mRNA	20.7931	15.7043	13.7861	15.6647	14.0918	6.6152	2.2996	15.6689	14.0372	13.6075	19.0188	13.9325	12.1883	14.1577	14.3008	10.3346	12.9736	11.0769	18.7735	9.8018	11.816	16.8175	18.9423	12.9393	9.2862	12.2093	16.6107	10.5973	13.4203	16.5294	12.0834	14.2401	18.1775	14.8488	22.2379	13.525	18.2975	16.7163	18.2617	14.2629	17.9803	23.7459	11.3337	15.4979	12.6764	13.0512	8.6033	14.7196
HPS6	mRNA	3.9787	7.0932	5.6854	3.0244	4.4276	11.206	4.1786	5.9545	8.0855	5.9506	6.4605	9.5167	5.6721	6.8744	6.305	9.2224	5.2396	8.0698	7.2949	11.1914	11.7867	6.1636	5.7373	7.1911	7.0516	9.6696	7.3961	5.8601	7.4946	10.167	7.5622	5.6359	5.9248	7.0032	6.225	9.0604	7.1863	6.6901	7.4376	5.3682	7.0306	2.9218	12.2749	5.6146	4.7555	10.6299	10.3941	7.008
HPX	mRNA	0.0169	0.099	0.0879	0.149	0.0708	0	0.3811	0.26	0.078	0.2593	0.101	0.2162	0.3539	0.3671	0.07	2.2227	0.1378	0.1244	0.0223	0.1282	0.2708	0.0096	0.131	0.1324	0.3781	0.0556	0.1468	0.0102	0.2339	0.2469	0.1574	0.1003	0	0.0782	0.1513	0.4152	0.0318	0.0451	0.3258	0.1669	0.5808	0.3132	0.4702	0.1185	0.0246	0.1703	0.0332	0.1639
HRASLS	mRNA	0	0	0.0696	0.0747	0	0	0.0237	0	0	2.1794	0	0	0	0	0	0.1144	0	0.0897	0	0	0	0	0	0	0.1969	0	0.044	0	0	0	0	0	0	0.2859	0.0405	0	0	0.0725	0	0	0	0.0545	0	0	0.0439	0	0	1.3143
HRASLS5	mRNA	3.0038	0	0.0593	0	0.1637	0	0.0647	0.0449	0.0552	0	0.0361	0	0.0409	0.0395	0.0342	0.0511	0.1398	0.0408	5.7756	0.0751	0.0195	0	0	0	0	0.1366	0.0802	0	0	0.0107	0.0077	0	2.5127	6.7821	0	0.3218	0.1234	0.0991	0	0.0081	0	0.0497	0	0	0.4839	0.1266	0.0648	0.7199
HRCT1	mRNA	0	0	0	0	0	0	0	0	0.0935	0	0	0	0	0	0	0	0.049	0	0	0.3686	0	0	0	0	0	0	0	0.0367	0	0	0.0452	0	0	0	0	0	0	0	0	0	0	0	0	0	0	0	0	0.043
HRH1	mRNA	0	0.1129	0.046	0.011	0.0203	0.0053	0.0052	0.1521	0.0737	0.035	0.3235	0.0589	3.8277	0.3836	0.0131	0.1528	0.0725	0.0988	0.0085	0.1819	0.5421	0.2392	0.0923	0.0502	0.1225	0.0709	0.0776	0.0831	0.2864	0.377	0.269	0.2296	0	0.0238	0.2993	2.3375	0.0282	0.028	0.0691	0.0133	0	0.0601	0.2155	0.0722	0.1259	0.4439	0.1253	0.1776
HRH4	mRNA	4.8192	0.1089	0.379	0.1298	1.2966	0.05	0.072	0.5767	0.0824	0.2626	0.1714	0.1226	0.2651	1.296	0.0651	0.0166	0.1554	1.2191	1.8308	0.2606	0.1112	0.0598	0.0969	0.2232	0.2912	0.0672	2.1814	0.0614	0.1966	0.0946	1.5954	0.4051	2.1135	1.3393	0.4432	0.093	1.4327	0.4883	0.0603	0.3147	0.027	0.8453	0.1097	0.5368	0.3721	0.0274	1.229	1.4737
HS3ST3B1	mRNA	2.1532	0.8038	1.6691	5.3659	2.0049	0.8627	0.5856	1.4479	0.2012	0.0569	3.7019	0.559	10.9215	2.1526	2.3532	3.1409	1.7654	1.9871	3.036	1.1312	0.566	0.9435	4.5772	1.3793	1.7608	0.103	3.7218	0.9967	1.4376	1.6107	1.1489	0.1727	4.5273	5.0206	0.7623	4.1902	2.1448	2.2898	4.8636	2.8587	1.5745	0.8905	1.3685	0.1592	0.4134	0.1312	1.084	0.5462
HS3ST6	mRNA	0	0	0	0	0	0.3515	0.0474	0	0	0	0	0	0	0	0	0	0	0	0	0.3297	0	0.0532	0	0	0.0445	0	0	0	0	0	0	0	0	0	0	0	0	0	0	0.0077	0	0	0	0	0	0	0	0
HSD17B10	mRNA	27.9214	20.0989	12.6728	14.4112	18.4031	46.4456	58.8064	22.417	35.2335	23.6908	20.2598	21.0416	24.4009	22.9423	27.0477	14.723	26.9202	13.5334	27.3839	47.367	31.2086	23.1393	22.5677	26.3586	45.8661	35.3004	29.4822	41.5108	32.0484	25.3981	22.9771	21.3153	32.6665	40.0775	23.2667	36.2721	33.8775	30.4451	28.1175	31.3904	22.9202	7.5637	28.8988	28.564	34.3951	38.8285	52.1198	39.8608
HSD17B11	mRNA	227.624	115.996	224.407	123.934	130.653	127.456	70.8216	121.79	91.5295	184.313	174.181	111.642	101.041	123.981	211.136	57.9321	85.8768	216.606	118.477	81.1462	78.661	144.131	197.385	98.2747	91.1998	234.743	149.341	84.4564	90.8383	83.5867	100.155	196.145	118.27	79.6243	211.854	87.8021	138.297	97.9518	177.893	141.964	78.2172	253.424	115.664	158.153	117.919	84.5079	80.5088	74.8633
HSDL1	mRNA	16.6074	11.2311	17.218	5.0456	11.7952	2.3451	1.8348	4.615	4.8525	15.6976	8.5409	3.7485	6.8122	8.3077	10.2491	6.3412	6.6871	10.8561	9.8556	4.8852	4.3225	9.0793	9.228	4.9606	12.2945	6.7729	7.6954	4.1971	6.362	6.903	4.6943	6.1038	8.5266	11.0389	9.4296	8.2167	7.8112	11.0693	6.8602	6.482	6.1194	14.5187	4.4201	6.9903	9.6725	8.4799	4.643	6.9478
HSF2	mRNA	10.6577	7.4079	12.241	12.1424	15.4746	12.1216	17.917	9.0434	3.8417	11.6635	6.6071	5.644	7.5847	7.0365	12.1155	4.5088	9.3158	11.8622	6.4853	10.3592	4.8885	7.7843	8.7321	8.0594	5.6947	4.6067	3.053	9.29	5.4519	4.388	6.7244	5.6007	9.7868	6.6053	3.4398	6.9116	6.9313	10.9969	9.6881	8.7361	7.4373	10.9277	4.4995	10.3442	8.9366	0.1116	4.7866	11.7086
HSFX1	mRNA	0.0389	0.0136	0.0309	0.0496	0	0	0	0	0	0	0.0088	0	0.0493	0	0.0108	0	0.0109	0.0618	0.0159	0	0.0095	0.0021	0.0186	0	0	0	0.0063	0.0073	0.0178	0.0185	0.0194	0.0278	0.0194	0.0091	0.0297	0	0	0.0081	0.0103	0.0423	0.0194	0.0242	0.0089	0.0097	0	0.008	0.0079	0.0085
HSP90B1	mRNA	323.348	181.177	208.821	289.766	395.842	236.598	450.023	397.688	296.81	191.531	284.971	178.332	163.761	219.627	940.797	110.615	250.235	115.823	542.155	181.86	168.807	304.196	404.694	249.916	230.8	228.138	268.289	301.449	177.364	158.616	192.465	185.292	342.921	573.61	353.05	241.635	329.422	273.377	287.849	229.143	112.16	131.964	146.038	253.088	288.286	200.119	250.584	302.782
HSPA1A	mRNA	27.2541	14.3282	6.8157	2.7919	18.0903	8.3267	19.3291	11.9912	19.0874	30.3181	25.2053	28.1449	12.292	33.4697	15.2075	10.1078	15.8614	15.8857	22.4465	24.6856	21.5933	29.4045	13.7939	3.99	2.9255	22.7383	28.2418	8.1428	24.8418	25.614	17.6381	19.562	21.9554	19.4949	30.8202	6.0597	19.4576	10.7849	16.6149	43.4423	16.5359	6.6025	40.9592	18.4183	22.0997	64.459	17.4778	8.4101
HSPA1B	mRNA	16.2421	5.0886	3.387	1.1646	3.091	3.4093	15.2229	6.4004	4.5443	9.5119	17.7092	5.6451	2.7466	11.5246	5.1382	5.2982	4.3494	5.2222	3.7309	16.0981	7.1514	8.5464	2.7162	4.2738	0.4965	2.1289	9.3864	1.7754	7.6025	11.1837	7.3429	12.3506	7.8712	3.2318	7.6531	2.1013	4.0839	2.9339	2.4367	31.6702	4.3314	2.7033	6.0868	6.102	7.5981	21.9306	4.8447	8.8535
HSPA2	mRNA	0.0999	0.1971	0.6042	0.9496	0.2758	0.4236	0.0089	0.4238	0.2095	0.7376	0.3702	0	0.2802	0.2025	1.5497	0.3318	0.4015	0.2411	0.7437	6.5454	1.0712	0.987	0.2269	0.7353	0.6979	1.0351	0.2634	0.3248	0.5301	0.159	0.5718	0.3928	1.3765	0.4029	0.6379	0.9321	0.2708	0.2593	0.3298	0.8206	0.5377	0.1326	0.3831	0.1716	0.2629	0.2789	0.266	1.0428
HSPA6	mRNA	0.5618	2.3227	0.1139	0.1371	1.7924	0.8475	1.0393	0.0358	3.192	0.4288	0.9918	4.8326	0.7115	7.0736	0.2115	0.3537	0.3747	0.0163	3.3669	1.7576	4.9114	4.7485	1.6033	0.1623	2.6546	2.382	2.4818	3.6242	6.3056	7.3971	1.9881	0.0555	2.207	0.7204	0.3797	0.7836	0.2327	0.4485	1.6537	1.6636	3.8661	0.3079	8.4172	0.0636	1.9789	1.7794	1.424	3.0389
HSPB1	mRNA	44.5132	12.5164	48.2139	28.2938	7.1511	21.1624	156.249	14.1588	24.738	55.9173	23.3787	16.8658	66.3936	9.4727	110.889	30.3375	13.3093	19.6784	78.7365	48.3068	20.8359	15.4236	17.187	57.5587	51.8366	23.0636	23.2864	20.6897	20.4852	16.7668	30.8306	43.7132	33.296	121.057	24.3665	47.9025	32.1719	8.6979	25.3355	55.0051	10.536	18.5343	31.0328	14.8657	41.7166	234.596	56.9042	30.1214
HTATIP2	mRNA	2.0685	15.9189	1.9735	7.9948	3.6154	7.0371	13.9929	2.5055	12.1606	12.8032	7.6969	12.4716	7.2991	14.519	12.8479	13.1497	5.8616	8.7999	2.2467	9.8883	18.0141	11.3637	9.1575	8.9782	10.2511	24.1443	12.0719	14.0977	10.9465	11.4367	11.5703	6.4429	1.5177	3.8227	15.1843	14.6908	3.2624	6.0985	7.2035	11.6774	5.0621	10.5824	14.3115	14.8958	18.2608	10.3159	5.752	4.2557
HTR1D	mRNA	0	0	0	0.0093	0	0	0	0	0.0157	0	0	0	0	0	0.0141	0	0	0	0	1.1931	0	0	0.0314	0	0	0	0	0.0246	0	0	0.0076	0	0	0.0269	0	0	0.016	0	0.0147	0	0.0116	0	0	0	0	0	0	0
HTR2B	mRNA	0.3477	1.1486	0.6905	2.0623	0.8358	0.7205	0.3095	2.7105	1.3952	0.9571	0.7793	2.2994	1.97	0.6548	0.9645	0.8113	1.8149	0.7185	0.7936	0.5479	1.6596	0.3479	1.2428	1.2487	0.5625	0.4415	0.8939	0.8861	0.9479	1.025	0.8254	2.3142	0.5161	0.2727	0.6134	0.5901	1.0234	0.9115	1.3979	1.1087	1.7976	1.3452	0.7662	0.6926	0.5574	0.9202	0.1659	1.6143
HTR7	mRNA	0	3.8262	0.0717	0.3966	0.3871	0.4205	3.8661	0.3353	0.1656	0.0144	0.5144	14.2702	0.4189	1.6133	0.3745	3.5078	0.7772	0	0.0114	1.6062	5.2416	1.4905	0.7428	1.4832	0.6966	0.7739	0.7394	6.1841	6.4167	9.8776	0.4252	0.9459	0	0	0.456	0	0.543	0.8564	0.5756	3.0433	4.3114	0.0173	5.4297	1.2008	0	0.7099	2.0405	0
IARS2	mRNA	18.672	37.638	31.2733	25.4683	34.0936	18.96	9.0002	30.2933	26.7734	35.2088	30.7028	30.8583	26.5157	29.2506	37.9411	23.6604	31.0053	26.1159	31.6312	31.2686	32.6079	34.0897	35.7385	30.3322	29.0888	33.9895	29.6051	30.1191	26.1838	24.534	21.1567	37.8124	15.4772	13.8328	41.6574	27.9084	27.3006	25.0375	31.6538	28.3442	17.1392	27.6646	24.9856	43.2896	22.3127	31.7988	29.9837	27.1637
ICAM2	mRNA	25.1797	35.4305	14.668	30.4638	17.3589	42.0957	52.0279	20.9018	21.5723	13.1195	30.8566	39.0046	40.0742	29.0623	18.744	22.8377	30.434	19.3217	34.6177	56.2724	34.6605	22.2013	25.6335	36.1156	61.9577	28.2616	19.9374	31.7146	57.3039	43.0617	39.7744	25.0473	22.437	35.9367	28.9237	36.9265	32.7349	37.293	35.6659	42.4522	41.2152	37.3603	51.798	51.1177	23.0811	33.6757	70.3895	47.5739
ICAM3	mRNA	28.8091	12.8269	23.1611	26.7471	41.8401	67.0735	122.696	51.0494	67.9066	85.5932	57.9965	52.5755	65.6447	92.1167	15.2129	77.8089	116.175	31.8823	34.9946	52.5378	45.6846	66.4175	33.5619	45.7889	66.168	66.4339	110.803	89.4144	67.5292	62.6162	79.3616	53.1198	34.3018	43.2487	89.7409	37.8254	71.2399	55.5502	88.354	105.962	76.449	20.1334	82.8967	54.6263	48.1323	40.4244	168.798	52.9492
ICMT	mRNA	6.7463	12.8299	12.1847	9.1712	12.0701	5.5009	1.1869	13.6367	9.6244	10.9522	12.9526	10.6449	8.0563	9.2701	14.6486	13.3892	11.0922	9.3386	13.8876	15.9299	15.7555	17.2257	15.246	10.8459	11.2056	13.3661	15.5246	15.9051	12.0871	11.1269	12.376	11.3591	13.9601	10.6513	18.2332	15.9035	12.9137	11.7071	10.2798	12.3745	6.089	16.7441	10.0918	13.0975	10.7032	22.0727	12.5433	13.2484
IDH1	mRNA	109.757	53.9516	64.3186	14.3856	50.9364	8.4708	15.9714	48.7211	65.1161	32.2721	51.4222	42.9229	34.4375	70.008	40.8606	16.2634	38.3078	28.8113	26.8723	30.9385	120.622	45.9362	55.5126	37.7557	13.628	63.4751	69.8609	53.6614	49.9961	45.98	41.994	33.5358	28.2302	18.2266	50.084	28.3316	56.9993	54.6862	47.128	22.2672	27.1971	19.94	55.3707	67.3411	81.1041	34.4544	88.1214	20.0989
IDH3A	mRNA	10.5357	32.5559	15.5574	61.2208	22.4051	14.6937	7.5354	22.4529	16.0113	27.1515	29.1724	18.0578	16.6887	15.9739	27.7119	17.8573	21.7114	15.35	10.1944	17.9064	25.7934	18.1366	30.0396	21.8688	28.3193	19.8444	25.5417	21.5553	18.5259	15.6843	13.6137	19.0493	13.4738	8.0547	17.3254	28.1148	23.3579	30.6092	26.3697	27.8315	19.4218	16.6214	19.2246	27.8297	18.2085	22.6624	23.7238	15.643
IDH3B	mRNA	34.5601	37.3064	30.5955	37.3277	28.072	64.8548	85.6441	30.811	34.7481	35.707	30.5376	31.7909	45.1927	29.6033	42.9448	33.0517	35.8237	37.4935	47.7563	41.8749	39.6179	33.5915	33.1847	42.4084	48.1329	43.6043	35.188	45.7244	34.8895	34.012	32.6198	34.5271	40.9986	54.936	24.3818	46.52	45.7383	52.964	41.5379	50.8113	40.9361	21.5419	41.0531	31.5356	44.1339	37.0201	59.0341	40.5077
IDH3G	mRNA	32.327	17.0407	15.9825	16.3342	16.0844	37.382	105.494	15.7531	25.0512	16.5619	23.4488	23.2931	31.3051	20.9768	20.9657	18.2142	24.254	19.0446	28.8235	31.5553	33.406	24.2218	20.6838	32.3853	33.6837	29.3326	20.9295	44.1275	31.026	31.0723	24.8137	21.6164	22.9016	38.347	16.9469	33.1657	28.0982	27.1539	27.6452	32.5036	30.0251	11.9808	35.7069	16.635	28.1514	21.78	44.7122	23.8553
IER3IP1	mRNA	31.5506	28.0079	33.4497	27.4476	35.587	24.582	10.2509	34.8292	10.8188	28.479	33.2494	25.3716	16.8751	20.2529	49.5514	7.7028	15.8092	31.0854	30.8918	18.7157	19.5486	38.017	36.1225	20.7022	14.0111	35.1684	38.7764	19.9504	18.1274	15.9616	11.3235	27.1531	37.2734	20.0998	43.4662	18.7792	31.1161	33.344	24.8332	18.5831	14.5892	30.8753	16.9007	37.1712	21.0475	26.9517	16.5026	22.4028
IER5	mRNA	10.3081	13.8603	8.7406	7.4961	8.8315	12.533	48.6628	16.5463	10.0879	21.8954	20.3944	20.4168	11.0193	9.698	14.9082	13.6077	7.7142	5.9476	7.9682	32.1622	27.1085	20.1915	15.0307	9.3936	8.7594	24.6395	9.6012	19.1826	32.4522	30.506	15.6742	10.4306	17.4907	6.9873	2.9588	14.3331	12.3326	6.6859	10.6733	16.0459	12.8465	12.3123	18.9571	6.6587	18.6175	19.1185	12.105	24.6568
IER5L	mRNA	3.4724	2.4224	1.1488	0.3157	0.3432	2.321	4.7465	0.3669	1.6885	2.3539	2.0556	1.2992	2.6859	1.4516	2.8917	0.6613	2.0361	1.3259	0.4424	4.619	2.1109	2.0348	1.664	0.6246	0.8537	2.7573	1.6382	1.3492	3.0759	7.109	1.9658	0.5479	0.5057	0.3589	1.5555	2.0385	1.6691	1.1158	1.321	3.7409	1.1455	0.0748	3.0723	0.5134	1.0835	5.2048	1.5052	0.8364
IFFO2	mRNA	3.0752	11.3052	1.0753	21.1137	2.8736	6.3973	17.949	6.403	6.8951	4.2753	4.176	11.7272	5.2811	4.0298	0.9502	18.9025	9.5628	9.2348	10.3398	4.044	6.465	3.3104	2.541	6.5978	9.6257	5.5854	3.3232	9.5555	4.5809	5.9474	5.9033	8.6191	6.0196	10.0041	4.2042	6.4173	2.9472	3.3654	3.6064	9.4859	7.9841	6.1151	5.8907	5.6315	6.19	7.678	6.3555	5.7504
IFI27L1	mRNA	5.4424	1.8773	2.6484	5.6351	3.4441	4.6241	7.6431	2.8472	3.136	3.4959	3.4974	4.4496	5.2952	3.9313	4.8974	3.1224	4.1127	5.0674	5.4089	9.0087	3.1132	3.9324	2.6825	6.8009	3.2225	1.6867	4.1601	4.2768	4.4357	2.1011	2.4756	4.8757	13.9273	7.6957	4.17	7.4841	4.9226	5.6966	4.5149	7.9994	4.3006	3.8001	3.0236	3.8823	5.1775	3.4837	5.8334	6.1958
IFI27L2	mRNA	26.2437	6.4271	3.1735	15.9729	7.143	5.0563	80.4165	13.1309	14.0307	8.9707	9.9881	23.7519	12.0233	22.5777	13.819	11.8321	11.7365	14.4252	12.9468	35.3626	28.4226	22.443	7.8615	20.9636	15.2146	16.7132	19.1385	38.0803	18.6898	20.8063	14.2976	14.1909	23.7843	40.3907	4.5565	19.1156	22.7638	15.8946	4.9075	10.0303	8.4251	11.4966	23.4029	22.5832	24.4471	18.3218	39.9893	7.0318
IFI30	mRNA	53.9799	583.976	11.8992	8.9149	59.6529	35.6201	991.193	18.6261	443.247	12.6823	319.424	648.234	184.593	183.428	29.4017	26.9604	128.257	2.4928	28.8873	174.787	573.99	267.113	295.472	27.2691	34.1875	1034.78	98.1237	342.344	842.61	1254.55	244.077	14.4729	18.6654	8.871	104.034	184.14	119.672	63.7545	239.216	76.8417	290.181	14.789	727.837	30.5212	265.927	49.6875	299.356	33.5359
IFI35	mRNA	18.1541	21.748	8.6951	12.391	10.5034	28.1099	23.434	10.2908	26.1201	11.3554	16.5677	20.5423	21.7797	16.1984	17.6554	9.7677	14.0318	12.4705	9.0207	22.7079	18.4185	22.518	14.3199	15.3543	33.3206	27.8418	16.7799	22.8046	35.7872	24.3233	36.3562	14.7575	9.2781	13.8637	18.4869	40.9848	12.5533	17.284	15.3841	12.5386	18.7757	11.1647	23.4569	10.1599	19.6033	16.042	19.7185	11.7419
IFIT2	mRNA	0.5903	11.3246	1.4583	6.5048	2.0469	1.1599	1.1799	0.7633	17.3522	4.1749	3.9978	3.851	5.0441	6.8978	3.6093	1.2429	2.1718	3.0922	1.7807	1.8394	1.99	3.3755	3.4582	2.1089	2.5443	3.3049	2.6351	0.5839	23.2653	14.4548	30.2193	3.2417	2.181	0.5182	3.1819	6.1535	1.2813	1.9672	1.9949	1.5848	2.2797	3.8034	5.506	2.4315	3.0026	1.2209	1.4045	2.3901
IFIT3	mRNA	2.4795	18.0019	6.0294	3.437	7.4671	3.2599	2.7372	3.3543	25.5916	8.3639	6.2221	8.2559	9.4678	9.2526	13.5142	2.676	4.4325	7.1089	5.4777	7.0049	4.5282	4.6116	4.2461	3.6465	30.9667	6.6585	7.692	2.0836	36.411	18.9644	61.6058	14.8229	2.6457	1.9705	13.9718	34.0737	3.6667	7.2536	2.8906	2.7503	3.5552	9.3312	8.5911	7.1855	8.286	3.6184	2.5891	5.7317
IFIT5	mRNA	1.2422	9.4177	2.5345	6.4094	3.257	1.9798	1.9516	2.2149	5.7378	9.8112	3.7634	4.1495	4.9531	1.7954	6.3053	6.3347	2.3105	1.2434	2.2565	2.1738	4.8665	3.7479	4.1335	3.0118	3.9695	2.7699	3.9828	2.5865	7.7404	5.7042	13.9045	3.565	1.9012	0.9158	4.1004	6.1497	2.8175	5.0849	2.7723	2.6585	1.6075	5.2192	4.349	5.8432	3.2158	6.2934	1.084	5.5333
IFITM1	mRNA	32.7501	92.6641	37.2479	38.9738	84.3513	32.1133	21.7273	23.365	65.6246	114.134	10.8151	21.7447	156.04	29.3325	171.175	253.904	96.8218	15.4602	61.8407	26.5132	6.2801	24.909	10.6716	65.8843	58.1435	53.1154	13.8379	8.3875	46.5029	21.7696	293.373	11.3422	73.9165	119.338	9.0162	323.391	10.2146	70.6692	23.4614	202.09	29.3848	134.949	14.9406	5.0068	46.1881	52.1875	21.1999	112.002
IFITM3	mRNA	30.8878	216.84	1.5416	69.2467	4.266	63.3807	73.9616	6.1465	345.249	55.2247	66.1605	19.3832	153.481	15.4101	352.041	95.5245	108.498	7.5311	5.3165	13.0844	7.9466	50.2259	33.6424	160.189	18.9477	126.205	10.1696	7.576	159.871	43.5109	498.101	6.3292	16.2364	90.8218	27.3479	415.691	16.5257	8.87	30.0603	176.145	23.2169	5.5331	17.475	2.6745	141.158	7.2348	2.0326	50.4256
IFLTD1	mRNA	0	0	0	0	0	0	0	0	0	0	0	0	0	0	0	0	0	0	0	0	0	0	0	0	0	0	0.0029	0	0	0	0	0	0	0	0.0203	0	0	0	0	0	0	0	0	0	0	0	0	0
IFT122	mRNA	11.3051	5.9246	12.316	8.0133	8.168	16.2359	11.2344	12.0909	5.4835	11.7395	7.3984	3.2378	11.7498	7.6804	11.1175	8.1056	12.4309	10.0585	14.1152	10.3284	4.4326	8.0476	5.7239	11.783	8.9141	4.9676	9.3319	7.3448	6.8699	6.3389	7.8624	14.054	18.5894	11.4783	10.9356	7.6654	14.7968	10.1109	10.0093	12.1427	11.5467	13.4368	7.2907	13.0945	7.9785	9.5025	10.6302	9.7993
IFT52	mRNA	22.3138	11.9548	16.925	15.7502	16.9497	20.9256	12.5918	14.9734	10.937	14.8432	11.7323	11.4871	14.5916	13.313	17.0129	6.2231	13.0117	15.7663	17.4249	17.8146	8.511	13.7688	11.9424	14.2957	14.2567	13.5869	16.6847	14.7877	10.559	6.9138	12.2009	19.2785	14.7777	17.3887	24.0868	6.2926	18.8823	19.0817	11.2312	14.9608	11.2204	15.8846	10.9159	19.2215	17.5289	9.6169	16.4656	17.726
IFT57	mRNA	6.2946	7.8804	2.6908	9.0386	6.4584	8.9309	8.5051	16.2301	5.7311	6.5119	6.2184	7.9619	9.9447	12.6623	8.9721	5.5853	4.678	4.3243	6.5134	5.1961	4.3842	14.3033	7.1525	7.0973	2.8776	11.9095	4.1431	6.9458	9.0942	6.2452	7.2591	11.5046	6.6636	8.3253	16.2031	12.587	6.1178	6.9675	7.9178	10.0897	6.3877	5.2758	6.8294	20.7058	5.7973	5.5193	12.6084	7.633
IGDCC4	mRNA	0.0689	0.0182	0.0285	0.1404	0.0508	0.0509	0.0302	0.031	0.0614	0.0178	0.2215	0	0.0782	0.0271	0.0767	0.0499	0.1864	0	6.1846	0.4574	0.0269	0.0732	0.0362	0.0195	0.0245	0.0281	0.0554	0.0258	0.0063	0.0252	0.0127	0.016	1.0831	1.7406	0.0102	0.0434	0.0536	0.0482	0.1443	0.0412	0.044	0.1295	0.0032	0	0.038	0.1153	0.0196	0.2757
IGF1	mRNA	0.2212	0.0562	0.0851	0.3512	0.2763	0.0176	0.0095	0.0936	0.4202	0.1756	0.1036	0	0.0592	0.1001	0.1988	0.0311	0.4066	0.3351	0.0049	0.1288	0.2647	0.0562	0.1706	1.2364	0.0542	0.1092	0.2362	0.1136	0.2008	0.1858	0.7246	0.0276	0.0546	0.0098	0.2241	0.2085	0.081	0.0961	0.1161	0.1866	0.038	0.5671	0.0115	0	0.6329	0.0578	0.0279	0.5406
IGF1R	mRNA	16.4883	0.2141	8.9905	3.3641	8.3722	5.5144	2.3026	1.3112	2.2892	14.8334	1.7256	0.4476	23.1466	2.4978	0.8646	2.4588	18.7741	31.3149	14.8462	3.3858	1.0564	7.9006	0.6097	8.5838	0.3421	1.158	3.8688	1.514	1.5738	1.0571	5.4945	2.1686	10.1433	14.2918	1.1577	1.0542	6.4592	5.2074	0.4736	19.3189	16.9135	3.9595	1.0272	14.0102	3.267	2.3452	2.4257	8.0549
IGF2BP1	mRNA	0	0	0	0	0	0	0.0057	0	0	0	0	0	0.0067	0	0	0	0	0	0	0.01	0	0	0	0.005	0	0	0	0	0	0	0	0	0	0	0.0049	0.0037	0.0103	0.0088	0	0	0	0.0015	0.0135	0	0.008	0.0057	0	0.0047
IGF2BP3	mRNA	0.1803	1.7752	0.0506	0.759	0.3566	0.1313	1.77	0.8329	0.3812	2.9181	1.1234	2.3822	0.5381	0.7069	0.222	1.0885	1.1102	0.5587	0.1216	0.6222	1.0871	0.3093	0.2898	1.2876	0.1483	4.6983	0.256	0.1576	0.4903	0.6319	0.4896	1.4549	0.2502	0.249	2.8741	1.5679	0.2249	0.464	0.4671	0.2372	0.2424	0.4435	0.7003	1.2483	1.1561	0.934	0.3975	0.1995
IGF2R	mRNA	0.7522	3.3351	3.4255	34.0242	7.162	5.2839	4.0439	3.4905	67.1386	45.0595	6.8033	33.2494	20.8771	36.3911	1.2755	20.6728	10.758	1.9479	2.5204	17.4533	44.6992	38.631	23.0859	30.501	29.1003	27.825	33.7624	37.2407	31.418	73.9208	23.9729	1.0031	4.8864	2.0797	14.4731	14.2679	2.846	4.8553	8.9113	20.4492	38.6928	38.5852	43.6133	4.7156	11.581	0.4422	4.1365	15.9438
IGFALS	mRNA	0.6358	0.0715	0.19	0.5705	0.1812	1.2889	0.8158	0.5567	0.3926	0.5921	0.2602	0.4049	0.559	0.2462	0.3136	1.1912	0.777	1.0645	0.3929	0.9222	0.2224	0.4014	0.2272	0.943	1.2026	0.2004	0.2729	0.3218	0.3371	0.4095	0.4518	0.4921	0.7919	0.5141	0.1798	0.9278	0.341	0.4555	0.3734	0.2655	1.976	0.1969	0.7191	0.2054	0.4615	0.3938	0.3569	1.0151
IGFBP5	mRNA	4.9169	0.0592	0.1125	4.1157	4.6168	0.0331	0	0.0339	1.4443	0.0926	1.6941	0.1638	1.2727	0.9535	2.1036	0.2287	4.9931	0.6982	3.4281	2.069	0.0837	0.1627	0.9331	0.3451	0.0076	0.8779	4.6665	2.5142	0.4688	0.0069	1.3317	0.0433	8.629	0.0061	2.0964	2.3348	1.496	0.5155	2.2592	1.4655	0	1.7516	0	0.0298	8.307	0.346	1.2224	3.8542
IGFL2	mRNA	0	0	0	0	0	0	0	0	0	0	0	0	0	0	0	0	0.0263	0	0	0	0	0	0	0	0	0	0	0	0	0	0	0	0	0	0	0.3295	0	0	0	0.0242	0	0.0092	0	0	0	0	0	0
IKBKG	mRNA	1.3521	2.0425	0.9517	1.8839	1.3997	2.1766	2.0586	1.4202	3.6396	1.3752	1.8299	2.0987	2.4557	2.0335	1.1501	1.4919	2.1573	1.5127	1.575	3.4884	3.3631	1.889	1.9787	2.5948	2.2984	3.3401	1.8752	2.9859	2.4804	2.8291	2.058	1.2298	1.8477	3.3439	1.2696	2.7499	2.1051	1.9383	2.0553	2.9177	3.7559	0.7616	3.4352	1.3018	2.1164	1.3526	3.1663	2.3647
IL12RB1	mRNA	0.934	6.4334	1.7694	3.1293	2.9049	0.7336	9.4294	2.739	6.4143	4.6865	5.3916	9.6493	8.0806	8.0689	4.9881	10.5291	1.8678	3.1446	0.7336	8.11	15.0036	6.7996	5.4576	12.3427	17.5156	6.4351	3.9844	9.2551	11.5811	9.724	6.4203	6.3319	2.0382	2.2162	4.9137	11.3179	3.3481	9.8039	5.362	5.1256	4.2241	2.3313	12.3815	3.3295	7.4863	6.1392	12.6886	5.1869
IL12RB2	mRNA	0.3267	5.6547	10.1938	0.5861	0.3935	0.4177	0.1396	2.6344	1.4636	26.6045	0.2304	0.8778	1.9528	0.5973	2.5832	20.0256	9.059	0.2862	0.4654	4.3169	0.3626	0.2422	0.4461	1.3604	0.6615	3.3673	3.6418	0.171	0.6765	0.8144	0.7664	0.9091	0.593	0.3347	114.724	20.0066	0.1776	0.3243	0.3233	11.183	1.1098	0.9742	1.4274	0.5193	5.4795	7.5004	0.8264	2.7103
IL15RA	mRNA	0.6178	5.7099	2.8423	3.554	2.3337	2.6553	6.1195	5.3078	4.8919	12.1731	3.6357	5.4845	7.6593	4.2111	6.5465	6.0626	7.2293	2.1793	0.6026	5.3044	4.24	4.3792	4.2296	7.5565	1.6999	6.6542	1.6771	6.1463	9.999	4.6755	5.714	4.9576	1.7481	0.6013	1.3767	6.8727	3.6749	4.159	4.2878	5.4228	3.3738	0.4683	4.7435	6.3116	6.0103	7.1983	7.0189	3.9386
IL17A	mRNA	0	0	0	0	0	0	0.0135	0	0	0	0	0	0	0	0	0	0	0	0	0.1177	0	0	0	0	0	0	0	0	0	0	0	0	0	0	0	0	0	0	0	0.0688	0	0	0	0	0	0	0	0
IL17RE	mRNA	52.6127	0.3344	0.6909	1.0068	1.3117	1.1654	0.2868	1.5015	0.7839	1.6457	0.3154	1.0433	8.7281	0.4767	1.4371	0.387	1.3571	0.8567	51.8846	1.1593	0.178	0.077	0.1892	3.8279	0.1153	0.1989	3.9292	0.114	0.7418	0.8198	3.2168	6.325	57.8645	134.373	0.2153	1.0811	8.0542	0.7686	0.8698	5.9484	16.2872	1.4437	2.7739	6.1322	1.0718	0.2872	3.5503	1.6715
IL17REL	mRNA	0.0407	0.0113	0.0581	0.0188	0.0202	0.0323	0.0035	0.0144	0.0696	0.0596	0.016	0.1719	0.0845	0.027	0.0712	0.4287	0.136	0.0262	0.046	1.1116	0	0.0604	0.0611	0.0901	0.0326	0.0365	0.0053	0.0324	0.0527	0.0472	0.1088	0.0512	0.2168	0.0367	0	0.1732	0.0324	0.0212	0.049	0.07	0.4844	0.2325	0.0495	0	0.1109	0.0309	0	0.1978
IL1F10	mRNA	0	0	0	0	0	0	0	0	0	0	0	0	0	0	0	0	0	0	0	0	0	0	0	0	0	0	0	0	0	0	0	0	0	0	0	0	0	0	0	0	0	0	0	0	0	0	0	0
IL1RAP	mRNA	5.7952	18.8716	16.1081	1.9527	10.5269	3.6755	2.3465	45.1919	4.8919	8.687	8.9582	18.3585	10.1507	15.1552	9.1535	31.926	7.0663	6.2277	47.7345	3.7799	45.6999	9.6669	7.2747	14.9639	2.6724	9.4452	8.6202	11.1875	9.3247	8.9468	4.1867	18.3378	46.3417	15.7818	11.5778	9.5263	11.4101	6.9828	9.1303	5.9092	16.4708	12.1521	10.6772	28.2219	3.3934	12.2293	13.1505	4.5008
IL20	mRNA	0.0397	0	0.0135	0	0	0	0	0	0	0	0.0341	0	0	0	0	0.033	0	0	0	0.022	0	0	0	0.0249	0	0.0307	0	0	0	0	0.0174	0.0438	0	0.0309	0	0	0	0.0156	0	0	0	0	0	0	0	0	0	0.0543
IL22RA1	mRNA	0	0	0	0	0	0	0	0	0	0	0	0	0	0	0	0.0068	0.0067	0	0	0	0	0	0.0156	0	0.0083	0	0	0	0	0	0.0301	0	0	0	0	0	0	0.027	0	0	0	0	0.0076	0	0	0	0	0.1074
IL27RA	mRNA	10.5375	19.3957	19.2259	8.8584	9.6451	10.3729	7.6321	11.9976	29.6232	21.6893	21.8432	24.0283	18.5014	14.1035	22.2482	30.1111	24.9278	20.443	15.731	11.9344	27.4329	15.3059	16.3217	15.8318	7.3709	34.4845	17.0427	14.7568	25.2748	37.8905	23.867	16.9363	22.9077	19.8202	15.0364	21.9569	16.9579	10.4623	19.7942	16.3623	22.0094	10.6685	39.6204	9.7687	17.841	24.6542	20.1666	13.4701
IL28RA	mRNA	0.0711	0.4685	0.0769	3.301	0.1833	0.0877	0.1429	0.0111	0.6684	0.0613	0.2427	0.3977	0.4378	0.2599	0.1793	0.3352	0.4937	0.232	0.0646	0.1022	0.1953	0.0929	0.1781	1.8974	1.0585	0.165	0.469	0.1773	0.1801	0.2422	0.4114	0.0458	1.4894	0.2132	0.0556	1.5785	0.2124	2.7506	0.2253	0.4118	0.3217	0.7297	0.2925	0.098	0.3238	0.1008	0.1443	1.2025
IL2RA	mRNA	0.4606	1.0067	0.2413	3.0391	0.1187	0.1192	0.4296	17.2601	0.594	40.6647	1.0172	0.9358	111.324	1.0474	0.373	7.1127	5.8101	0.5702	0.6887	2.4275	36.5282	0.2998	0.1735	10.6748	0.5737	2.8774	0.03	0.3065	7.5584	0.858	1.936	0.6993	3.1317	0.4233	0.0536	32.0801	4.5582	0.5182	0.2551	1.5725	0.4139	4.2277	1.6796	0.5934	0.7083	4.9459	17.8067	1.7404
IL32	mRNA	1.3469	3.0918	1.8719	2.4874	1.5264	6.4881	5.1372	0.3361	3.2294	1.9504	0.9181	3.7851	2.9934	3.8566	4.974	3.4676	6.2234	4.711	1.9828	6.8585	1.2473	2.9763	1.1633	16.0779	1.97	3.0056	1.2968	1.1451	5.68	2.4696	5.9439	0.8009	2.4563	8.3317	0.7784	9.844	1.574	4.8434	2.2568	12.1953	4.0507	2.9445	2.7705	1.291	6.4769	0.7724	5.2206	20.2669
IL6R	mRNA	25.4993	59.9492	10.6781	48.5201	28.8447	14.8609	5.3733	29.9568	78.9001	45.0458	60.1324	54.7217	36.0545	50.843	25.5573	38.5111	51.6327	30.9364	37.8498	32.2957	49.4314	33.7104	54.3216	43.9761	24.6901	37.7197	104.24	46.8286	35.7248	48.6037	56.7564	43.8405	22.0791	24.691	80.0881	51.1632	57.4161	28.7139	47.6085	51.5864	37.2456	23.9973	55.9256	29.709	66.7765	56.7903	39.2674	16.2818
IL7	mRNA	0.1018	0.1862	0.0891	0.577	0.1365	0.1507	0.3063	0	2.3424	0.2643	0.0911	0.8465	0.8248	0.9102	0.1485	0.9599	1.8991	23.2554	0.0501	1.6674	0.0378	0.1925	0.0049	0.2405	0.031	0.0333	0.0512	0.0687	0.5027	0.1955	5.787	0.5709	0.4542	0.1114	0.8957	0.2428	0.0694	0.9666	0.0478	1.3887	0.2838	0.3702	0.4374	0.2991	0.8834	0.033	1.2683	7.6916
ILK	mRNA	30.106	51.4735	39.5234	22.3431	33.0281	41.1163	57.5562	28.734	70.9401	27.5095	45.9505	71.6541	48.0966	57.9368	29.2415	64.782	40.3846	32.3946	65.9747	72.2246	86.1189	71.673	39.5548	42.707	45.9042	53.1131	49.3465	85.7124	64.0567	69.484	76.5872	42.1992	41.1151	86.4121	75.7987	48.965	38.2083	42.6357	44.1047	37.8467	54.9865	28.1346	84.6515	38.4749	38.7653	39.7816	69.2444	40.8097
IMP3	mRNA	25.2138	12.2504	17.4441	8.9633	16.612	17.8363	12.0696	16.6441	18.2637	18.7239	14.7737	20.7401	16.16	16.6205	25.5678	10.5716	13.4948	19.5536	18.1168	16.4661	13.8616	19.383	13.4661	17.2352	17.7641	26.9021	18.0368	15.9131	16.2943	12.3241	21.6767	19.8373	22.3668	19.2369	17.5729	19.4147	22.8709	26.9765	14.8584	17.5562	14.4107	13.7077	19.3289	20.1588	22.9631	22.209	25.6535	19.3443
INF2	mRNA	15.1297	7.5063	7.7589	24.615	8.3442	18.715	73.4573	16.9649	17.2403	28.1844	17.14	17.2622	38.5935	14.9516	14.0747	56.6902	21.2767	12.7792	34.3063	29.1871	32.1851	6.9729	12.3566	25.1606	12.6704	17.179	8.5048	27.8537	20.7744	20.7006	21.6769	25.8611	33.6654	75.7654	7.491	32.2193	24.6686	9.3977	22.9965	29.549	18.848	12.0661	30.675	14.0886	6.2692	32.8692	21.8369	25.5627
INHBE	mRNA	0.127	0.0643	0.0303	0.5965	0	0.2948	0.0672	0.2156	0.1217	0.1721	0.0758	0	0.2048	0.0094	0.0817	0.2099	0.1729	0.2966	0.0312	0.1976	0.0559	0.1914	0.0091	0.018	0.1453	0.0436	0	0.0786	0.087	0.0538	0.0642	0.062	0.3249	0.0157	0.0795	0.0585	0.0371	0.0474	0.094	0.0642	0.2613	0.2044	0.0214	0.0381	0.0574	0.3141	0.0849	0.1517
INO80D	mRNA	8.1849	16.1558	17.0741	17.4688	16.6907	5.3407	3.8225	19.5878	10.8393	15.9948	12.284	11.0993	13.7788	13.7638	8.896	20.2083	18.5835	19.2559	13.8156	11.0952	10.2243	8.7361	11.1916	9.7722	8.1117	5.0597	11.5245	7.573	9.4049	10.3648	13.7529	18.586	15.6276	14.4694	14.6665	10.7446	11.1136	9.8781	12.9366	8.3899	20.1133	20.0793	8.4277	14.1999	10.1144	14.4211	2.7923	17.6253
INPP1	mRNA	8.8439	4.8325	5.3897	2.3387	4.782	3.2446	4.8305	6.6473	5.928	5.3067	7.9806	6.7667	6.279	9.5136	5.9199	1.5081	3.482	1.8598	2.9241	5.3358	8.1336	7.2938	5.2352	5.0783	2.7077	5.6983	6.4071	8.4659	6.2026	6.7291	8.5361	5.675	2.8498	5.0341	8.2886	4.0676	5.4124	5.8424	5.5314	7.6366	6.3729	0.9439	7.6612	7.8781	2.2131	5.8958	7.458	6.7827
INPPL1	mRNA	35.58	42.0498	38.6451	32.3358	31.6112	59.9359	81.0853	33.1864	74.2387	28.0347	54.2334	56.4167	53.1752	50.6831	30.8956	64.7977	49.6787	39.4765	43.2008	55.8595	74.8105	44.2715	45.758	91.4592	73.7194	48.3974	36.4431	73.2496	63.1033	51.3093	62.2952	37.1685	53.5969	52.5001	38.2316	62.3368	58.1523	51.8574	55.921	32.0794	78.1549	34.5987	82.1374	39.343	63.6531	52.4529	78.5858	39.9353
INSR	mRNA	24.1342	15.4119	16.3031	16.1573	12.2888	17.1434	1.6489	5.527	9.7786	13.611	18.311	7.8314	3.6606	5.0134	12.0368	6.8366	14.1799	14.5107	25.6179	10.3065	21.3054	12.8437	16.0973	13.9323	30.7283	12.1866	21.1657	14.9836	8.435	9.5999	3.449	6.2526	40.4247	11.2193	24.6491	6.7058	11.0842	8.4973	18.8339	14.3434	20.8337	17.6457	9.9904	7.3103	12.7954	25.6634	9.3621	6.5305
INTS5	mRNA	9.9481	8.879	11.594	7.001	8.7314	5.1482	3.8757	8.7362	9.206	12.1199	10.0536	12.2736	13.0301	10.0116	12.2803	25.7832	12.1755	13.8218	10.9614	14.7613	11.715	10.66	10.1675	26.7931	13.6717	11.5168	11.0423	9.6725	11.9713	11.3233	19.6463	11.8495	9.7698	13.2186	8.6924	17.4032	11.7389	12.9261	11.0359	17.2684	7.4218	8.4833	14.4982	10.2563	11.1925	19.8202	17.894	16.8647
IPO13	mRNA	6.4199	9.6848	11.0459	10.3029	9.9003	8.1115	7.0851	10.6171	13.2808	8.8201	11.5776	10.9934	11.7564	11.5387	12.8065	18.0822	8.7246	6.4507	17.8874	19.7362	17.7239	10.3738	12.2595	15.8331	19.0606	9.4318	9.3053	17.2936	16.2014	14.0646	10.6041	11.2134	17.1407	13.8385	11.2578	16.3195	11.2999	9.6925	11.4677	13.1991	12.2438	7.2338	15.1	11.0424	9.107	21.6697	18.1266	16.3051
IQCE	mRNA	1.2893	3.881	0.154	3.9391	2.0941	4.4919	1.8615	3.2409	5.4396	2.2402	2.6517	4.4226	1.3898	4.2051	0.8071	3.4851	3.6438	2.0711	1.9791	5.3314	4.8487	4.6543	2.8243	5.4243	5.6046	2.8087	3.669	6.0303	4.6385	6.1828	1.8119	3.3575	1.7251	1.8966	4.0652	4.6499	3.9996	2.4854	2.2815	2.7325	6.1835	1.9565	6.2516	2.9913	3.1412	7.1069	4.2035	2.6165
IQCF1	mRNA	0	0	0.0033	0	0	0	0	0.0128	0	0	0	0	0	0	0	0.0352	0	0	0	0.2274	0	0	0	0.0064	0.0119	0	0	0	0	0	0.0148	0	0	0	0	0	0	0.005	0	0	0	0.0151	0	0	0	0.0334	0	0
IQCJ	mRNA	0	0.0046	0.0355	0.0185	0	0	0	0	0	0.0618	0	0	0.0303	0	0	0.0982	0.0239	0	0	0	0	0	0	0	0.0962	0.0195	0	0	0	0	0	0	0	0	0	0	0	0	0	0	0	0	0	0	0	0.2299	0	0
IQSEC1	mRNA	3.8673	26.7043	4.9857	21.745	17.8375	4.6164	25.2434	3.6564	18.6985	11.9079	17.3616	28.1581	26.1393	22.8205	2.8113	21.5888	18.229	5.4493	8.4873	18.9154	31.154	23.2714	21.4606	20.9948	24.7023	29.8517	13.1506	25.7337	45.5167	46.7784	20.3805	9.2149	7.8927	5.9551	9.9426	28.8093	12.191	10.4921	18.4674	20.7583	36.7025	15.9167	45.3852	3.599	25.9941	8.7744	10.7084	31.8645
IRAK1	mRNA	17.5428	26.9098	17.5357	28.4752	20.3531	62.9149	58.1153	26.3764	39.5911	29.2497	17.6079	28.3415	28.2264	24.5803	17.8672	38.4553	36.1687	22.6499	20.9967	40.8984	48.5342	30.1034	20.6303	37.3991	64.8184	31.9932	29.2839	61.0287	41.7588	36.0771	43.3221	25.5206	18.045	23.8683	24.8574	41.3434	33.2591	38.9776	27.869	34.6343	47.4223	12.8344	50.5845	24.5522	33.2284	33.5576	56.4747	31.7876
IRAK1BP1	mRNA	8.0768	7.9733	9.1147	9.4211	8.8456	6.9398	2.956	8.6089	5.0681	9.2028	7.0006	4.3699	5.8739	7.4583	8.32	5.6692	5.8483	10.701	5.9046	7.5021	3.6224	6.4331	6.4401	5.2359	3.0192	4.1292	6.7158	2.9934	4.2182	4.2189	6.5822	12.4594	9.2067	4.9046	7.9976	3.8311	6.2226	7.7512	5.3481	6.2283	6.2112	12.0317	4.0366	8.72	6.4531	7.0409	2.6915	6.4849
IRF4	mRNA	0.5895	11.0373	2.3029	19.4002	2.8346	0.357	1.0556	0.1646	7.0216	0.4748	4.9954	7.4564	1.3746	3.1134	1.349	1.0843	3.2965	0.6136	1.6973	1.4068	4.756	0.9744	5.6061	3.3832	1.0183	0.6984	2.0513	1.1651	1.951	2.2182	3.5959	0.2754	4.4682	1.0098	0.9068	9.8765	0.9877	6.8879	3.3137	2.4792	1.6174	2.3566	2.1643	0.3791	3.954	0.3312	0.8464	4.2698
IRF6	mRNA	0	0.0368	0.0255	0.0243	1.3357	0.2879	0.0116	0.0241	0.0306	0.0882	0.0581	0.0523	0.2644	0.1694	0.0183	0.7812	0.1813	0.0079	0	0.7388	0.3255	0.2525	0	0.3717	0.5302	0.1222	0.096	0.024	0.7418	0.1116	1.2134	0.8949	0	0.0527	0.1981	0.7828	0.1978	0.7945	0.1019	0.4646	0.0304	0.0107	0.2062	0.0961	0.2481	0	0.0695	1.7007
IRF7	mRNA	7.0607	39.3647	5.1144	203.019	8.4764	25.1996	39.1078	7.1557	44.7116	7.5061	16.7564	26.9893	32.0449	11.7701	19.34	48.3211	12.3774	10.3879	12.3195	14.0482	15.4453	9.3493	14.6175	56.5288	88.5299	26.8448	10.3751	13.2614	52.3718	31.0535	66.6114	9.4933	13.5268	32.6281	7.2007	106.2	14.6601	54.1064	23.2865	17.382	22.7105	4.6366	27.1443	3.9359	18.0487	10.1945	17.8664	9.9814
IRF9	mRNA	16.0093	40.1286	12.1775	24.9949	20.1737	21.2391	30.3351	10.9041	47.2513	15.2098	19.6151	39.1534	34.3066	25.6795	26.2197	42.2823	23.7157	20.4385	17.6957	21.056	26.6794	17.7415	19.0907	21.7924	55.9387	24.4363	18.389	14.5727	47.3512	39.5086	71.4191	13.3502	17.7441	33.6715	21.4453	52.2013	16.7775	22.8636	20.6723	26.559	51.1689	31.3127	33.2367	10.6789	32.7306	9.5216	18.395	19.2503
IRX1	mRNA	7.693	0	9.764	0.0566	0.1186	0.037	0	0	0	0	0.2942	0	0.0542	0	3.1843	0.0327	0.0877	0.0128	0.3167	0	0	0	0.3952	0.1893	0	0.0204	0.0377	0	0.0114	0	0	0	2.4568	5.4978	0	0	0	0.0726	18.3362	0.1948	0	0	0	0	0.1381	0	0.0305	5.0098
IRX4	mRNA	0	0	0	0	0	0	0	0	0	0	0	0	0	0	0	0	0	0	0	0.11	0	0	0	0	0	0	0	0	0	0	0	0	0	0	0	0	0	0	0	0	0	0	0	0	0	0	0	0
IRX5	mRNA	2.4996	0	0.1622	0.0422	0	5.2544	0.2158	3.8302	0.0177	0	0.0336	0.0793	0	0.4034	0.2255	0	0.0372	0.019	3.2007	0.3842	0	2.7227	0.0887	7.0796	0	0.0303	1.0074	0.1234	0.9781	0.2813	0	5.7057	4.896	4.1381	0.103	0	0.665	0.0152	0	0.0171	1.4528	0.1849	0.0511	0.1111	0.3724	2.9187	0.3724	0.0734
ISG15	mRNA	8.6371	9.5951	1.8308	3.6699	4.7022	15.1481	58.2361	3.6522	30.2131	11.1329	5.7143	14.0797	19.3278	7.1385	15.1286	0.9578	8.0374	2.2517	9.8556	25.7111	11.277	11.1502	6.8032	7.1954	62.6384	5.2969	4.3521	11.1887	55.8538	18.5165	93.8006	5.2822	14.5283	19.2044	5.1047	73.9084	7.657	14.309	4.6882	11.2436	11.8501	3.7207	14.6969	8.2204	19.9193	25.4368	12.9797	14.7914
ISG20	mRNA	1.281	7.4008	5.0617	9.6097	1.5597	1.195	6.9575	0.7501	6.6141	2.1932	1.7411	2.3423	6.8312	3.5167	2.511	32.9927	5.0933	1.7761	1.1182	4.5807	3.8724	1.3263	2.9309	4.5973	21.2684	7.0397	1.3914	2.3244	5.2689	3.6764	5.5954	0.6658	7.7617	2.7732	1.9382	19.3985	1.3832	2.5512	3.036	7.6108	4.5204	3.9845	3.4814	1.0404	7.145	1.8282	2.466	13.1948
ISG20L2	mRNA	15.8205	15.4701	22.8782	15.2192	19.5459	29.3176	6.7266	31.0502	30.0801	24.4786	22.9547	28.7971	21.6495	25.1561	25.1792	37.5128	27.3309	25.8046	19.6585	26.9527	25.6716	26.5944	24.1522	21.8298	24.0121	26.0996	28.2056	21.0998	24.7261	23.6421	31.0235	28.9233	19.9162	17.3402	29.926	28.3961	25.4832	22.4149	24.1184	27.9056	30.2689	23.2249	32.6221	29.8562	23.0566	37.6573	25.5226	31.3484
ISOC1	mRNA	5.4758	6.967	13.4829	8.8392	16.8021	5.8027	3.2453	14.8374	3.6595	13.0632	13.0811	8.01	7.9889	11.9987	23.1516	6.6363	13.1119	11.5287	10.858	26.6187	7.8221	8.8233	11.4377	9.887	5.983	9.1573	13.3527	8.4691	9.9438	6.8461	8.6135	13.4213	12.3488	10.7285	12.6154	9.1677	9.9659	10.9424	13.0996	17.5155	6.023	18.9836	9.0806	20.8822	12.7384	4.3947	7.1604	10.2206
ITFG1	mRNA	18.7753	23.8759	21.3557	17.289	19.5372	11.2511	5.8025	23.5518	12.7855	19.378	24.5485	18.4035	13.9987	22.7649	21.7375	9.5515	17.9678	18.0409	27.6906	17.4156	23.6195	21.7515	25.5689	15.9892	17.107	17.2812	20.4524	22.2048	19.04	21.4328	14.7796	21.6104	16.3369	14.7349	33.4188	17.4844	17.1384	16.8775	18.6003	18.8209	15.7433	24.3174	17.7088	26.7726	12.429	19.0699	13.6601	16.1801
ITFG2	mRNA	12.814	13.6183	18.748	20.5715	16.125	14.7121	13.9683	16.2432	17.6568	18.4593	15.1383	11.8589	24.5764	13.6922	14.4293	16.5021	25.5258	24.0884	15.0131	18.2875	15.2631	9.9212	16.4728	28.6892	19.5865	9.4999	12.6518	15.9138	19.7796	17.7868	16.5361	23.7909	19.3811	14.3321	9.7368	18.8797	26.5715	28.1397	22.8032	25.3356	20.351	17.3797	20.24	20.0113	15.6287	8.5888	16.6698	12.2564
ITGA10	mRNA	0.4011	0.2357	0.2864	0.2903	0.4058	0.0586	0.2079	0.2791	0.6105	0.3968	0.524	0.5122	0.5138	0.5428	0.3843	1.3935	0.1901	0.1506	0.5179	0.9947	0.7408	0.1922	0.2301	0.4365	1.2101	0.3219	0.485	0.5175	0.8057	0.592	0.4433	0.1284	1.4374	0.2962	0.1644	0.2975	0.4716	0.4935	0.55	0.3306	0.6674	0.2225	0.4748	0.2961	0.8798	0.4629	0.3147	1.0616
ITGA4	mRNA	126.512	132.041	161.103	83.3496	210.437	50.269	19.3073	145.03	60.5323	114.964	82.3643	82.1756	83.5946	87.2442	131.35	67.9629	48.0215	78.8649	103.435	63.4842	41.5384	89.6733	78.9878	58.2967	146.611	46.0752	62.6868	47.0741	89.145	52.8829	83.27	149.784	57.2483	69.5203	124.592	84.8112	76.9365	143.314	68.213	94.3523	98.5613	156.79	58.9564	94.7873	65.074	58.264	40.9005	98.4836
ITGAL	mRNA	6.2433	86.4958	6.6234	91.3543	47.861	41.6212	92.3611	18.32	127.278	80.6472	139.973	119.19	86.2591	75.8786	17.7828	44.891	59.6782	27.695	70.8847	71.0838	181.373	89.9927	94.3096	106.961	87.5563	84.9643	70.933	153.847	194.245	127.97	49.8863	35.2645	39.4624	37.5514	74.1511	116.402	59.2966	56.9135	114.167	87.0855	132.583	17.329	199.316	46.302	139.438	37.6459	107.705	56.0954
ITGAM	mRNA	9.8707	65.8341	2.9168	3.1614	48.5901	14.9102	44.2852	16.0133	117.575	10.5845	37.8661	80.8032	46.1717	72.664	3.7991	7.2433	39.8481	0.7993	9.9325	38.0644	143.314	129.389	82.9896	13.2437	7.9937	112.99	90.0617	94.4075	81.2657	180.75	38.5086	12.2416	7.7791	5.7548	35.1636	28.2362	40.7534	13.9193	22.3936	13.1826	75.8356	6.5976	119.272	6.0306	42.2325	32.3311	80.037	18.5272
ITGB6	mRNA	0.8635	0.0519	0.0202	0.0216	0.0511	0.0979	0	0.1305	0.0536	0.0242	0.0501	0.0567	0.0562	0.0374	0	0.0128	0.0405	0.0271	0.3682	0.0401	0.0629	0.0476	0.0503	0.0566	0.0224	0.0216	0.1059	0	0.0322	0.0721	0.0185	0.0395	2.4085	0.52	0.0219	0.0493	0.0477	0.0282	0.1367	0.0108	0.1936	0.0219	0.0576	0.0215	0.0088	0.0238	0.0281	0.0764
ITGB7	mRNA	9.3443	56.1061	2.7951	17.5397	9.9283	42.6695	98.6236	14.0111	14.7959	3.7985	70.1716	95.5494	24.9414	19.948	4.0262	14.3392	35.5124	6.0449	16.3886	30.6069	94.669	47.3353	20.7871	55.2236	86.9401	12.1813	9.0909	96.0309	37.5937	32.9975	16.1188	14.1281	7.6134	10.4354	11.1861	94.9404	30.5534	28.8653	54.3738	21.9774	52.8314	3.6627	70.5792	13.3308	8.4694	13.1257	42.7929	21.147
ITLN2	mRNA	0	0	0	0	0	0	0	0	0	0	0	0	0.0256	0	0	0	0	0	0	0.0761	0	0	0	0	0	0.1649	0	0.0142	0	0.0041	0.0934	0	0	0	0	0	0	0.0335	0	0.26	0.0862	0	0	0	0	0	0	0.1765
ITM2A	mRNA	54.7035	2.249	117.288	52.9914	104.302	45.7233	11.2234	52.9022	9.3303	34.6583	147.963	8.2487	27.862	8.3432	169.732	30.0194	58.9775	175.539	479.115	6.6698	2.5181	17.4251	58.5122	39.0437	0.7974	2.8644	14.1003	1.0099	15.9709	3.5686	44.6226	33.2242	424.708	97.7454	2.557	70.8062	17.5652	183.607	175.3	37.6515	3.434	90.5248	7.1005	15.8147	12.1573	14.3465	20.7954	146.613
ITPK1	mRNA	8.6115	19.2108	7.3848	11.1036	9.5819	17.0692	44.7315	9.3404	28.9514	6.5459	16.3978	24.3047	18.1539	17.1825	8.2475	19.7139	18.7	14.3786	10.1728	15.0722	38.2393	22.9035	22.3213	17.0962	18.7448	33.9718	18.7988	34.2203	31.0441	28.8605	15.7018	11.5595	11.0597	15.4151	20.4253	19.9619	18.6557	13.0785	16.6367	16.9785	27.2067	6.8182	37.506	11.2028	18.5147	14.9295	39.2385	14.8395
ITPKA	mRNA	2.1428	0.3391	3.1572	0.1948	0.7182	0.6552	0.4403	0.8645	0.1703	0.135	0.8761	0.1602	0.0665	0.3792	3.3234	0.0514	0.3007	3.199	1.9356	6.7016	0.1862	0.5509	0.7576	0.3536	0.8149	0.0214	0.1862	0.6493	0.5391	0.2891	0.2218	1.6376	2.3403	6.1783	0.5906	0.1873	0.2363	4.426	0.8002	0.2468	0.288	0.6844	0.3636	2.4472	0.1948	1.4602	0.6729	0.0912
ITPKC	mRNA	3.2105	2.8641	2.7327	3.9638	2.4219	4.5936	5.6572	3.5794	6.7431	5.7934	3.3149	3.3649	4.1273	3.5345	3.5773	7.1674	4.128	2.9969	5.0074	4.7621	9.0064	2.7009	3.5297	3.3875	3.2308	2.8841	3.5179	3.1256	4.9028	5.8436	5.1179	3.5882	5.9294	4.9233	3.4552	3.944	3.0157	3.5805	3.9664	5.4208	4.601	2.3845	5.2599	3.6161	3.132	4.975	4.3912	4.9534
IVL	mRNA	0	0.009	0	0	0	0	0.0118	0	0	0	0	0	0	0	0	0	0	0	0.0178	0	0	0	0	0	0	0	0	0	0	0	0	0	0	0	0	0	0	0	0	0	0	0	0	0	0	0	0	0
IZUMO2	mRNA	0	0	0	0	0	0	0	0	0	0	0	0	0	0	0	0	0	0	0	0	0	0	0	0	0	0	0	0.0171	0	0	0	0	0	0	0	0	0	0	0	0	0	0	0	0	0	0	0	0
JAKMIP1	mRNA	0.0813	0.1567	0.1027	0.2392	0.0351	0.3095	0.1045	0.015	0.3674	0.1311	0.0235	0.2023	0.2267	0.1802	0.1325	0.8421	0.5819	0.1955	0.097	0.3793	0.1364	0.0771	0.0382	0.6883	0.1208	0.1576	0.0536	0.0701	0.431	0.2894	0.5659	0.0303	0.1912	0.1889	0.1294	0.6502	0.0734	0.1996	0.1352	1.1315	0.3133	0.2978	0.147	0.1988	0.2551	0.0281	0.092	2.241
JMJD4	mRNA	5.7743	3.4521	5.1905	4.0525	3.4741	10.2089	4.6662	5.9241	4.5799	5.6863	3.5438	3.4771	8.293	3.5884	6.5908	7.3639	7.8592	6.7472	5.5655	8.2602	5.7417	4.4461	4.1684	7.2688	6.1263	5.8924	3.9006	4.6349	6.558	4.4944	7.0084	5.0352	7.2877	5.0032	3.0808	6.9211	6.0813	6.2928	5.5077	8.7134	4.7413	4.6336	6.5885	5.4683	5.6587	4.7786	12.0362	9.8864
JOSD1	mRNA	18.637	23.9799	24.5635	29.7215	20.6611	42.0218	35.9335	25.9272	27.4003	17.3022	25.2361	17.6815	21.4316	24.2157	21.5756	41.4055	31.9766	26.2207	30.7	21.7961	26.4818	23.1722	25.2149	21.6852	31.0131	17.5059	20.9481	32.2633	30.0625	27.0266	24.8677	25.0313	23.479	25.0881	23.2209	26.8718	27.5902	20.4909	21.0308	30.4976	25.9342	25.4863	23.5046	25.498	33.5049	34.1346	30.3938	34.8565
JOSD2	mRNA	6.7109	3.6905	1.3226	3.0929	2.6894	9.157	21.4006	3.1297	6.4782	3.9327	4.04	14.0757	8.4186	5.7083	3.3819	5.9822	5.2121	4.2663	6.3868	14.7055	10.6523	6.7395	5.0984	8.5084	8.7208	10.3609	4.9835	14.6825	10.0022	10.3114	3.4152	3.8269	4.6887	13.0148	4.6531	6.879	5.5772	4.5805	7.0253	4.7614	8.5674	1.3701	15.874	2.8895	5.8086	10.5526	14.1984	5.2406
JPH4	mRNA	0.146	1.2014	0.2304	0.384	0.1335	0.1053	0.5749	0.5778	0.6498	0.2611	0.9894	1.2831	3.2823	1.7801	0.3736	0.2413	0.2136	0.3744	0.1527	0.7404	1.5052	0.7706	0.4903	0.474	0.3928	1.3252	0.2322	1.5151	1.3236	2.166	1.3365	0.8608	0.2977	0.1121	3.5578	0.5211	0.2725	0.1055	0.8071	0.2235	0.7423	0.3076	1.608	1.1476	0.2052	0.4837	1.0027	0.1951
JUNB	mRNA	103.675	107.104	185.493	55.3361	30.4361	151.254	683.698	95.7322	448.786	60.8993	197.44	278.032	94.9566	162.487	117.378	278.91	313.287	112.276	44.0726	509.223	120.5	177.162	164.321	184.176	103.018	147.845	40.7738	140.196	384.158	316.372	302.961	160.632	70.2211	101.336	50.843	194.835	75.172	141.465	230.234	217.014	134.545	25.2367	580.544	33.6567	333.579	321.555	141.85	336.885
KAL1	mRNA	0.0409	0	0	0.0166	0	0	0.0158	0	0.007	0.0305	0.0066	0	0.0093	0	0	0.0048	0.0369	0.0302	0	0	0	0.2182	0.007	0	0.0299	0	0.1777	0.0025	0.0067	0.0034	0	0	0	0.006	5.8737	0.0155	0.0104	0	0	0	0	0.0395	0.0099	0.0066	0.0074	0	0	0.0388
KBTBD8	mRNA	0.3302	3.3149	0.2879	2.3958	3.0194	0.169	3.0323	3.4237	1.0849	2.481	1.235	1.4021	4.5809	3.2829	2.0942	2.7389	1.323	0.6566	0.9344	1.2909	6.8255	2.4913	2.9591	3.1223	2.9635	3.3677	3.132	1.8994	2.1893	1.7734	3.3137	0.9655	2.4414	0.477	0.9522	2.1095	1.8082	1.7076	1.5926	3.2616	0.8198	1.8671	2.1036	2.8909	1.8701	3.4395	3.3498	6.2652
KCND2	mRNA	0	0.4462	0	0.0099	0	0	0	0	0	0	0	0	0	0	0	0	0.0131	0	0	0	0	0	0	0.0082	0	0	0.0351	0	0	0	0	0	0	0	0	0	0	0.0072	0	0.008	0	0.0054	0.0032	0	0	0	0	0.0322
KCNE1	mRNA	0.0682	2.3052	0.4594	0.1236	1.0007	0.1569	0.8237	0.5808	14.8444	0.6351	1.1797	3.4017	1.9656	3.9187	0.3088	0.7495	1.5135	0.0419	0.0898	2.6748	20.4248	2.6806	1.0629	0.095	2.2967	5.7779	5.0378	3.4964	3.3297	7.1744	1.8289	0.2481	1.969	0.2629	10.5823	1.028	1.8775	0.2672	0.7286	0.1831	4.5343	0.2278	4.3592	0.5393	3.2824	1.0815	2.269	0.436
KCNE2	mRNA	0.0039	0.4334	0.5761	0.2279	0.2439	0.3741	0.1701	0.3923	0.4423	0.5056	0.0524	0	0.1468	0.0573	0.1489	0.1884	0.1403	0	0.1422	0.0447	0.1414	0.0813	0.2369	0.3011	0.1446	0.2352	0.4058	0.0867	0.2113	0.1607	0.1874	0.2353	0.0759	0.19	0.1608	0.1628	0.1972	0.4293	0.0259	0.1928	0.7115	0.0721	0.3799	0.0867	0.1744	0.1876	0.2065	0.1526
KCNH4	mRNA	0.0724	0.533	0.1539	0.5833	0.2159	1.2884	0.3447	0.2414	0.5463	0.2452	0.0374	0.2199	0.0505	0.0848	0.075	2.4745	2.3773	0.0473	0.1689	2.2192	0.1698	0.7674	0.0398	0.6789	0.6392	0.0796	0.4588	0.3762	0.7705	0.2845	2.4917	0.5311	0.0709	0.0779	0.2054	0.9428	0.1809	0.4336	0.0661	0.4851	0.2556	1.5325	0.315	0.0829	0.281	6.6932	0.6262	0.5365
KCNIP1	mRNA	0	0.0181	0.0878	0.0445	0.0207	0	0	0	0	0	0	0	0	0.0274	0.0772	2.9652	0	0.1886	0.0048	0.0348	0.033	0.0232	0.0241	0.077	0.0399	0.3041	0.0396	0.0119	0.0266	0.0269	0.3328	0.0308	0	0	0	0.5434	0	0.0081	0.0028	0.3159	0	0.0245	0.0435	0	0	0.086	0	0
KCNIP4	mRNA	0.453	1.4798	1.4088	2.2328	1.777	0.2844	0.0395	1.9983	0.5114	3.1551	1.0414	2.3457	1.0797	1.5735	1.0041	0.9813	1.652	2.038	1.7413	0.8134	0.8001	0.6459	1.0139	1.2244	0.5733	0.6025	1.0763	0.2859	0.8588	1.0415	0.8819	2.3097	1.3493	0.6718	0.8297	0.8048	1.6837	1.2231	0.9824	0.7799	1.033	3.2628	0.6368	1.4971	1.1163	2.7199	0.3817	1.5178
KCNJ13	mRNA	2.2185	3.5024	2.7463	4.1991	3.5361	2.106	0.5586	6.8355	2.5713	4.8219	3.15	3.6195	3.5102	2.2375	2.4447	2.335	2.5666	3.8817	1.5977	2.7663	2.8521	2.2911	3.9207	2.1303	1.4546	1.8008	3.1616	1.0609	1.9833	2.2996	1.0678	5.6475	4.0965	0.9177	3.5058	1.9209	2.812	1.5135	2.8017	2.321	4.0808	5.8757	1.63	2.7627	1.675	2.6247	0.9454	2.0504
KCNMB1	mRNA	0.3779	16.4281	5.5397	7.4228	1.87	0.6348	2.3516	0.4477	4.6153	0.0382	7.4608	7.8757	4.409	1.3443	2.5132	5.9433	0.3973	2.6472	0.709	2.1505	6.3605	4.1817	5.2317	2.5934	3.414	4.9864	1.2346	2.5824	5.2909	5.7743	8.7365	2.4443	0.7662	0.4892	0.3667	4.238	3.4405	4.8818	3.1096	1.1119	3.1745	0.1494	4.2879	0.5097	3.4875	1.8598	2.9416	1.4633
KCNQ1	mRNA	3.6202	5.4132	0.3588	0.3653	1.2473	2.2676	9.4919	0.6287	19.6129	0.1705	6.6688	14.675	3.0236	3.214	0.3873	10.8857	6.6048	0.3661	3.6147	3.0823	12.725	8.7148	8.7197	3.0417	3.2685	9.2992	10.2854	8.7279	11.4133	15.447	10.6816	2.4972	2.2379	2.3334	8.4289	4.6348	6.2378	1.1804	4.7789	4.4116	11.0949	2.0337	15.4196	0.7302	6.1945	6.3941	13.8697	1.818
[truncated: 2,444 more rows]
[truncated: 120 more columns]

## Sheet: network in blue module
fromNode	toNode	weight	direction	fromAltName	toAltName
[truncated: 15,626 more rows]

[truncated: 4 more sheets: coexpression genes of LOC646762, risk score, validation in patients' samples, clinical data of Testing cohort]
